# Supplementary material for: Spatially Resolved Proteomic Mapping in Skin Organoid for Hair Follicle Development
Source: Mol Cell Proteomics. 2025 Dec 9;25(1):101482. doi: 10.1016/j.mcpro.2025.101482 (PMC12805098; doi:10.1016/j.mcpro.2025.101482)
Supplement: Supplementary Table 1 [file mmc1.xlsx]

## Sheet: raw data
Supplementary Table 1. Source data of protein from follicle organoids.
Protein.Group	Protein.Names	Genes	First.Protein.Description	Peptide.Count	Peptide.Sequences	D55_1	D55_2	D55_3	D75_1	D75_2	D75_3	D90_1	D90_2	D90_3	D140_1	D140_2	D140_3	D150_1	D150_2	D150_3	D170_1	D170_2	D170_3
A0A024RBG1	NUD4B_HUMAN	NUDT4B	Diphosphoinositol polyphosphate phosphohydrolase NUDT4B	2	LLGIFEQNQDR;SEQEDEVLLVSSSR	NA	NA	NA	NA	3496.09	4191.63	8536.97	8346.01	8279.23	5401.07	5825.68	6090.92	7854.03	NA	NA	NA	NA	NA
A0A075B6H7	KV37_HUMAN	IGKV3-7	Probable non-functional immunoglobulin kappa variable 3-7	2	LLIYGASTR;LLIYGASTRATSIPAR	55751.8	55696.4	52506.5	541249	468443	511817	520181	438462	580162	41118.5	33624.9	28554	188110	165872	90865.3	38659.5	38746.8	32743.9
A0A075B6J9	LV218_HUMAN	IGLV2-18	Immunoglobulin lambda variable 2-18	2	LMIYEVSNRPSGVPDR;VSWYQQPPGTAPK	NA	NA	NA	NA	NA	NA	14124.6	12806.8	19584.8	NA	NA	NA	NA	NA	NA	NA	NA	NA
A0A075B6S2;A2NJV5	KV229_HUMAN;KVD29_HUMAN	IGKV2-29;IGKV2D-29	Immunoglobulin kappa variable 2D-29	2	SSQSLLHSDGK;TYLYWYLQK	NA	NA	NA	14354.9	16661.2	17091.2	33071.1	28292.3	31980.3	NA	NA	NA	NA	NA	NA	NA	13006.3	NA
A0A075B6S5	KV127_HUMAN	IGKV1-27	Immunoglobulin kappa variable 1-27	2	ASQGISNYLAWYQQKPGK;LLIYAASTLQSGVPSR	NA	NA	NA	13446.7	18391.3	13424.6	16786.4	16942	16560.6	NA	NA	NA	NA	NA	9458.69	NA	NA	NA
A0A087WSY6	KVD15_HUMAN	IGKV3D-15	Immunoglobulin kappa variable 3D-15	3	ASQSVSSNLAWYQQK;ASQSVSSNLAWYQQKPGQAPR;LLIYGASIR	NA	NA	NA	37044.4	32032.7	24747.6	77513	72610.1	67446.9	NA	NA	NA	NA	NA	NA	NA	NA	NA
A0A0A0MRZ8;P04433	KV311_HUMAN;KVD11_HUMAN	IGKV3-11;IGKV3D-11	Immunoglobulin kappa variable 3D-11	2	ASQSVSSYLAWYQQKPGQAPR;LLIYDASNR	23190.7	30579	31529	368287	354331	348072	409302	381327	391555	24443.5	21166.1	18976.4	118702	136225	121660	146968	131231	136987
A0A0A0MS15	HV349_HUMAN	IGHV3-49	Immunoglobulin heavy variable 3-49	3	AYGGTTEYAASVK;GLEWVGFIR;SIAYLQMNSLK	NA	NA	NA	57415.1	59490.9	57741.9	88992.7	105417	111590	5882.2	NA	NA	19545.3	17509.2	19074.8	NA	15681.9	NA
A0A0A0MT36	KVD21_HUMAN	IGKV6D-21	Immunoglobulin kappa variable 6D-21	2	ASQSIGSSLHWYQQKPDQSPK;YASQSISGVPSR	NA	NA	NA	NA	NA	NA	4613.27	5476.08	3881.45	NA	NA	NA	NA	NA	NA	NA	NA	NA
A0A0B4J1V0	HV315_HUMAN	IGHV3-15	Immunoglobulin heavy variable 3-15	2	NTLYLQMNSLK;TDGGTTDYAAPVK	NA	NA	NA	NA	NA	7584.97	10840.9	10666.9	9914.8	NA	NA	NA	NA	NA	NA	NA	NA	NA
A0A0B4J1V6	HV373_HUMAN	IGHV3-73	Immunoglobulin heavy variable 3-73	2	ANSYATAYAASVK;NTAYLQMNSLK	NA	NA	NA	NA	6499.33	NA	18304.2	17406.7	15920.1	NA	NA	NA	NA	NA	NA	NA	NA	NA
A0A0B4J1X5	HV374_HUMAN	IGHV3-74	Immunoglobulin heavy variable 3-74	3	GLVWVSR;INSDGSSTSYADSVK;NTLYLQMNSLR	20416.7	NA	19215.1	72371	66712.2	73203.4	214622	214529	198839	NA	NA	NA	52720.1	64208.1	70806.2	NA	NA	NA
A0A0B4J1Y9	HV372_HUMAN	IGHV3-72	Immunoglobulin heavy variable 3-72	2	ANSYTTEYAASVK;NSLYLQMNSLK	NA	NA	NA	NA	NA	11802.3	9327.98	8394.81	9314.12	NA	NA	NA	37794.5	NA	NA	NA	NA	NA
A0A0B4J2D5;P0DPI2	GAL3A_HUMAN;GAL3B_HUMAN	GATD3;GATD3B	Putative glutamine amidotransferase-like class 1 domain-containing protein 3B, mitochondrial	9	EVVEAHVDQK;GGAEVQIFAPDVPQMHVIDHTK;GVEVTVGHEQEEGGK;GVEVTVGHEQEEGGKWPYAGTAEAIK;ITDLANLSAANHDAAIFPGGFGAAK;KVLELTGK;NLSTFAVDGK;NVLTESAR;WPYAGTAEAIK	33669.8	43107.6	43468.7	4414.51	NA	NA	16441.1	17434.3	23154.3	103559	61510.1	72259.7	NA	NA	NA	NA	NA	NA
A0A0C4DH31	HV118_HUMAN	IGHV1-18	Immunoglobulin heavy variable 1-18	2	ASGYTFTSYGISWVR;VTMTTDTSTSTAYMELR	NA	NA	NA	NA	NA	NA	7448.23	7130.54	6032.23	NA	NA	NA	NA	NA	NA	NA	NA	NA
A0A0C4DH38	HV551_HUMAN	IGHV5-51	Immunoglobulin heavy variable 5-51	3	GLEWMGIIYPGDSDTR;SISTAYLQWSSLK;YSPSFQGQVTISADK	NA	NA	NA	23702.5	31360.2	18716.9	39090.7	40716.9	39859	NA	NA	NA	17226.8	18313.3	12233.6	NA	NA	NA
A0A2R8Y7D0	TINCR_HUMAN	TINCR	Ubiquitin domain-containing protein TINCR	2	AQLVGQGVSSWK;VHLADEALLLPLTVRPR	NA	NA	NA	14371.3	8898.55	13947.7	2771.82	1876.14	1953.74	NA	NA	NA	42039.6	42586.7	44330.1	NA	NA	NA
A0AV96	RBM47_HUMAN	RBM47	RNA-binding protein 47	11	DVYEDELVPVFEAVGR;DYAFVHFTSR;ELNNYEIRPGR;GFAFVEYESHR;KREEILEEIAK;NLMIETTEDTIK;NLMIETTEDTIKK;PITPVYTVAPNVQR;TAEDSTAAMSSDSAAGSSAK;VPEGVAGAPNEAALLALMER;VTEGVLDVIVYASAADK	NA	NA	NA	NA	NA	NA	9591.64	9298.13	8796.89	NA	NA	NA	NA	NA	NA	NA	NA	NA
A0AVT1	UBA6_HUMAN	UBA6	Ubiquitin-like modifier-activating enzyme 6	23	DGSLFWQSPK;DKFESSFSHKPSLFNK;EDFTLLDFINAVK;FDLNEPLHLSFLQNAAK;FISADVHGIWSR;FWQTYSSAEEVLQK;GMITVTDPDLIEK;IIPAIATTTATVSGLVALEMIK;IQEFKPSNK;KPDHVPISSEDER;LETGQFLTFR;MYSIEPADR;MLYVPVMPGHAK;NAIFQLEK;NFALLGVGTSK;QDVIITALDNVEAR;SFPAAIEHTIQWAR;SHVFLSGMGGLGLEIAK;TVFFESLER;VTGGYPFEAYK;YGIEPTMVVQGVK;YVLGDTAMQK;YYFSHDTD	26191.5	45030.2	46650.8	13353.9	11912.1	17174.2	34488.6	34273.8	33330.5	12166.6	12823.3	18680.2	17304.9	12341.4	NA	NA	NA	NA
A0FGR8	ESYT2_HUMAN	ESYT2	Extended synaptotagmin-2	19	ALALLEDEER;EPTPSIASDISLPIATQELR;FQLSNSGPNSTIK;IHFIEAQDLQGK;ISSNPNPVVQMSVGHK;ITVPLVSEVQIAQLR;LEWLTLMPNASNLDK;LLDEWFTLDEVPK;NLIAFSEDGSDPYVR;QLENGTTLGQSPLGQIQLTIR;SDPYGIIR;SIQIHGTMR;SSSSLLASPGHISVK;TNEPVWEENFTFFIHNPK;VDVGQQPLR;VGNQIFQSR;VLVALASEELAK;VPLSQLLTSEDMTVSQR;VYTENVDKR	18238.5	NA	NA	7633.86	7791.09	5425.42	13702.5	13648.5	14804.5	8276.77	24283.1	13661	NA	17139.7	NA	NA	NA	NA
A0FGR9	ESYT3_HUMAN	ESYT3	Extended synaptotagmin-3	8	DPVWSQVFSFFVHNVATERLHLK;GLDLTNLR;IQAGVNGIQLQGTLR;LAAAFEFLDNER;VHLLEAEQLAQK;VSIGLQHFR;VVDEWFVLNDTTSGR;VYLLPER	NA	NA	NA	23850.2	22295.5	18988.4	5644.86	4499.06	4454.34	NA	NA	NA	20020.8	27855.2	21151.5	NA	6398.57	6860.29
A0JNW5	BLT3B_HUMAN	BLTP3B	Bridge-like lipid transfer protein family member 3B	5	AFNASFELSQLR;FVIPSEVK;LFNDFDVK;SSTVSLEPAPVTVHIDHLVVER;TTQTSNAPDVNDAIVK	NA	NA	NA	NA	NA	NA	3484.66	3551.08	3867.93	NA	NA	NA	NA	NA	NA	NA	NA	NA
A0MZ66	SHOT1_HUMAN	SHTN1	Shootin-1	12	ATQPETTEEVTDLKR;EQAIGEYEDLR;ILAIELENLK;ISHMVIEEVNFMQNHLEIEK;KILAIELENLK;LTQQLEEER;QLQLITSLK;QSHLLLQSSIPDQQLLK;SLDPENSETELER;SMPVLGSVSSVTK;TVLNSEVLEQR;VKELEEQLENETLHK	NA	NA	NA	NA	NA	10317.3	25533.6	25509.8	27296	NA	NA	9426.52	NA	NA	NA	NA	NA	NA
A1A5D9	BICL2_HUMAN	BICDL2	BICD family-like cargo adapter 2	5	AVELEGDVEALR;EKDLLLAAELGK;ELSASASSSTPR;LQTTHEELLLLR;QLETLSAQHLER	NA	NA	NA	NA	NA	NA	8843	9721.08	10012.5	NA	NA	NA	NA	NA	NA	NA	NA	NA
A1IGU5	ARH37_HUMAN	ARHGEF37	Rho guanine nucleotide exchange factor 37	9	ALLGPQNLIK;AVSALQDVNTNINEYK;GQIVAILQNK;GYVPSGFLAR;LLEVGSVTYQEEAAR;LQQLPQGDLDVLFSNIDDIIK;SSHEVSLQAGQPVTILEAQDK;TEDKEFDDLEER;YPLLLQK	NA	NA	NA	NA	NA	NA	8362.76	7258.43	8286.43	2793.77	NA	NA	NA	NA	NA	NA	NA	NA
A1L0T0	HACL2_HUMAN	ILVBL	2-hydroxyacyl-CoA lyase 2	6	DGHPVVVNILIGR;GALQAVDQLSLFR;LGLFYQLLHK;LSGTVGVAAVTAGPGLTNTVTAVK;NAQMAQSPILLLGGAASTLLQNR;WLDPGAFGTLGVGAGFALGAK	NA	NA	4605.68	5745.39	6626.97	6677.39	5201.78	5715.64	5087.98	4808.21	5304.41	10323.5	5738.86	NA	NA	NA	NA	NA
A1L390	PKHG3_HUMAN	PLEKHG3	Pleckstrin homology domain-containing family G member 3	10	AWSSQDEVSTNVR;EAILEMDSYYPNR;FFFNPSAVSQR;GPDLTTYGELVLEGTFR;IVQLSHVMDSHVSER;LQEIQSLLINWK;QELLQHSLPLGSYLLKPVQR;SIVEDYLLK;SSSVLSLEGSEK;YHLLLQEIAK	NA	NA	NA	NA	NA	NA	3999.69	4419.76	4890.75	NA	NA	NA	NA	NA	NA	NA	NA	NA
A1X283	SPD2B_HUMAN	SH3PXD2B	SH3 and PX domain-containing protein 2B	6	DQDEMNLER;GAVVEVIQK;PNFLAPLPHEVTQLR;SFLPGEGPGR;SVPVPLQEAPQQR;VTWSSGSTEAIYR	21861.5	25618	NA	NA	NA	NA	10097.7	9448.62	8006.31	21254.6	24320.4	17047.7	NA	NA	NA	NA	NA	NA
A2RRP1	NBAS_HUMAN	NBAS	NBAS subunit of NRZ tethering complex	19	AQDLHLFETLK;AVQEDEVGVPGSNSADLLR;EAGHEAEAGSLLLAVR;ELLQYGLK;IFQHSKPDLQQK;ILPLQVR;IVDHLLASLQQGR;LATYEEILGVPHASEQR;LLDFTQAQILQGLR;LLGLAELLR;LSIWAIPSLK;NQNIVLSAR;SAVNVASIQNYLSK;SEYVITNNPWVR;STTPEELYQR;TYAQESNVQALEILFTYHGSDLLPHR;VNFQIHHEGGENISASPLTSK;VTYADTLNHLEK;YSHLYDLSR	7202.33	7074.45	10079.6	2983.57	2761.57	3505.11	6164.19	5955.92	5937.31	4917.78	5656.67	5386.87	NA	NA	NA	NA	NA	NA
A2RU67	F234B_HUMAN	FAM234B	Protein FAM234B	2	ETPATSAVTSDQK;TTGPSSEGHPAALVVSK	NA	NA	NA	4985.19	3906.03	4785.97	543.361	424.009	1917.65	NA	NA	NA	NA	NA	4861.61	NA	NA	NA
A3KMH1	VWA8_HUMAN	VWA8	von Willebrand factor A domain-containing protein 8	36	DIYYLPFKDQLK;DLLGQDVFLIGPPGPLR;DPQVNAFAIFIGSLGDQATR;DTTVQTLTLQPSVK;EILINTLHK;EKVPNVPQEALDK;ELSLYDGSR;ENVVVIHPDFR;ETQDPTAQSLAASLSTR;EVEYIALSR;FIQTLSHK;FPTEGLSSVVR;GPALINIQEYPIER;HAIQWLYPYSILLGHEGK;IGAVSAPIYNAHEK;IILDNLQAK;ISSDQLSSEHLSSAVEQK;LKEELQLSDEQLQK;LSQYPNENLHSAVTK;LVAAFGELR;LVLLDGIHR;LVVDVSGSMYR;NPELVPQNYISDSLAQSVVQHLR;NVFDFDSYNNDMR;NVLPVLNNLLENR;NWLVFYK;QYGPNVPEPILQK;RGELEPQLGSPQQKPK;SEEIQ…	19454.9	NA	16872.6	NA	5100.23	NA	17173.5	18359.4	17965.7	10401.7	15031.2	11587.4	15771.1	NA	12272.3	NA	NA	NA
A3KN83	SBNO1_HUMAN	SBNO1	Protein strawberry notch homolog 1	8	IEEVLLSQSYVK;LGIWGEGTPFR;QGLIGVGLINVEDR;TGLAVLELQNK;TIAGIIYENYLLSR;VEGVLASVSGTNVK;VVSNDDGSISYESR;VVYASATGASEPR	NA	NA	NA	NA	NA	NA	2779.22	2850.56	3398.22	5604.56	3362.74	NA	NA	NA	NA	5844.95	NA	NA
A4D126	ISPD_HUMAN	CRPPA	D-ribitol-5-phosphate cytidylyltransferase	2	ISLVEAGVTR;QGAIIIASLIK	NA	NA	NA	NA	NA	NA	2885.84	2936.52	2580.72	NA	NA	NA	NA	NA	NA	NA	NA	NA
A4D1E9	GTPBA_HUMAN	GTPBP10	GTP-binding protein 10	2	LLTNFLPLK;TAFETIILLTK	NA	NA	NA	NA	NA	NA	2517.22	2548.71	2955.07	NA	NA	NA	NA	NA	NA	NA	NA	NA
A4D1P6	WDR91_HUMAN	WDR91	WD repeat-containing protein 91	6	LLLLGSGVGTVR;LLLWDTK;SPLLSLEWATK;TNQVQEENEVLR;VASLDVDGVIK;VGFLSSLLPQSK	14695.2	8462.69	15596.4	25321	31608.6	34187.6	6351.1	5755.14	7019.69	14808.5	13323.7	13999.8	21551.7	22000.2	20517.3	12268.9	NA	NA
A4FU49	SH321_HUMAN	SH3D21	SH3 domain-containing protein 21	3	IPAPDKVPTPEK;VLFDYQPEAPDELALR;VLTPELSEEEVSTR	NA	NA	NA	NA	NA	NA	5531.38	6634.87	6064.77	NA	NA	NA	NA	NA	NA	NA	NA	NA
A5D8V6	VP37C_HUMAN	VPS37C	Vacuolar protein sorting-associated protein 37C	2	FLEGEVPLETFLENFSSMR;NLEFQGPLEISR	15571.9	NA	NA	9917.43	NA	NA	7921.23	6607.02	6695.25	15245.3	NA	14088.7	NA	NA	NA	NA	NA	NA
A5PLL7	PDES1_HUMAN	PEDS1	Plasmanylethanolamine desaturase 1	2	EHHIDPTAITR;WVTLLQDWHVILPR	NA	NA	NA	NA	NA	NA	5764.75	6992.77	6123.5	NA	NA	NA	NA	NA	NA	NA	NA	NA
A5YKK6	CNOT1_HUMAN	CNOT1	CCR4-NOT transcription complex subunit 1	43	AFSAFVGQMHQQGILK;APGFVYAWLELISHR;AQAEQQHNPAANPTMIR;ASQQEIQHIVNR;AVEGLLDATSGADADLLLR;AVQELVHPVVDR;DAIAALGLLQK;EIDDEANSYFQR;ELNPSLNFK;EPLLMSISTNLK;EVTAAQVAR;EVTYELDHPGFQIR;EWVNLYHSAAAGR;GAFGVGQEQIDAFLK;GLHNVVYGIQR;GQQELLYVVPFVAK;IAFIFNNLSQSNMTQK;ILDVAQDLK;ILLVDER;IVEPPENIQEK;IYNHPPHPTMSVDEVLEMLQR;KDFALDSEESR;LAEVGQYEQVK;LATEFELR;LPDPFTPNLK;MYYFGIAALDR;NIIVQFGVR;NKPILHTDLDVK;NLALDINELKPGNLLK;NLDEQLS…	39462.1	44746.9	44173	14037.5	13548.2	15025.5	18484.3	18299.3	20988.8	39147.6	39040.1	37440	19948.1	17808.2	26371.2	18911.6	NA	NA
A6NCE7;Q9GZQ8	MLP3B_HUMAN;MP3B2_HUMAN	MAP1LC3B;MAP1LC3B2	Microtubule-associated proteins 1A/1B light chain 3 beta 2	2	FLVPDHVNMSELIK;IPVIIER	32240.1	25408	34574.4	NA	NA	11894	25294.4	23014.9	26397.7	17029.6	NA	NA	NA	NA	NA	NA	NA	NA
A6ND36	FA83G_HUMAN	FAM83G	Protein FAM83G	19	ASVYMQPPIDGQAHIK;ATEEHPSPFGIPYSK;DAFYEVLK;DTSQASAQHQLWK;ENIRDFLSELELK;FMFVDGDR;GIPMEKEPEPEPIVLPSVVPLVPAGTVAK;GPALAEHPGELPELLPPIHPGLLHLER;GTFVGPQGGSPWAQSR;ILETIEVYDPGSEDPR;LALEALVAR;LLPDPGSPR;NVISVLSGQVVEMFDR;QFQELYLMSHSVSLK;RPSVASSVSEEYFEVR;SSESKPEFFYSEEQR;SSGGTEFFTR;TGGSQWASSDSK;TVPVADVLAR	NA	NA	NA	NA	NA	NA	22805.9	22990.9	21718.2	14066.6	31323.4	13445.8	NA	NA	NA	NA	NA	NA
A6NDG6	PGP_HUMAN	PGP	Glycerol-3-phosphate phosphatase	4	AVVVGFDPHFSYMK;GETAVPGAPEALR;LGFITNNSSK;QADIIGKPSR	13426	22562	17776.2	7398.67	NA	13184	3994.72	4345.58	4628.14	18893.6	14032.3	19475.3	NA	NA	19245.9	NA	NA	NA
A6NFQ2	TCAF2_HUMAN	TCAF2	TRPM8 channel-associated factor 2	9	GPIPSELLLIGEAAFPVMVNDK;GQVLIAASSYGR;GSQLGPVPVTIR;GVWGPIHELGHNQQR;LAAEPFPFR;MGPFLLNAVR;NLVPFFEAWGWPIQK;QDQQQLLEGISELDIR;VTSVAGVYFTDTYGDRDR	NA	NA	NA	3747.93	5068.91	8414.01	16085.6	16986.1	15687.8	NA	NA	NA	NA	NA	NA	NA	NA	NA
A6NGR9	MROH6_HUMAN	MROH6	Maestro heat-like repeat-containing protein family member 6	3	ASAVGLLGTLVR;LVGAALGALR;LVLQSLVPLLLR	NA	NA	NA	1751.08	1582.23	800.836	254.749	221.297	187.695	NA	NA	NA	5925.81	5108.86	3435.52	NA	NA	NA
A6NHR9	SMHD1_HUMAN	SMCHD1	Structural maintenance of chromosomes flexible hinge domain-containing protein 1	7	FSFGLLDLPFR;GSNEEDTDTPLFIGK;LLLIDWPELK;SIIEGPIIK;TLPLFYGSIVR;TTFQENTQSISVR;VNWTPEINKEHLLQGLLPDVQVPTSVK	NA	NA	NA	NA	NA	NA	9370.05	11103.4	11398.2	NA	NA	NA	NA	NA	NA	NA	NA	NA
A6NIH7	U119B_HUMAN	UNC119B	Protein unc-119 homolog B	3	LMIENPYETR;SDSFYFVDNK;YQFTPAFLR	24023.1	32128.2	31702.4	NA	NA	NA	NA	8889.85	8154.08	14235.2	20345.3	18619.2	NA	NA	NA	NA	NA	NA
A6NJ78	MET15_HUMAN	METTL15	12S rRNA N4-methylcytidine (m4C) methyltransferase	2	EQTDQTQAQELHR;IFVNNELNELYTGLK	NA	NA	NA	NA	NA	NA	1687	NA	1391.52	NA	NA	NA	NA	NA	NA	NA	NA	NA
A6QL63	ABTB3_HUMAN	ABTB3	Ankyrin repeat and BTB/POZ domain-containing protein 3	4	AGPAVPGGLPK;FFQLEALQR;SIGVPWTLHTWLESLR;VGSIAELSDLVSR	NA	NA	NA	NA	NA	NA	5259.88	5978.63	5947.6	NA	NA	NA	NA	NA	NA	NA	NA	NA
A7E2V4	ZSWM8_HUMAN	ZSWIM8	Zinc finger SWIM domain-containing protein 8	6	GVLSPFVLQEIVMETLQR;LAVLDPALSPQR;LAYQESEVAALLK;LIHLTPADYDDFVNAIR;QTWVATNTLSK;WLLGLAAK	NA	NA	7830.67	NA	NA	NA	3999.19	4632.68	4299.17	NA	NA	NA	NA	NA	NA	NA	NA	NA
A7KAX9	RHG32_HUMAN	ARHGAP32	Rho GTPase-activating protein 32	13	FSDAVSAATDEER;FYSGDQPPSYLGASVDK;GNHLLVHEESSINTPAVGAAHVIK;IHDVIQQLPPPHYR;LLTLEEAQAR;NLAIVWAPNLLR;SDYHVTQLQPYFENGR;TQAQVNSPIVTENK;VLSTWWR;VPLLHLR;YGIVDGIYR;YIEVGEGPAALQGK;YTARAPDELTLEVGDIVSVIDMPPK	NA	NA	NA	5317.94	NA	NA	5498.08	4873.69	5274.48	NA	NA	NA	NA	NA	NA	NA	NA	NA
A8K2U0	A2ML1_HUMAN	A2ML1	Alpha-2-macroglobulin-like protein 1	52	AGLLTEEIR;ANTYWYR;ASFSLSLTFTSR;ATSIVAWLAK;AVDESVLLLRPDR;AVGFLEIGYQK;DGNGNTWLTAFVTK;DVDDPMVSQGLR;EAVHVTVPDAITEWK;ELSTVQESFLVK;FIFIDPK;FKVEVVEPK;FQMEDLVYNPEQVPR;FTVTLETK;GFGLSPTVGLTAFK;GGVDDEVSLTAYVTAALLEMGK;GHDDSFLK;GSLVMEGQK;IVTMDSNFVPVNDK;KVEFGTDTLNIYLDELIK;LAPDPSLVIYAIFPSGGVVADK;LGHINFTISTK;LLEYSGLK;LLEYSGLKK;LNFPSVQK;LTATIFNYLK;MLSGFSPMEGTNQLLLQQPLVK;NTQTYTFTISQSVLVTNLK;NTQTYTFTISQSVLVTNLKPATI…	58671.1	60560.9	60930.6	703911	689322	733515	478816	473415	473839	46685.2	33044.5	33862.8	423824	425254	425214	264149	273296	306706
A8MVW0	F1712_HUMAN	FAM171A2	Protein FAM171A2	2	LGTWVLVTAAR;SQPLVQFQR	NA	16241.3	15805.3	NA	NA	NA	NA	NA	NA	NA	NA	NA	NA	NA	NA	NA	NA	NA
A8MWD9;P62308	RUXGL_HUMAN;RUXG_HUMAN	SNRPG;SNRPGP15	Putative small nuclear ribonucleoprotein G-like protein 15	3	GNSIIMLEALER;GNSIIMLEALERV;HVQGILR	195634	200348	184765	75229.3	76178	72853.4	33474.7	38952.9	34682.6	223606	211173	197531	56918	59061.5	49086.2	79391.3	72916.9	57604.6
A8MXV4	NUD19_HUMAN	NUDT19	Acyl-coenzyme A diphosphatase NUDT19	2	EAFEEAGVLLLRPR;FGLGPAPFSR	7101.15	11020.8	11085.6	NA	3123.58	NA	2708.17	3633.38	2580.35	8223.97	10355.8	7801.78	NA	NA	NA	NA	NA	NA
A9UHW6	MI4GD_HUMAN	MIF4GD	MIF4G domain-containing protein	2	LQQEYQAR;MDELFVLIR	NA	NA	NA	NA	NA	NA	3790.6	NA	2702.4	NA	NA	NA	NA	NA	NA	NA	NA	NA
B3EWG3;B3EWG5;B3EWG6	FM25A_HUMAN;FM25C_HUMAN;FM25G_HUMAN	FAM25A;FAM25C;FAM25G	Protein FAM25A	3	ATEGAIHAVEEVVK;LAAEGLAHR;MKEITETVTNTVTNAITHAAESLDK	NA	NA	NA	26293.9	25187.8	25863.2	12464.6	11861.7	10817.8	67764.9	58393.7	67811.9	31883.8	34209.7	22686.4	12717.5	18310.8	NA
B7ZAQ6;P0CG08	GPHRA_HUMAN;GPHRB_HUMAN	GPR89A;GPR89B	Golgi pH regulator A	4	HGILSIEQLISR;NVTDTDILALER;QLFLETADLYATK;TIITEVLGELQFNFYHR	NA	NA	NA	5060.13	NA	3124.32	4290.84	4547.57	4782.62	14740.6	13103	11405.7	NA	NA	NA	NA	NA	NA
C4AMC7;Q6VEQ5	WASH2_HUMAN;WASH3_HUMAN	WASH2P;WASH3P	Putative WAS protein family homolog 3	3	LFDAPLSISK;MQHSLAGQTYAVPLIQPDLR;YVFLDPLAGAVTK	NA	NA	NA	NA	NA	NA	7060.27	7067.95	7229.74	NA	NA	NA	NA	NA	NA	NA	NA	NA
C9JLW8	MCRI1_HUMAN	MCRIP1	Mapk-regulated corepressor-interacting protein 1	2	FIYEAWQGVER;TFKPIDLSDLK	NA	NA	12413.3	NA	NA	NA	4311.47	3482.27	3224.94	11560.8	NA	10873.7	NA	NA	NA	NA	NA	NA
E9PAV3	NACAM_HUMAN	NACA	Nascent polypeptide-associated complex subunit alpha, muscle-specific form	5	DIELVMSQANVSR;IEDLSQQAQLAAAEK;NILFVITKPDVYK;NNSNDIVNAIMELTM;SPASDTYIVFGEAK	40639.8	43480.1	41826.7	158804	178081	154222	92149.7	88401.8	91470.9	61060.2	59084.9	58640.6	68472.5	148253	127112	24429.3	45250.8	37827.2
G9CGD6;Q6P9H4	CNIPF_HUMAN;CNKR3_HUMAN	CNK3/IPCEF1;CNKSR3	CNK3/IPCEF1 fusion protein	3	ALLAWLDR;ENPTGVVLLLK;KAPNEFLTSVVELIGAAK	NA	NA	NA	NA	NA	NA	1211.07	1673.92	1853	NA	NA	NA	NA	NA	NA	NA	NA	NA
L0R6Q1	S35U4_HUMAN	SLC35A4	SLC35A4 upstream open reading frame protein	4	ADDKDSLPK;DYLQLLR;GFLAGYVVAK;LKDLAFLK	9153.38	NA	11470.6	33822.8	32338.2	18518.4	10819.2	11528.6	11324.2	34925.1	27369.7	31478.9	NA	NA	NA	NA	NA	NA
L0R8F8	MIDUO_HUMAN	MIEF1	Mitochondrial ribosome and complex I assembly factor AltMIEF1	2	EAVLSLYR;YTDRDFYFASIR	NA	NA	NA	NA	NA	NA	3036.04	4734.74	4764.02	13689.8	NA	NA	NA	NA	NA	NA	NA	NA
O00116	ADAS_HUMAN	AGPS	Alkyldihydroxyacetonephosphate synthase, peroxisomal	11	AASAATAAPTATPAAQESGTIPK;EEILANGGSLSHHHGVGK;ESISDVGFGMLK;ETNISYSQEADDR;EWIQNTLGVNVEHK;EYVDPNNIFGNR;FGGLAAGEDNGQR;GISDPLTVFEQTEAAAR;MSTGPDIHHFIMGSEGTLGVITEATIK;NIYGNIEDLVVHIK;TIISLDTSQMNR	17422.7	14441.5	NA	5964.19	NA	NA	5846.22	6311.02	6225.1	21562.2	19002.1	18888.1	NA	NA	NA	NA	NA	NA
O00139	KIF2A_HUMAN	KIF2A	Kinesin-like protein KIF2A	8	DSFIGENSR;FDYAFDDSAPNEMVYR;FSLIDLAGNER;GSLDYRPLTTADPIDEHR;IDILTELR;QQVQVVGLQER;SHAVFQIILR;VFDLLNR	NA	NA	NA	NA	NA	NA	10494.3	9743.58	9694.04	NA	15212.7	18080.6	NA	NA	NA	NA	NA	NA
O00141	SGK1_HUMAN	SGK1	Serine/threonine-protein kinase Sgk1	5	HFDPEFTEEPVPNSIGK;HKAEEVFYAVK;HLLEGLLQK;ITPPFNPNVSGPNDLR;SHVFFSLINWDDLINKK	NA	NA	NA	NA	NA	NA	5402.12	5488.18	4624.88	NA	NA	NA	NA	NA	NA	NA	NA	NA
O00148	DX39A_HUMAN	DDX39A	ATP-dependent RNA helicase DDX39A	3	FMQDPMEVFVDDETK;VNIVFNYDMPEDSDTYLHR;VSVFFGGLSIK	NA	NA	NA	10374.7	7919.99	9830.68	25470.2	26832	24914.5	NA	20648	17360.7	NA	10433.5	10279.9	NA	NA	NA
O00151	PDLI1_HUMAN	PDLIM1	PDZ and LIM domain protein 1	10	TTQQIDLQGPGPWGFR;LVGGKDFEQPLAISR;MNLASEPQEVLHIGSAHNR;QSTSFLVLQEILESEEKGDPNKPSGFR;SAMPFTASPASSTTAR;TAASGVEANSRPLDHAQPPSSLVIDK;VAASIGNAQK;VTPPEGYEVVTVFPK;VWSPLVTEEGK;VWSPLVTEEGKR	NA	21457.6	15702.8	NA	NA	NA	58903.4	63809.9	58714.6	27724.1	24933	32990.5	NA	NA	NA	NA	NA	NA
O00154	BACH_HUMAN	ACOT7	Cytosolic acyl coenzyme A thioester hydrolase	12	AASAFFTYVSLSQEGR;ATLWYVPLSLK;HSVEVQVNVMSENILTGAK;IMRPDDANVAGNVHGGTILK;LMDEVAGIVAAR;MIEEAGAIISTR;SLPVPQLVPETEDEK;SLPVPQLVPETEDEKK;SLPVPQLVPETEDEKKR;SMEIEVLVDADPVVDSSQK;TNIVTASVDAINFHDK;VLEVPPVVYSR	28885.6	20581.2	23797.6	25893.4	26657.9	21852.8	55346	54265	57107.7	36702.7	54435.1	41163.2	27268.8	24842.2	21479.8	NA	NA	NA
O00159	MYO1C_HUMAN	MYO1C	Unconventional myosin-Ic	38	DGTIDFTPGSELLITK;DLQIYSR;DQAVMISGESGAGK;DVESPSWR;ENLIYTYIGPVLVSVNPYR;FDEVLIR;GAPVGGHILSYLLEK;GDVVLQSDHVIETLTK;GEELLSPLNLEQAAYAR;HLGYKPEEYK;IDYANLTGISVSSLSDSLFVLHVQR;KRPETVATQFK;KYEAFLQR;LGTDEISPR;LLHYAGEVTYSVTGFLDK;LLHYAGEVTYSVTGFLDKNNDLLFR;LLQSNPVLEAFGNAK;LLSVEGSTLR;MSLLQLVEILQSK;MSLLQLVEILQSKEPAYVR;NFHIFYQLLEGGEEETLRR;NGHLAVVAPR;NNDLLFR;NPQSYLYLVK;PQDGVAVLVR;QKGDVVLQSDHVIETLTK;QLLLTPNAVVIVEDAK;…	32267.7	31452.2	38593.7	16113	14103	11661.6	43916.9	41707	41848.6	53963.2	59356.7	58749.8	41556.3	28666.3	16646.1	NA	NA	8131.83
O00170	AIP_HUMAN	AIP	AH receptor-interacting protein	6	AHAAVWNAQEAQADFAK;AVPLIHQEGNR;GELPDFQDGTK;HVVLYPLVAK;TLHSDDEGTVLDDSR;VLELDPALAPVVSR	24912.6	17081.5	18406.4	3831.01	2870.12	4110.84	10718.9	10741.4	11005	15062.4	16772	13210.7	7139.33	NA	3794.71	12724.3	12568.1	NA
O00178	GTPB1_HUMAN	GTPBP1	GTP-binding protein 1	11	DDVIVTASNFSSER;GGQTASFALK;IPVLVQSK;KIPVLVQSK;LNPQASWEFEAEILVLHHPTTISPR;LVLVSPTSEQYDSLLR;MFLNLLSPR;STLLGVLTHGELDNGR;TPEYLHIDQR;VGDNDFLEVR;VITFIDLAGHEK	NA	NA	NA	3721.21	4307.69	5663.27	7838	7296.83	7254.33	4123.29	5363.09	3929.95	NA	NA	NA	NA	NA	NA
O00186	STXB3_HUMAN	STXBP3	Syntaxin-binding protein 3	10	ALYFITPTSK;HIAVVLEEIPK;IMLLDEFTTK;MTDLLEEGITVVENIYK;NWSYLGVPIVPQSQQGK;SAEETFQLSR;TEQDLALGTDAEGQK;THSQLLIIDR;TSLSALTQLMK;VLLPVLLNK	NA	NA	8600.7	4377.52	5915.9	6373.48	7302.35	6835.95	6778.44	5042.26	10251.2	4425.08	NA	10413.6	NA	NA	NA	NA
O00189	AP4M1_HUMAN	AP4M1	AP-4 complex subunit mu-1	3	DVAELFYR;GVVSLSQELSSPEQK;YQLSDDLPSPLPFR	NA	NA	NA	NA	NA	NA	2183.01	3130.71	1898.55	NA	NA	NA	NA	NA	NA	NA	NA	NA
O00192	ARVC_HUMAN	ARVCF	Splicing regulator ARVCF	3	GFELLYQPEVVR;GLPLLVALLDHPR;LYLSLLTESR	NA	NA	NA	NA	NA	NA	2357.32	1791.82	983.25	NA	NA	NA	NA	NA	NA	NA	NA	NA
O00194	RB27B_HUMAN	RAB27B	Ras-related protein Rab-27B	7	AVETLLDLIMK;FITTVGIDFR;LLALGDSGVGK;SLTTAFFR;VHLQLWDTAGQER;VVYNAQGPNGSSGK;YGIPYFETSAATGQNVEK	15175.8	15696.7	14799.7	22149.2	30937.4	28492.8	15438.8	13778.3	14565	39351	36257.8	31883.4	25912.4	23300.4	35750.9	5484.34	NA	12186.1
O00203	AP3B1_HUMAN	AP3B1	AP-3 complex subunit beta-1	25	ALKDPNQLIR;DHFQLGTLSHTLNIK;DRDHFQLGTLSHTLNIK;EASADLSPYVR;EVQYIVLQNIATMSIQR;IFLAQKPAPLLESPFK;KLVYVYLVR;LEILTNLANEANISTLLR;LLDSITVPVAR;LLQMQPAQHGEIIK;LLTQYILNLGK;LQILNLGAK;LVYVYLVR;LYSLDPEQK;NASELFPAVVK;NFYESDDDQKEK;PAPLLESPFK;QFAAATIQTIGR;QLIVPNVK;SFTSEDDLVK;TQFVSPWK;TVIGSVLLR;VPIIVPIMMLAIK;VVNVANVGAVPSGQDNIHR;YAEEQQDLALLSISTFQR	35299.2	46269.3	58526.8	20343.8	20969.7	12204.4	17296.1	17226.9	18670.5	29175.9	20501.9	18106.7	12683.7	NA	NA	NA	NA	NA
O00204	ST2B1_HUMAN	SULT2B1	Sulfotransferase 2B1	18	ANTMSNYTLLPPSLLDHR;DDDIFIITYPK;DFLKGEVQFGSWFDHIK;DNFLFITYEELQQDLQGSVER;DPGTPDQFLR;DVVVSLYHYSK;EALGSVVAHSTFSAMK;EGDPSWIR;EPRPNSSPSPSPGQASETPHPRPS;GEVQFGSWFDHIK;GKDNFLFITYEELQQDLQGSVER;IAGQLKDPGTPDQFLR;LMSSHLPIQIFTK;LPGEYFR;NHFTVAQSEAFDR;PNSSPSPSPGQASETPHPRPS;PSLEPNTSLER;SVPIWER	NA	NA	NA	107153	102614	99683.1	125372	123309	127353	16011.7	24589.7	20313.3	49451.6	51734.4	43912.9	NA	NA	NA
O00214	LEG8_HUMAN	LGALS8	Galectin-8	7	ADVAFHFNPR;DIALHLNPR;EEITYDTPFK;IDTLGIYGK;NSFLQESWGEEER;SFNVDLLAGK;VAVNGVHSLEYK	NA	NA	NA	25265.9	30381.6	20578.6	20395.6	21399.8	21622.3	15474.4	19722.1	19536.8	NA	NA	14354.9	NA	NA	NA
O00217	NDUS8_HUMAN	NDUFS8	NADH dehydrogenase [ubiquinone] iron-sulfur protein 8, mitochondrial	4	EPATINYPFEK;GLGMTLSYLFR;TLLWTELFR;YDIDMTK	NA	NA	NA	NA	NA	4324.34	27536.1	30341.5	29934.3	17317.3	18432.3	16491.3	NA	NA	NA	NA	NA	NA
O00231	PSD11_HUMAN	PSMD11	26S proteasome non-ATPase regulatory subunit 11	22	AELRDDPIISTHLAK;ALLVEVQLLESK;AQSLLSTDR;AQSLLSTDREASIDILHSIVK;DDPIISTHLAK;DIQENDEEAVQVK;EASIDILHSIVK;EQSILELGSLLAK;IMLNTPEDVQALVSGK;KLSQMILDK;LQATLDMQSGIIHAAEEK;LQATLDMQSGIIHAAEEKDWK;LVSLYFDTK;LYDNLLEQNLIR;RDIQENDEEAVQVK;TAYSYFYEAFEGYDSIDSPK;TGQAAELGGLLK;TYEAALETIQNMSK;TYHALSNLPK;VIEPFSR;VQIEHISSLIK;YQEALHLGSQLLR	27374.6	27694.7	25213.8	19211.6	20256.8	21055.1	52035.9	53528.4	52440.8	22202.6	25424.3	29498	19803.4	22070.3	22403.7	27631.2	28212.8	28005.4
O00232	PSD12_HUMAN	PSMD12	26S proteasome non-ATPase regulatory subunit 12	19	DPNNLLNDWSQK;EAASILQELQVETYGSMEK;EEMIHNLQ;EWDLLNENIMLLSK;FFQEENTEK;GSLESPATDVFGSTEEGEK;GSLESPATDVFGSTEEGEKR;IYVEIER;KGSLESPATDVFGSTEEGEK;KGSLESPATDVFGSTEEGEKR;LAGIINFQR;LNSLMSLVNK;LQEVIETLLSLEK;MAQLLDLSVDESEAFLSNLVVNK;MEVDYSATVDQR;SVVLYVILAPFDNEQSDLVHR;TASDMVSTSR;VEFILEQMR;WSTLVEDYGMELR	72147.1	25655.4	63780.3	38065.1	39487	40314.2	41050.4	36648.5	36794.5	41790.5	43213.9	42475.2	43597.1	43047.9	40825.4	52381.6	44448.1	NA
O00233	PSMD9_HUMAN	PSMD9	26S proteasome non-ATPase regulatory subunit 9	3	LGQSESQGPPR;RKEEIEAQIK;SDVDLYQVR	30842.1	38445.3	36219.2	NA	NA	NA	13155.6	12493.9	12578.1	46735.4	51409.9	43426.8	NA	NA	12941.7	NA	NA	NA
O00244	ATOX1_HUMAN	ATOX1	Copper transport protein ATOX1	2	YDIDLPNK;YDIDLPNKK	NA	20040.2	NA	NA	NA	NA	9583.41	9416.24	8691.41	21227	33025.5	29978.1	NA	NA	NA	NA	NA	NA
O00264	PGRC1_HUMAN	PGRMC1	Membrane-associated progesterone receptor component 1	7	DFTPAELR;EGEEPTVYSDEEEPKDESAR;FDGVQDPR;FYGPEGPYGVFAGR;ILMAINGK;KFYGPEGPYGVFAGR;LLKEGEEPTVYSDEEEPKDESAR	342468	338034	374571	56524.5	55952.9	51105.8	55134.7	56453.5	63188.5	210715	203464	213369	79246.6	117913	79186.9	88637.9	NA	96237.8
O00267	SPT5H_HUMAN	SUPT5H	Transcription elongation factor SPT5	14	DNELIGQTVR;DTYLDTQVVGQTGVIR;EATGVLLSIDGEDGIVR;ETFQVLNMYGK;FAVALDSEQNNIHVK;FEGDTGLIVR;FIAYQFTDTPLQIK;HEDLKDMLEFPAQELR;ILSVDGNK;KFIAYQFTDTPLQIK;SVVAPEHVK;VEENFVILFSDLTMHELK;VRDTYLDTQVVGQTGVIR;VVSISSEHLEPITPTK	32725.7	12581.2	33940.1	7360.28	NA	2218.97	9950.23	9674.29	10092.6	19681.3	18432.9	19787.7	NA	NA	NA	NA	NA	NA
O00273	DFFA_HUMAN	DFFA	DNA fragmentation factor subunit alpha	5	AAFGEEVDAVDTGISR;ETSSDVALASHILTALR;LQHTLQQVLDQR;LQQTQSLHSLR;QLLQLYLQALEK	8041.76	NA	NA	NA	NA	NA	6901.88	7168.92	7154.83	13920.6	8807.63	NA	NA	NA	NA	NA	NA	NA
O00291	HIP1_HUMAN	HIP1	Huntingtin-interacting protein 1	4	GHVSELEADLAEQQHLR;GVNQATAGVVASTISGK;LIQIPQLPENPPNFLR;YSELVQNHADLLR	NA	NA	NA	NA	NA	NA	7102.65	5463.69	7275.58	NA	NA	NA	NA	NA	NA	NA	NA	NA
O00299	CLIC1_HUMAN	CLIC1	Chloride intracellular channel protein 1	6	GFTIPEAFR;GVTFNVTTVDTK;LAALNPESNTAGLDIFAK;LFMVLWLK;NSNPALNDNLEK;YLSNAYAR	168440	154364	149452	93153.5	109791	96839.7	254677	244871	261659	276503	250481	286796	111117	84535	91025.9	32134.9	30829.8	41969.4
O00303	EIF3F_HUMAN	EIF3F	Eukaryotic translation initiation factor 3 subunit F	10	AYVSTLMGVPGR;EAPNPIHLTVDTSLQNGR;FLMSLVNQVPK;IGVDLIMK;IQDALSTVLQYAEDVLSGK;LHPVILASIVDSYER;TMGVMFTPLTVK;VIGLSSDLQQVGGASAR;VIGTLLGTVDK;YAYYDTER	33231	39698.7	42729.2	32497.6	25109	28234.8	53075.6	52896.6	52122.2	35398.5	36257.2	30929.6	46357.2	41419.3	46952.7	78285	67710.5	76755.3
O00330	ODPX_HUMAN	PDHX	Pyruvate dehydrogenase protein X component, mitochondrial	6	DVGPPPPVSK;GIQEIADSVK;HSLDASQGTATGPR;LGSLIGLIVEEGEDWK;PSPEPQISIPVK;VSVNDFIIK	NA	NA	NA	NA	NA	NA	7701.69	7924.03	7448.94	6259.29	NA	NA	NA	NA	NA	NA	NA	NA
O00391	QSOX1_HUMAN	QSOX1	Sulfhydryl oxidase 1	15	AKEVLPAIR;EVALDLSQHK;FPVLEGQR;IPYSFFK;IYMADLESALHYILR;LAGAPSEDPQFPK;LDVPVWDVEATLNFLK;LEEIDGFFAR;NGSGAVFPVAGADVQTLR;NNEEYLALIFEK;SALYSPSDPLTLLQADTVR;SFYTAYLQR;VGSPNAAVLWLWSSHNR;VLNTEANVVR;VPVLMESR	22482.8	19799.2	24740.2	88074.4	85446.7	86100.7	29867.5	28453.6	29233.6	29478.2	30326.8	27347.1	66431.9	68759.7	66199.8	113307	108852	126074
O00399	DCTN6_HUMAN	DCTN6	Dynactin subunit 6	2	MGDNNVIESK;VQTERPQPQTLQLDFLMK	NA	NA	NA	NA	NA	NA	7859.83	8104.23	7662.26	17078.5	14713.8	NA	NA	NA	NA	NA	NA	NA
O00400	ACATN_HUMAN	SLC33A1	Acetyl-coenzyme A transporter 1	2	EHLALLAVPMVPLQIILPLIISK;LLWAPLVDAVYVK	NA	NA	NA	3586.17	2386.09	2632.68	589.436	572.117	868.165	NA	NA	NA	NA	3467.7	NA	NA	NA	NA
O00401	WASL_HUMAN	WASL	Actin nucleation-promoting factor WASL	4	DALLDQIR;FYGPQVNNISHTK;NPEITTNR;VIYDFIEK	29333.6	25494.8	16480.9	NA	NA	NA	6307.03	6919.28	5923.71	20678.6	23083.2	24215.6	17877.3	25802.3	NA	14807.9	NA	NA
O00410	IPO5_HUMAN	IPO5	Importin-5	23	AIGTEPDSDVLSEIMHSFAK;ATAAFILANEHNVALFK;EFQQYLPVVMGPLMK;EGFVEYTEQVVK;ELKEGFVEYTEQVVK;FLFDSVSSQNVGLR;FMQDASDVMQLLLK;FVPYYDLFMPSLK;FYFHDGVR;HIVENAVQK;ITFLLQAIR;KQAEETYENIPGQSK;LVLEQVVTSIASVADTAEEK;NLIDEDGNNQWPEGLK;QAEETYENIPGQSK;QLALEVIVTLSETAAAMLR;QMAAVLLR;RLLSSAFDEVYPALPSDVQTAIK;SLLIPYLDNLVK;SLVEIADTVPK;VIAALLQTMEDQGNQR;VSDILHSIFSSYK;VSDILHSIFSSYKEK	51412.3	50875.7	42617.3	3523.07	12197.2	8212.57	26986.2	27794.5	24482.7	15879.1	18021.1	21654.9	17713.9	14322.4	25120.2	51498.5	19819.9	17412
O00411	RPOM_HUMAN	POLRMT	DNA-directed RNA polymerase, mitochondrial	4	IHLVNLTGLK;LSLAQHLR;LVPVLYHVYSFR;VSGQVQALQNHYR	NA	NA	NA	NA	NA	NA	773.841	684.248	979.299	NA	NA	NA	NA	NA	NA	NA	NA	NA
O00422	SAP18_HUMAN	SAP18	Histone deacetylase complex subunit SAP18	2	EVYPEAR;FQIGDYLDIAITPPNR	NA	NA	27895.7	NA	NA	NA	NA	NA	NA	NA	NA	42229.8	NA	NA	14978.9	NA	NA	NA
O00425	IF2B3_HUMAN	IGF2BP3	Insulin-like growth factor 2 mRNA-binding protein 3	6	ALQSGPPQSR;DQTPDENDQVVVK;IAPAEAPDAK;ITISPLQELTLYNPER;LLVPTQFVGAIIGK;TVNELQNLSSAEVVVPR	30817.1	29633.8	23929.8	NA	NA	NA	3141.42	3114.66	2781.34	19910.3	20338.6	25687.2	NA	NA	NA	15800.6	NA	NA
O00429	DNM1L_HUMAN	DNM1L	Dynamin-1-like protein	17	ALQGASQIIAEIR;DIELQIR;DTLQSELVGQLYK;GHAVNLLDVPVPVAR;GVSPEPIHLK;IFSPNVVNLTLVDLPGMTK;LDLMDAGTDAMDVLMGR;LGIIGVVNR;NVASGGGGVGDGVQEPTTGNWR;PALFVPEVSFELLVK;RLPVTNEMVHNLVAIELAYINTK;SATLLQLITK;SSLLDDLLTESEDMAQR;SSVLESLVGR;SVTDSIRDEYAFLQK;SYFLIVR;TLESVDPLGGLNTIDILTAIR	32191.5	33012.6	23722.3	22445.7	23446.4	21445.9	28010.9	27802.9	29879	15146	15465	17769.3	10978.6	32543.8	13895.7	13631.3	33409.4	11020.6
O00442	RTCA_HUMAN	RTCA	RNA 3'-terminal phosphate cyclase	6	AFVAGVLPFK;DLYVNIQPVQEPK;GVNADKVGIEAAEMLLANLR;QLNPINLTER;TGPVTLHTQTAIHFAEQIAK;VGIEAAEMLLANLR	9717.6	9646.82	12500.7	9332.94	9761.16	9279.88	21503.3	17594.3	20350.4	21729.3	10119	10663.7	5414.42	NA	NA	NA	NA	NA
O00443	P3C2A_HUMAN	PIK3C2A	Phosphatidylinositol 4-phosphate 3-kinase C2 domain-containing subunit alpha	11	DLVTEDGADPNPYVK;EGQIEPSFVFR;FSGLPSNDEPILSFSPK;LIESSLGSIATK;LLLDDSFETK;LVQLLGGVAEK;SADAGSFSPTPGQIGGAVK;TADVTSLFGGEDTSR;TAEDDETPVDLNK;VSLPLFDFK;VSNLQVSPK	NA	NA	NA	NA	NA	NA	3858.84	3465.63	3541.52	NA	NA	NA	NA	NA	NA	NA	NA	NA
O00462	MANBA_HUMAN	MANBA	Beta-mannosidase	2	VNLILEGVDTVSK;YSFDITNVVR	NA	NA	NA	8537.77	5060.05	5677.08	NA	NA	NA	NA	NA	NA	6239.4	NA	NA	NA	NA	NA
O00468	AGRIN_HUMAN	AGRN	Agrin	11	AAAVSSGFDGAIQLVSLGGR;AIVDVHFDPTTAFR;ALEPQGLLLYNGNAR;GDFVSLALR;GPSGLLLYNGQK;IFFVNPAPPYLWPAHK;LELGIGPGAATR;SFLAFPTLR;SIESTLDDLFR;STVPVNTNR;VLGAPVPAFEGR	138784	140216	141693	4846.15	5087.91	6939.93	6281.54	5714.62	6209.08	43203.8	45473.6	45050.2	12230.1	12352.2	14451.6	NA	NA	NA
O00469	PLOD2_HUMAN	PLOD2	Procollagen-lysine,2-oxoglutarate 5-dioxygenase 2	13	IFQTLNGAVDEVVLK;IIAPLVTR;ILIEQNR;ISGGYENVPTDDIHMK;IVGPEENLSQAEAR;KIIAPLVTR;LTHLHEGLPVK;NTFYETLPVAINGNGPTK;QVDLENVWLHFIR;SEDYVDIVQGNR;VGVWNVPYMANVYLIK;VVFAADGILWPDKR;YLNSGGFIGYAPYVNR	14828.7	12285.3	13157.3	NA	NA	NA	5132.48	5459.23	5075	8057.22	7890.5	NA	NA	NA	NA	NA	NA	NA
O00471	EXOC5_HUMAN	EXOC5	Exocyst complex component 5	8	EVAAVLLHFK;IKEAADIIQK;KSDAEQYLK;LHLIAQELPFDR;LSDPSDLPR;NLYDLYTR;QVGDIFSNPETVLAK;SDVFTNSEK	NA	NA	NA	NA	NA	7280.6	23612.4	42553.4	30047.4	8401.75	6255.93	NA	NA	NA	NA	NA	NA	NA
O00487	PSDE_HUMAN	PSMD14	26S proteasome non-ATPase regulatory subunit 14	4	AVAVVVDPIQSVK;AVEEEDKMTPEQLAIK;HYYSITINYR;LINANMMVLGHEPR	21865.9	20614	24163.7	33131.6	40747.7	31343.4	51754.1	52708.2	51426.8	37323.4	31228.7	41253.8	28428.4	28880.4	28600.2	51691.5	50879	64259.1
O00505	IMA4_HUMAN	KPNA3	Importin subunit alpha-4	8	AENPSLENHR;DSQVVQVVLDGLK;EAAWAISNLTISGR;IEVLQQHENEDIYK;LLSSDRNPPIDDLIK;NPPIDDLIK;PLLSFISPSIPITFLR;SGILPILVK	14608.6	7579.62	12013.5	7213.52	8894.37	9442.18	23442.9	24038.8	22580.9	10638.3	10465.5	9879.61	NA	NA	NA	NA	7857.08	NA
O00515	LAD1_HUMAN	LAD1	Ladinin-1	11	GPWALEEESLVGREPEER;IPSKEEEADMSSPTQR;LNLWISR;LPPVTLQVK;NLSSTTDDEAPR;NSLSPVQATQKPLVSK;QGASDPPTVASR;QVVEAAQAPIQER;RATASEQPLAQEPPASGGSPATTK;TLEDEEEQER;TLEDEEEQERER	NA	NA	8123.03	13589.1	NA	NA	37665	40186.1	45607.8	51525	50252.3	46150.5	NA	NA	27009.7	37625.7	63459.6	39972.6
O00534	VMA5A_HUMAN	VWA5A	von Willebrand factor A domain-containing protein 5A	13	AISQGHQAFLLEGDSSSR;ASGGTSEFITGK;DVPRPILLGASAPLK;ELNKPVQGPLAHR;ETLILLLK;FVLPAVLNPR;LISYAQLTGR;MLSPEQTVIFR;PILLGASAPLK;SLQPVVEDVSLSWHLPPGLSAK;TSAQVSLAAGHK;YTQQTMEEALGR;YVQELPLEADGALR	23784.1	23739.7	20324.6	36591.1	33868	34741.2	14911.4	14480.5	13669.5	15193.9	13000	15543	15584.7	19208.4	31507.4	23539.5	22840.9	38905.6
O00541	PESC_HUMAN	PES1	Pescadillo homolog	7	EALAFIIR;GSATNYITR;KVFLSIK;LAALEEQR;LAALSASLAR;LLLPVAEYFSGVQLPPHLSPFVTEK;SFGGEVSWDK	16419.8	21128.1	11190.2	NA	3630.9	3221.74	6587.69	6626.27	6879.87	18655.6	26110.3	20464.2	NA	NA	NA	NA	NA	NA
O00560	SDCB1_HUMAN	SDCBP	Syntenin-1	3	ANVAVVSGAPLQGQLVAR;PSSINYMVAPVTGNDVGIR;SLMDHTIPEV	15097.2	16006	19761.9	6623.83	6449.18	6165.25	1666.59	1620.89	1832.96	35253.5	33249.6	36291.8	9304.64	NA	14265.1	NA	NA	NA
O00562	PITM1_HUMAN	PITPNM1	Membrane-associated phosphatidylinositol transfer protein 1	3	IHFPEALGHVALR;ILDTIDIVR;YQGAVATVIAR	9732.91	NA	10265.8	NA	NA	NA	1695.24	1579.39	2193.54	NA	6752.77	NA	NA	NA	NA	NA	NA	NA
O00567	NOP56_HUMAN	NOP56	Nucleolar protein 56	18	AQLGLGHSYSR;EAMVQAEEAAAEITR;EEPVSSGPEEAVGK;ELNEDKLEK;KVLLGVGDPK;LHFHNLVK;LIAHAGSLTNLAK;LLLETHLPSK;LSFYETGEIPR;MSQVAPSLSALIGEAVGAR;QSLHTYLR;STPKEETVNDPEEAGHR;VLLGVGDPK;VLLHVLFEHAVGYALLALK;VREWYGYHFPELVK;VVSLSEYR;YGLIFHSTFIGR;YPASTVQILGAEK	37370.8	40677.2	36394.6	13484.6	8956.74	8676.02	23688.8	22101.3	25726.5	36206.2	37650	36759.1	22072.6	22488.1	NA	21844.7	24839.7	NA
O00571	DDX3X_HUMAN	DDX3X	ATP-dependent RNA helicase DDX3X	21	DKDAYSSFGSR;DLLDLLVEAK;DSLTLVFVETK;ELAVQIYEEAR;HVINFDLPSDIEEYVHR;HVINFDLPSDIEEYVHRIGRTGR;IVEQDTMPPK;KQYPISLVLAPTR;LEQELFSGGNTGINFEK;QEVPSWLENMAYEHHYK;QSSGASSSSFSSSR;QYPISLVLAPTR;RIVEQDTMPPK;SDYDGIGSR;SFLLDLLNATGK;SPILVATAVAAR;TAAFLLPILSQIYSDGPGEALR;VGNLGLATSFFNER;VGSTSENITQK;VVWVEESDKR;YLVLDEADR	42957.8	40602.8	35940.6	63465.2	68328.9	57729	72595.4	76534.3	73444.6	64695.6	63449	62824.8	60719.2	60889.4	54484.8	44005	43013.4	51591.2
O00584	RNT2_HUMAN	RNASET2	Ribonuclease T2	3	ELDLNSVLLK;PSINYYQVADFK;SWPFNLEEIKDLLPEMR	NA	NA	NA	41112.9	37649.3	34666.8	2566.49	3224.36	4075.61	10205.9	10516	13849.4	22577.7	22924.4	22571.5	57007.8	47463.8	42691.1
O00625	PIR_HUMAN	PIR	Pirin	6	IEPHHTAVLGEGDSVQVENKDPK;MVEPQYQELK;MNPGDLQWMTAGR;NLDPFLLFDEFK;SEEIPKPSK;TPTLYLDFK	NA	NA	NA	NA	NA	NA	12108.2	12122.3	12312.1	15941.2	15455.5	15630.3	NA	NA	NA	NA	NA	NA
O00629	IMA3_HUMAN	KPNA4	Importin subunit alpha-3	3	DAQVVQVVLDGLSNILK;IEQLQNHENEDIYK;NEVVVELR	13967.6	NA	14130.3	9042.99	8092.8	7813.32	14345.1	13574.1	13255.7	18585.4	15763.7	27259	NA	NA	NA	NA	NA	NA
O00712	NFIB_HUMAN	NFIB	Nuclear factor 1 B-type	4	AVKDELLSEKPEIK;GIPLESTDGER;LDLVMVILFK;SGVFNVSELVR	46867	46389.3	42489.2	NA	NA	NA	7324.88	8113.82	8068.86	31436.2	32330	33809.4	NA	NA	NA	19437.1	21553.7	NA
O00743	PPP6_HUMAN	PPP6C	Serine/threonine-protein phosphatase 6 catalytic subunit	4	APLDLDKYVEIAR;GAGWLFGAK;GYYSLETFTYLLALK;VTNEFVHINNLK	NA	NA	NA	NA	NA	NA	10221.1	10730.1	8284.24	NA	NA	NA	NA	NA	NA	NA	NA	NA
O00746	NDKM_HUMAN	NME4	Nucleoside diphosphate kinase, mitochondrial	2	AMIGHTDSAEAAPGTIR;NVIHASDSVEGAQR	23430.3	22323.1	20108.4	NA	NA	NA	NA	NA	NA	NA	NA	NA	NA	NA	NA	NA	NA	NA
O00748	EST2_HUMAN	CES2	Cocaine esterase	10	APVYFYEFQHQPSWLK;FTEEEEQLSR;GANAGVQTFLGIPFAK;IQELEEPEER;LGVLGFFSTGDK;MIPGVVDGVFLPR;SFFGGNYIK;SKEEILAINKPFK;TTHTGQVLGSLVHVK;WVQQNIAHFGGNPDR	NA	NA	NA	NA	NA	NA	18608.6	18361.6	19382.3	NA	NA	NA	NA	NA	NA	NA	9695.76	NA
O00750	P3C2B_HUMAN	PIK3C2B	Phosphatidylinositol 4-phosphate 3-kinase C2 domain-containing subunit beta	2	LPLSPSLLVK;TGWFALGSR	NA	NA	NA	NA	NA	NA	2518.64	2392.16	2332.04	NA	NA	NA	NA	NA	NA	NA	NA	NA
O00754	MA2B1_HUMAN	MAN2B1	Lysosomal alpha-mannosidase	13	DGSLELMVHR;DLFSTFTITR;EQASLFAQMGFDGFFFGR;FDTPLETK;FLEDTFGNDGRPR;FQVIVYNPLGR;FYTDSNGR;IYITDGNMQLTVLTDR;LEHQFAVGEDSGR;LPVSEGVFVVK;LQETTLVANQLR;TFLASVQWK;TVDQYFYGIK	51848.4	47713	49056.9	24595.4	22210.1	20467.1	8682.83	8337.78	8037.14	39612.4	47337.2	46006.2	28093.5	38018.9	40129.3	27044.3	27211.3	20646
O00764	PDXK_HUMAN	PDXK	Pyridoxal kinase	10	AQAGEGVRPSPMQLELR;DKSFLAMVVDIVQELK;GQVLNSDELQELYEGLR;IHSQEEALR;KVDAVFVGTGDLFAAMLLAWTHK;NPAGSVVMER;SFLAMVVDIVQELK;VLSIQSHVIR;VVPLADIITPNQFEAELLSGR;YDYVLTGYTR	41814.2	40116.6	35926.8	16174.6	14922.2	13161.9	29545.6	32975.2	34393.5	17697.8	24568.6	23717.2	NA	NA	NA	NA	NA	NA
O00767	SCD_HUMAN	SCD	Stearoyl-CoA desaturase	2	GSTLDLSDLEAEK;PAHLLQDDISSSYTTTTTITAPPSR	NA	NA	NA	NA	NA	NA	75314.7	94538.9	98996.2	NA	NA	NA	NA	NA	NA	NA	NA	NA
O14497	ARI1A_HUMAN	ARID1A	AT-rich interactive domain-containing protein 1A	6	DIGTPEAWR;ELATNLNVGTSSSAASSLK;IGGGDTTEHIQTHFESK;LVLETLSK;VDENHSEFTLYESR;VQEFDSGLLHWR	7691.65	12201.5	NA	NA	NA	NA	7727.28	7518.36	7162.77	11637.4	NA	10365	NA	NA	NA	NA	NA	NA
O14498	ISLR_HUMAN	ISLR	Immunoglobulin superfamily containing leucine-rich repeat protein	3	ALPGTPVASSQPR;EVPLLQSLWLAHNEIR;LPGLPEGAFR	94602	107291	98332.6	NA	NA	NA	NA	NA	NA	21714.1	NA	NA	NA	NA	NA	NA	NA	NA
O14544	SOCS6_HUMAN	SOCS6	Suppressor of cytokine signaling 6	3	LANVPDGSFLVR;QGWYWGPITR;YLLSLSFR	NA	NA	NA	NA	NA	NA	4608.5	3696.6	3484.6	NA	NA	NA	NA	NA	NA	NA	NA	NA
O14548	COX7R_HUMAN	COX7A2L	Cytochrome c oxidase subunit 7A-related protein, mitochondrial	2	ADGVPVYLK;LTSDSTVYDYAGK	NA	NA	NA	15023.9	NA	11675.3	9222.58	10202.5	8691.01	NA	NA	NA	NA	NA	NA	NA	NA	NA
O14561	ACPM_HUMAN	NDUFAB1	Acyl carrier protein, mitochondrial	2	LSVNSHFMK;LYDKIDPEK	NA	NA	NA	NA	NA	NA	22958.3	21596	25826.4	NA	NA	NA	17815.9	NA	13541	NA	NA	NA
O14562	UBFD1_HUMAN	UBFD1	Ubiquitin domain-containing protein UBFD1	3	IMVVGSTINDVLAVNTPK;LEQDQLWIGTK;LPTVPLSGMYNK	NA	NA	NA	NA	NA	NA	26438.3	24204.3	22031.8	NA	NA	NA	NA	NA	NA	NA	NA	NA
O14579	COPE_HUMAN	COPE	Coatomer subunit epsilon	8	APPAPGPASGGSGEVDELFDVK;DSIVAELDR;FGVVLDEIKPSSAPELQAVR;KFGVVLDEIKPSSAPELQAVR;LQDAYYIFQEMADK;MFADYLAHESR;SVDVTNTTFLLMAASIYLHDQNPDAALR;WEAAEGLLQEALDK	38427.4	42578.2	39380.1	18426.2	14224.6	26425.4	31530.5	35443.1	34141.6	27986.2	27991.8	29059.8	NA	NA	25725.2	NA	NA	NA
O14602;P47813	IF1AX_HUMAN;IF1AY_HUMAN	EIF1AX;EIF1AY	Eukaryotic translation initiation factor 1A, Y-chromosomal	5	AYGELPEHAK;EDGQEYAQVIK;ELVFKEDGQEYAQVIK;KVWINTSDIILVGLR;VWINTSDIILVGLR	19752.9	22453.2	18549.4	NA	14531.2	18613.6	21056.8	21990.2	22272.7	27172.9	23731.6	30262.1	NA	16518	20435.2	32351.5	39872.5	37017
O14617	AP3D1_HUMAN	AP3D1	AP-3 complex subunit delta-1	15	ALDLLYGMVSK;DLANDIMTLMSHTKPYIR;DVPVAEEVSALFAGELNPVAPK;EQAGEAEGAQAVTQLMVDR;GMELSVLDSLNAR;ILIEDSDQNLK;LFGALTPLEPR;LLESGDLSMSSIK;LMTSSTNNWVLIK;LYASILQQK;MSFQNLLAK;NYLSLAPLFFK;VTTLPGHIQAVYVQNVVK;YLGLLAMSK;YPESLRPAFPR	42083.6	227588	121216	71065.5	58922	108624	91540.7	99263.9	95114.6	65904.3	66424.8	36166.7	NA	NA	NA	NA	NA	NA
O14618	CCS_HUMAN	CCS	Copper chaperone for superoxide dismutase	3	SAGLFQNPK;SLIIDEGEDDLGR;VWDVIGR	24026.2	21816.3	25238.4	14276.7	22803	14700.1	6840.62	5924.2	6892.07	35153.8	40387.8	35660.6	34924.6	25171	30437.5	41622.5	24205.9	28482.1
O14639	ABLM1_HUMAN	ABLIM1	Actin-binding LIM protein 1	10	EIFGMSIQEFDR;FPAAQAPDPSETPK;IETDHWPGPPSFAVVGPDMK;LNSGLGQLILK;PGSSIPGSPGHTIYAK;QSLGESPR;SPQHFHR;STSQGSINSPVYSR;TLSPTPSAEGYQDVR;VDNEILDYKDLAAIPK	NA	NA	NA	NA	NA	NA	8404.61	8209.66	8890.99	NA	4527.34	5151.81	NA	NA	NA	NA	NA	NA
O14641	DVL2_HUMAN	DVL2	Segment polarity protein dishevelled homolog DVL-2	3	AMAAPESGLEVR;VIYHLDEEETPYLVK;YNFLGISIVGQSNER	NA	NA	NA	NA	NA	NA	3446.33	3784.59	2219.15	NA	NA	NA	NA	NA	NA	NA	NA	NA
O14647	CHD2_HUMAN	CHD2	Chromodomain-helicase-DNA-binding protein 2	5	FGLPLER;FNALITTYEILLK;ISGVQVNVK;VLEPFLLR;VLIFSQMVR	NA	NA	NA	NA	NA	NA	3023.41	3628.49	3757.8	NA	NA	NA	NA	NA	NA	NA	NA	NA
O14653	GOSR2_HUMAN	GOSR2	Golgi SNAP receptor complex member 2	2	VHNGMDDLILDGHNILDGLR;YDVQHLQTALR	NA	NA	NA	NA	NA	NA	NA	3412.14	4380.02	NA	NA	NA	NA	NA	NA	NA	NA	NA
O14656	TOR1A_HUMAN	TOR1A	Torsin-1A	5	GYEIDEDIVSR;ITDVALDFWR;KPLTLSLHGWTGTGK;LKDIEHALSVSVFNNK;NLIDYFVPFLPLEYK	11927.6	12268.5	11452.9	NA	7263.86	10466.1	5041.35	5118.7	4656.42	9592.44	10704.3	10475.8	NA	14140	8144.53	NA	NA	NA
O14657	TOR1B_HUMAN	TOR1B	Torsin-1B	7	AIFIFLSNAGGDLITK;DLEPVLSVGVFNNK;GSAIDEDIVTR;NFVSQIVAENLHPK;SNFVHLFVSTLHFPHEQK;TALDFWR;VAEEMTFFPR	NA	18078.2	NA	13037.1	14691.5	NA	3704.88	2781.51	3196.98	NA	NA	NA	NA	NA	NA	NA	NA	NA
O14662	STX16_HUMAN	STX16	Syntaxin-16	2	LTDAFLLLR;QIVQSISDLNEIFR	12744	13543.3	14676.4	NA	10766.6	NA	3244.82	3357.02	3125.54	13055.8	16757.7	13360.9	NA	NA	NA	NA	NA	NA
O14672	ADA10_HUMAN	ADAM10	Disintegrin and metalloproteinase domain-containing protein 10	3	AIDTIYQTTDFSGIR;EAVIAQISSHVK;LVDADGPLAR	9458.55	8651.15	7756.31	NA	NA	NA	4806.72	5658.1	5576.82	7916.22	8829.08	7545.7	NA	NA	NA	NA	NA	NA
O14681	EI24_HUMAN	EI24	Etoposide-induced protein 2.4 homolog	3	TFLQDLAR;TVYLQSALSSSTSAEK;VFIPVLQSVTAR	NA	NA	NA	NA	31109.6	23706.1	3962.77	5454.7	6076.05	37132.4	34517.2	NA	NA	NA	NA	NA	NA	NA
O14730	RIOK3_HUMAN	RIOK3	Serine/threonine-protein kinase RIO3	2	DDPYRPAKPVPTPK;VSISFENYR	NA	NA	NA	NA	NA	NA	NA	5670.48	5945.11	NA	NA	NA	NA	NA	NA	NA	NA	NA
O14732	IMPA2_HUMAN	IMPA2	Inositol monophosphatase 2	7	ALVLTEIGPK;EMAMLIAQALQTINYGR;FIAEEAAASGAK;FPTVAVSIGFAVR;LFLSNMER;TSAADLVTETDHLVEDLIISELR;VSGETDLSK	42059.2	46847.5	38630.7	319938	291395	273754	126058	139459	120130	25759.2	21493.4	21176.4	255822	217778	223985	165723	200822	208394
O14734	ACOT8_HUMAN	ACOT8	Acyl-coenzyme A thioesterase 8	3	IAAQEVPIEIKPVNPSPLSQLQR;LFGGQIVGQALVAAAK;LPVLYQVER	NA	NA	NA	NA	3495.04	11291.1	3601.9	3715.15	3412.69	NA	NA	6812.35	NA	NA	NA	NA	NA	NA
O14735	CDIPT_HUMAN	CDIPT	CDP-diacylglycerol--inositol 3-phosphatidyltransferase	4	MGLWVTAPIALLK;MIDLSGNPVLR;NMAALDAADR;SLISVIHLITAAR	NA	NA	NA	8176.12	9783.61	9827.08	1735.33	1972.94	2402.92	6627.36	6393.22	2806.12	6543.12	9549.57	11770.7	NA	NA	NA
O14737	PDCD5_HUMAN	PDCD5	Programmed cell death protein 5	3	AVENYLIQMAR;NSILAQVLDQSAR;VSEQGLIEILK	11302.5	9415	10040	NA	NA	NA	3886.92	4545.54	4775.39	12597.4	8251.91	10384.9	NA	NA	NA	7172.31	NA	NA
O14744	ANM5_HUMAN	PRMT5	Protein arginine N-methyltransferase 5	13	AAILPTSIFLTNK;DDIIENAPTTHTEEYSGEEK;DRDPEAQFEMPYVVR;DWNTLIVGK;EKDRDPEAQFEMPYVVR;GPLVNASLR;IAVALEIGADLPSNHVIDR;LSPWIRPDSK;SDLLLSGR;VPLVAPEDLR;VPLVAPEDLRDDIIENAPTTHTEEYSGEEK;WLGEPIK;YSQYQQAIYK	31519.6	39450.6	40842	52802.6	46684	51397.3	36242.1	37544.2	36776.6	30311.3	23826.9	28490.2	47664.7	42434.5	43097.2	49229.8	43485.4	49082.4
O14745	NHRF1_HUMAN	NHERF1	Na(+)/H(+) exchange regulatory cofactor NHE-RF1	4	EALAEAALESPRPALVR;LLVVDPETDEQLQK;LVEPGSPAEK;SVDPDSPAEASGLR	15565.8	16157.8	14179.7	7852.49	NA	NA	4598.2	3966.86	4484.26	9779.88	14303.2	10565.6	NA	28693.6	NA	NA	16267.5	NA
O14773	TPP1_HUMAN	TPP1	Tripeptidyl-peptidase 1	5	AYPDVAALSDGYWVVSNR;LFGGNFAHQASVAR;LYQQHGAGLFDVTR;PSYQEEAVTK;VPIPWVSGTSASTPVFGGILSLINEHR	149016	175230	155991	166127	209025	175128	68885.4	62197.8	61091.4	90433.3	82295.7	74956.5	93362.1	148517	99195.6	94246.3	108072	102873
O14776	TCRG1_HUMAN	TCERG1	Transcription elongation regulator 1	13	AIVPLEAR;EALFNEFVAAAR;ESAWTKPDGVK;LFNEHIEALTK;LIQESDQHLK;LIVAYVDDLDR;LIVAYVDDLDRR;LSMWDRPDDLIGR;SDFFELLSNHHLDSQSR;SSDVSWSDTR;TLESTWEKPQELK;VFFYNPTTR;VYYYNAR	29642.3	31210.5	36707.2	NA	NA	7181.91	12783.6	11593.2	12502.5	38430.3	39892.6	43347.1	10739.1	NA	NA	NA	NA	NA
O14786	NRP1_HUMAN	NRP1	Neuropilin-1	2	EWIQVDLGLLR;FVTAVGTQGAISK	8547.43	10501.2	14495.3	NA	NA	NA	NA	NA	2186.86	11818.8	10959.2	7983.68	NA	NA	NA	NA	NA	NA
O14787	TNPO2_HUMAN	TNPO2	Transportin-2	8	ATIGILITTIASK;EVLASHLVQLIPILVNGMK;GDVEEDEAVPDSEQDIKPR;GLLFHPEWVVK;ILHGFKDQVGEDNWQQFSEQFPPLLK;LMPPLIQK;NLLILYDAIGTLADSVGHHLNQPEYIQK;YSEIDIILLK	8430.61	NA	7717.36	8032.46	6566.26	5373.4	3763.38	3525.79	3676.3	9178.34	4713.03	9810.08	NA	5766.1	NA	NA	NA	NA
O14802	RPC1_HUMAN	POLR3A	DNA-directed RNA polymerase III subunit RPC1	3	AQENLNPLVVLNLFK;GFSIGIGDVTPGQGLLK;VVVQGIPEVSR	NA	NA	NA	NA	NA	NA	2573.96	2272.75	1581.94	NA	NA	NA	NA	NA	NA	NA	NA	NA
O14818	PSA7_HUMAN	PSMA7	Proteasome subunit alpha type-7	12	AITVFSPDGHLFQVEYAQEAVK;AITVFSPDGHLFQVEYAQEAVKK;ALLEVVQSGGK;DIVVLGVEK;GRDIVVLGVEK;ILNPEEIEK;LTVEDPVTVEYITR;LYQTDPSGTYHAWK;NIELAVMR;NYTDEAIETDDLTIK;YVAEIEK;YVAEIEKEKEENEK	110591	110310	109957	462860	459456	459405	148206	144658	147025	97704.9	90581.8	88528.4	532250	499339	456328	438844	415390	454910
O14828	SCAM3_HUMAN	SCAMP3	Secretory carrier-associated membrane protein 3	3	AQQEFAAGVFSNPAVR;ELQHAALGGTATR;TAAANAAAGAAENAFR	18362	17152.2	15740.3	NA	NA	NA	5566.66	5941.66	5628.74	30290.1	32356.9	33713.6	NA	NA	NA	NA	NA	NA
O14841	OPLA_HUMAN	OPLAH	5-oxoprolinase	17	AGDFGAAFVER;DLLHIGTQAR;DQPLDSSHIASIR;DVQVLFMR;EEALLSVLTER;EFGFVIPERPVVVDDVR;GGPVTVTDANLVLGR;GKLEGLLSR;GLPLEVSSEDHMDDGSPIR;ITDPEILESR;LLSEDPANYADAPTEGIR;LVQGGVFQEEAVTEALR;MGTTVATNALLER;NLHDNLSDLR;PVFYVASR;SQISTESFLHLR;TGDLLEVQQPVDLGALR	20504.5	16265.5	24539.1	19488.6	18602.7	16759.5	17883.7	18279.6	19016	15937.9	12321.6	18403.4	29279.8	29134.1	28411.7	NA	NA	NA
O14867	BACH1_HUMAN	BACH1	Transcription regulator protein BACH1	4	DHILSTLGETK;GFEPLIQFAYTAK;NDFQSLLK;TFGESQDLPLK	NA	NA	NA	NA	NA	NA	3560.59	3180.62	3724.43	NA	NA	NA	NA	NA	NA	NA	NA	NA
O14874	BCKD_HUMAN	BCKDK	Branched-chain alpha-ketoacid dehydrogenase kinase	6	FPFIPMPLDYILPELLK;QLLDDHKDVVTLLAEGLR;SQDGSHLLK;TVTSFYNQSAIDAAAEKPSVR;VMDYHFTTAEASTQDPR;YLQQELPVR	14898.1	NA	NA	NA	NA	NA	15533.6	15312	15906.7	13708.9	11328.7	14876.9	NA	NA	NA	NA	NA	NA
O14880	MGST3_HUMAN	MGST3	Glutathione S-transferase 3, mitochondrial	4	AHQNTLEVYPPFLFFLAVGGVYHPR;IASGLGLAWIVGR;VLYAYGYYTGEPSK;VLYAYGYYTGEPSKR	16086.5	16033.7	17642	32572.1	30722.6	31027.8	22418.2	23351.2	21980.3	28364.8	35937.6	32652.2	24516.7	27072.2	29334	NA	8165.43	NA
O14896	IRF6_HUMAN	IRF6	Interferon regulatory factor 6	9	DNIVAQLK;EFNLMYDGTK;HSPQQEEENTIFK;KLILVQVIPVVAR;LILVQVIPVVAR;LKPWLVAQVDSGLYPGLIWLHR;LLDVMDR;MIYEMFSGDFTR;YQEGVDDPDPAK	NA	NA	NA	NA	NA	NA	6535.09	5746.19	6022.4	NA	NA	NA	NA	NA	NA	NA	NA	NA
O14907	TX1B3_HUMAN	TAX1BP3	Tax1-binding protein 3	2	SYIPGQPVTAVVQR;VSEGGPAEIAGLQIGDK	10156	17597.8	13667.4	8328.98	6869.98	9977.75	24784	24208.2	25639.4	20656.8	17239	22115	NA	NA	NA	25541.5	NA	NA
O14908	GIPC1_HUMAN	GIPC1	PDZ domain-containing protein GIPC1	11	APPLVENEEAEPGR;GPATVEDLPSAFEEK;IEGFTNVK;KEVEVFK;LLGGQIGLEDFIFAHVK;LVFHTQLAHGSPTGR;NPDELAEALDER;PGSGPQLGTGR;RNPDELAEALDER;SEDALGLTITDNGAGYAFIK;VDDLLESYMGIR	NA	NA	NA	NA	9970.57	12728.5	24430.9	25328.6	22995.4	NA	33310.2	32265.6	NA	NA	NA	NA	NA	NA
O14920	IKKB_HUMAN	IKBKB	Inhibitor of nuclear factor kappa-B kinase subunit beta	9	ALDDILNLK;IIDLGYAK;KQGGTLDDLEEQAR;LGTGGFGNVIR;LLLQAIQSFEK;LTHPNVVAAR;NLAFFQLR;VEEVVSLMNEDEK;YSEQTEFGITSDK	NA	26808.9	NA	NA	11514.3	10733.7	20406.2	24017.2	8966.9	3638.66	7509.96	21862.5	NA	NA	NA	NA	NA	NA
O14924	RGS12_HUMAN	RGS12	Regulator of G-protein signaling 12	2	LLQDPVGVR;YGLDLSGLLVR	NA	NA	NA	NA	NA	NA	3836.4	3011.54	4335.66	NA	6824.11	NA	NA	NA	NA	NA	NA	NA
O14925	TIM23_HUMAN	TIMM23	Mitochondrial import inner membrane translocase subunit Tim23	2	GGLTGLTLTSLYALYNNWEHMK;YLVQDTDEFILPTGANK	NA	NA	NA	NA	NA	NA	5275.54	4971.15	5629.26	NA	2423.37	2202.64	NA	NA	NA	NA	11556.6	NA
O14929	HAT1_HUMAN	HAT1	Histone acetyltransferase type B catalytic subunit	4	LLVTDMSDAEQYR;LRDFVLVK;VSQMLILTPFQGQGHGAQLLETVHR;YYTEFPTVLDITAEDPSK	11638.7	17454.4	11795	2673.54	4966.63	6254.77	7417.55	7866.94	7951.17	9973.94	12269.1	12619.2	NA	NA	NA	NA	NA	NA
O14936	CSKP_HUMAN	CASK	Peripheral plasma membrane protein CASK	17	ADAGFVYSEAVASHYMR;DDHNWWQGK;EINGISVANQTVEQLQK;ETGQQFAVK;FTSSPGLSTEDLK;GAVLAAVSSHK;HNAVFDQLDLVTYEEVVK;IHEQGLIAILDVEPQALK;IHLPETVEQLR;ITVYEALNHPWLK;KIHEQGLIAILDVEPQALK;LFEGIIK;LGGFGVAIQLGESGLVAGGR;MLMLDPAER;NGTAGLIPSPELQEWR;QGTLHVGDEIR;VGDIIQIISK	11127.7	12168.4	NA	NA	8517.88	4317.27	25935.3	25441.7	27488.3	20365.2	17357.1	19192.1	NA	NA	NA	4776.02	NA	NA
O14939	PLD2_HUMAN	PLD2	Phospholipase D2	12	ALMLLHPNIK;DFLQLHR;DVGVVVHGLPAR;DWVQLDRPFEDFIDR;DYSNLITK;EYVAVEPLATVSPPLAR;FLEDESLLPPLGSK;MHPFLAIYELQSLK;SELTQVQGHLVHFPLK;TPTYPYLLPK;VLMSLLPLAR;YLENYLNR	NA	NA	NA	10838.2	NA	NA	3704.78	4629.07	4479.5	NA	NA	NA	14622.9	13117.6	NA	NA	NA	NA
O14949	QCR8_HUMAN	UQCRQ	Cytochrome b-c1 complex subunit 8	2	HVISYSLSPFEQR;VVPQFVVFYLIYTWGTEEFER	21975.4	25354.2	17044.5	NA	NA	5667.94	32301	30248.9	29931.6	15873.2	20183.2	17439.5	NA	NA	NA	NA	NA	NA
O14950;P19105	ML12A_HUMAN;ML12B_HUMAN	MYL12A;MYL12B	Myosin regulatory light chain 12B	4	ELLTTMGDRFTDEEVDELYR;FTDEEVDELYR;GNFNYIEFTR;KGNFNYIEFTR	117904	142574	136234	45242.9	49205.1	52078.4	210852	205122	203141	242687	260911	254151	117959	152105	156158	141810	116257	71157.2
O14964	HGS_HUMAN	HGS	Hepatocyte growth factor-regulated tyrosine kinase substrate	10	ALQNAVTTFVNR;ESDAMFAAER;KQEYLEVQR;KVNDKNPHVALYALEVMESVVK;LYYEGLQDK;QVEVNVR;VEGHVFPEFK;VNDKNPHVALYALEVMESVVK;VQFGVMTR;VVQDTYQIMK	12884	15096.7	16278.5	6190.65	5931.42	6613.67	21818.2	21870.2	22751.3	17421	22194.2	22040.4	10571.9	NA	8260.58	NA	NA	NA
O14972	VP26C_HUMAN	VPS26C	Vacuolar protein sorting-associated protein 26C	3	FTPSPVDFTITPETLQNVK;SVELQLVR;TEIPFEFPLHLK	NA	NA	NA	2149.08	2199.56	2445.92	2363.37	2635.86	3320.69	NA	NA	NA	NA	NA	NA	NA	NA	NA
O14974	MYPT1_HUMAN	PPP1R12A	Protein phosphatase 1 regulatory subunit 12A	15	AQLHDTNMELTDLK;DYDGWTPLHAAAHWGK;LAYVAPTIPR;LKDENGALIR;LYEQILAENEK;QGVDIEAAR;QWLNSGHINDVR;SGGTALHVAAAK;SGSYSYLEER;STQGVTLTDLQEAEK;SYLTPVRDEESESQR;TYDETYQR;VGQTAFDVADEDILGYLEELQK;WIGSETDLEPPVVK;YETSSTSAGDRYDSLLGR	20015.9	28886	20673.6	NA	NA	NA	9018.68	8859.55	7961.78	36609.5	38660.1	34759.4	NA	NA	NA	NA	NA	NA
O14976	GAK_HUMAN	GAK	Cyclin-G-associated kinase	18	ALLSTLHTVLWDGESR;ALVEEEITR;AMLQVNPEER;AVVMTPVPLFSK;DLKVENLLLSNQGTIK;DQSDFVGQTVELGELR;EAPPWENSSMR;FLHTLDWQEEKEAETGAENASSK;GDLDISYITSR;HPGHYAVYNLSPR;IAVMSFPAEGVESALK;LLDWIEGK;LSIAEVVHQLQEIAAAR;VENLLLSNQGTIK;VIQSVANYAK;VLAEGGFAFVYEAQDVGSGR;VSENDFEDLLSNQGFSSR;WTPVGMADLVAPEQVK	7805.73	7412.15	NA	8490.41	4481.49	9691.06	10377.1	10425.6	10460.4	6815.18	10365.1	12095.4	NA	NA	NA	NA	NA	NA
O14979	HNRDL_HUMAN	HNRNPDL	Heterogeneous nuclear ribonucleoprotein D-like	7	DAASVDKVLELK;DLTEYLSR;KDLTEYLSR;KVFVGGLSPDTSEEQIK;MFIGGLSWDTSK;QLAPLLPSLAPSSAR;VFVGGLSPDTSEEQIK	85861.7	78364.8	74923.6	NA	13069.3	13520.6	26059.3	22406	28725.7	85799.7	87904.9	77131.3	28129.1	24275.9	NA	NA	NA	NA
O14980	XPO1_HUMAN	XPO1	Exportin-1	31	AIIASNIMYIVGQYPR;AVGHPFVIQLGR;DFLVQIK;DTDSINLYK;EFAGEDTSDLFLEER;EHDQLIEK;EHPDAWTR;EPEVLSTMAIIVNK;ETLVYLTHLDYVDTER;FLNVPMFR;FLNWIPLGYIFETK;HWPTFISDIVGASR;IYLDMLNVYK;KYVVGLIIK;LFVTGLFSLNQDIPAFK;LISGWVSR;LISTLIYK;LLSEEVFDFSSGQITQVK;LNMILVQILK;LVLDSIIWAFK;MAKPEEVLVVENDQGEVVR;MAQEVLTHLK;NVDILKDPETVK;QLLDFSQK;QLYLPMLFK;QMLPLNTNIR;SAFPHLQDAQVK;VDTILEFSQNMNTK;YMLLPNQVWDSIIQQATK;YVVGLIIK;YYGLQILENVIK	39121.6	56311.1	49123.7	25979.6	28581.8	27541.8	45087.1	47192.5	45486.1	31270.7	29313.9	29854	30617.7	29464.3	24850.3	NA	NA	44680.4
O14981	BTAF1_HUMAN	BTAF1	TATA-binding protein-associated factor 172	13	AAAQQLGEVVK;AVAAASLVPVVESLVYLQTQK;GAEFALTTIVK;HNLIVASYDVVR;IAAGQAVEAIVK;IANVVINQSANDSK;IIEGLQDLDDDVR;IPVPINAELR;LAVQNSSLHDIQHAPK;LFILLDTGTTPVTR;LLTQEQWEVR;QVLPFLLR;SMLDIVEHDLLKPHLPSVTYLR	7642.93	NA	NA	NA	NA	NA	6640.85	6250.07	6209.74	8605.47	15047.3	13951.6	NA	NA	NA	NA	NA	NA
O15020	SPTN2_HUMAN	SPTBN2	Spectrin beta chain, non-erythrocytic 2	66	AAELQAQWER;AASAGVPYHGEVPVSLAR;AKDELSAQAEVK;ALAQEDQGAGEVER;ALGAAAAGPELAELQEMWK;ALGEEVTR;AQGSVAFDYR;AYAGDKAEEIGR;DEAEMSSWLR;DGLAFNAIVHK;DLEAIAAR;DLNAAEALQR;DLPSVQLLMK;DTSTIGQER;DVEDEILWVTER;DVSSADLVIK;EANALAAGHPAQAVAINAR;EKEVEAIQAQAK;ELDDLEQWIQER;ELTLEKPELK;EQQHLLASADTGR;EVQTGWEDLR;EVVAASHELGQDYEHVTMLR;EYLFQAK;FLWEVGEAEAWVR;GQVLAAAYELQR;HMQAVAEAWAQLQGSSAAR;HYEELQAR;IHGLLEAGR;IVNTQEQLNHR;KHEAIETDIVA…	22300.2	17311.8	10711	21819	19914.7	18193.7	28783.9	27769.5	28831	30625.5	31684.2	28825.1	56328.7	50577.2	50877.9	47739.4	59790	54424.2
O15021	MAST4_HUMAN	MAST4	Microtubule-associated serine/threonine-protein kinase 4	7	AGDLITHINGEPVHGLVHTEVIELLLK;DLKPDNLLVTSMGHIK;DSSAASASPHQPIVIHSSGK;ITQNSAEEKEDSVDK;LGTGGAYEVK;MYFAETVLALEYLHNYGIVHR;VSITTTPFENTSIK	NA	NA	NA	NA	NA	NA	5865.05	6235.01	6079.05	NA	NA	NA	NA	NA	NA	NA	NA	NA
O15027	SC16A_HUMAN	SEC16A	Protein transport protein Sec16A	12	ELLLYGR;FANSLPINDPLQTVYQLMSGR;FATNEAIQR;FGPGGQLIK;GLANPEPAPEPK;LLPSAPQTLPDGPLASPAR;LVLIGSNHSLPFLK;NPSSAAPVQSR;QSGPGAPNLDR;VDVINFAQNK;YGPLPGPAVPR;YVDVLNPSGTQR	14845.8	15542.6	11996.8	7374.75	4356.38	NA	6209.25	6468.72	6554.74	17012.2	15305.5	18103.9	NA	NA	NA	NA	NA	NA
O15031	PLXB2_HUMAN	PLXNB2	Plexin-B2	18	AHTDSLNTLVALHQLYQYTQK;AITEIYLTR;EAFEAYTDHATYK;EASPNPEDGIVR;FWVNILK;HALLEEENR;IQPETGPLGGGIR;LFYEDGSGEK;LQLEQQVATGPALDNK;LQLEQQVATGPALDNKK;SFLINFIHTLENQR;VFFLPSK;VGVSQQPEDSQQDLPGER;VLYAVFSR;VWHLVRPTDEVDEGK;VYFASLLTVALHGK;VYLTPDGTSSEYDSILVEINKR;YFFDFLDEQAEK	36307.1	32941.8	36687.6	NA	NA	7031.45	9244.92	8531.01	6671.8	16866.9	22042.9	17334.5	NA	NA	NA	NA	NA	NA
O15037	KHNYN_HUMAN	KHNYN	Protein KHNYN	4	DFSALLQSPGDAHR;LAEETDGIIVSNDQFR;LYSLSLLSLTPSR;VDFILQR	NA	NA	NA	NA	NA	NA	2835.91	2425.72	2309.54	NA	NA	NA	NA	NA	NA	NA	NA	NA
O15040	TCPR2_HUMAN	TECPR2	Tectonin beta-propeller repeat-containing protein 2	3	DAFAGGVKPFELHPR;VAVFQLVSSLPGR;VLLVSTLQR	NA	NA	NA	NA	7145.12	NA	2343.42	2523.63	2344.4	NA	NA	NA	NA	NA	NA	NA	NA	NA
O15042	SR140_HUMAN	U2SURP	U2 snRNP-associated SURP motif-containing protein	10	AWEDWAIYPEPFLIK;FEPPQSDSDGQR;FLFENQTPAHVYYR;LQNIFLGLVNIIEEK;LYLVSDVLYNSSAK;LYSILQGDSPTK;MIEFVVR;NLLALIHR;SLDDDLDGVPLDATEDSK;TIQGHLQSENFK	17900.1	18191.4	14853.4	5955.41	7798.15	7675.89	12852.8	12479.5	12120.1	14093.2	19679.6	15704.2	11727.2	10675.1	10951.3	NA	NA	NA
O15047	SET1A_HUMAN	SETD1A	Histone-lysine N-methyltransferase SETD1A	2	KYGEVEEVEILLHPR;SRIHEWGLFAMEPIAADEMVIEYVGQNIR	NA	NA	NA	NA	NA	NA	1690.02	NA	1386.52	NA	NA	NA	NA	NA	NA	NA	NA	NA
O15054	KDM6B_HUMAN	KDM6B	Lysine-specific demethylase 6B	2	LNLGLFSTK;SAGLQGVVVLEQYR	NA	NA	NA	NA	NA	NA	2109.11	1197.67	1767.65	NA	NA	NA	NA	NA	NA	NA	NA	NA
O15067	PUR4_HUMAN	PFAS	Phosphoribosylformylglycinamidine synthase	11	AFSITQGLLK;ATGLGPVDR;ELSDPAGAIIYTSR;FGEPVLAGFAR;GHLLYVALSPGQHR;GWAAAVTFHPR;LSFAHPPSAEVEAIALATLHDR;NPSTVEAFDLAQSNSEHSR;SLGLQLPDGQR;VGPGPALMLR;VSVNGAVVLEEPVGELR	36790.5	31189.4	39640.5	11476.2	7364.87	8286.84	13726.9	13511	13144.8	25011.7	24709.1	28164.4	NA	14265	9699.97	NA	NA	NA
O15068	MCF2L_HUMAN	MCF2L	Guanine nucleotide exchange factor DBS	8	AAWVNEIR;ALSLDGEQLIGNK;EGWVPASSLSVR;GSAGEEEESLAILR;IATFTDIGNSLAHVEHLLR;KDVLFGNMEEIYHFHNR;LSLDSYLLKPVQR;TLSDIAFK	NA	NA	NA	NA	NA	NA	4473.9	3759.04	4174.61	NA	NA	NA	NA	NA	NA	NA	NA	NA
O15075	DCLK1_HUMAN	DCLK1	Serine/threonine-protein kinase DCLK1	2	SFEALLADLTR;TLSDNVNLPQGVR	25731.7	23210.8	29249.4	2580.49	NA	NA	2672.72	1737.6	1779.19	17447.5	18543.2	19501.4	NA	NA	NA	NA	NA	NA
O15084	ANR28_HUMAN	ANKRD28	Serine/threonine-protein phosphatase 6 regulatory ankyrin repeat subunit A	2	NGLTMVVQELLGK;NLINATNAALQTPLHVAAR	NA	NA	NA	NA	NA	NA	NA	1894.89	2673.32	NA	NA	NA	NA	NA	NA	NA	NA	NA
O15085	ARHGB_HUMAN	ARHGEF11	Rho guanine nucleotide exchange factor 11	3	QLAALGDILSK;QPSDASETTGLVQR;YPLLLESIIK	NA	NA	NA	NA	NA	NA	932.368	1854.21	1635.83	NA	NA	NA	NA	NA	NA	NA	NA	NA
O15091	MRPP3_HUMAN	PRORP	Mitochondrial ribonuclease P catalytic subunit	2	EALLLLEDIK;ESQLLLNVVSQLAK	NA	NA	NA	NA	NA	NA	472.935	708.504	856.024	NA	NA	NA	NA	NA	NA	NA	NA	NA
O15111	IKKA_HUMAN	CHUK	Inhibitor of nuclear factor kappa-B kinase subunit alpha	4	AAMLSLLR;GGPVDLTLK;IQLPIIQLR;VEVALSNIK	NA	NA	NA	NA	NA	NA	4317.67	4303.01	4375.57	NA	NA	NA	NA	NA	NA	NA	NA	NA
O15116	LSM1_HUMAN	LSM1	U6 snRNA-associated Sm-like protein LSm1	2	SIDQFANLVLHQTVER;TLIGFLR	14091.4	NA	NA	NA	NA	NA	6869.53	7033.27	6473.9	12211.9	7590.84	10023.4	NA	NA	NA	NA	NA	NA
O15118	NPC1_HUMAN	NPC1	NPC intracellular cholesterol transporter 1	10	DNLQLPLQFLSR;EFINFVK;EYFDQHFGPFFR;FGGIVVLAFAK;FLPMFLSDNPNPK;GGHAAYSSAVNILLGHGTR;LQGETLDQQLGR;SIEDELNR;SISQYLHAGPPVYFVLEEGHDYTSSK;VTTNPVDLWSAPSSQAR	12469	NA	NA	70085.2	70940.5	56711.5	11970.9	13240.3	13873.4	22569.1	22861.5	20402.6	53557.4	57206.8	49043.1	33881	39197.3	40927.9
O15120	PLCB_HUMAN	AGPAT2	1-acyl-sn-glycerol-3-phosphate acyltransferase beta	2	NDNGDLLPFK;VWIYPEGTR	NA	NA	NA	NA	NA	NA	13735.5	12502.9	14129.7	10711.9	NA	NA	NA	NA	NA	NA	NA	NA
O15121	DEGS1_HUMAN	DEGS1	Sphingolipid delta(4)-desaturase DES1	4	EDFEWVYTDQPHADR;IAAEYYDNLPHYNSWIK;VLYDFVMDDTISPYSR;VSREDFEWVYTDQPHADR	NA	NA	NA	2460.85	NA	NA	8008.74	7923.55	7617.04	8755.19	8621.48	11368.1	NA	NA	NA	NA	NA	NA
O15126	SCAM1_HUMAN	SCAMP1	Secretory carrier-associated membrane protein 1	2	AQQEFATGVMSNK;EHALAQAELLK	NA	NA	NA	NA	NA	NA	44255	NA	NA	NA	NA	NA	NA	NA	NA	NA	NA	NA
O15127	SCAM2_HUMAN	SCAMP2	Secretory carrier-associated membrane protein 2	3	ELQNTVANLHVR;ERELQNTVANLHVR;TGASFQQAQEEFSQGIFSSR	14522.2	14049.9	13438.2	NA	6075.6	NA	10620.3	11914	12786.8	16855.7	21088.7	28340.7	NA	NA	6648.56	NA	NA	NA
O15143	ARC1B_HUMAN	ARPC1B	Actin-related protein 2/3 complex subunit 1B	8	ASSEGGTAAGAGLDSLHK;EHNGQVTGIDWAPESNR;EVEERPAPTPWGSK;KASSEGGTAAGAGLDSLHK;NAYVWTLK;NSVSQISVLSGGK;PAPTPWGSK;TWKPTLVILR	NA	6221.24	NA	6790.79	9070.28	13626.5	67011.8	67099.1	64273.7	16278	17469.8	23476.7	18588.1	8818.18	17724.7	NA	NA	NA
O15144	ARPC2_HUMAN	ARPC2	Actin-related protein 2/3 complex subunit 2	19	ASHTAPQVLFSHR;ASHTAPQVLFSHREPPLELK;AVIHYRDDETMYVESK;DDDDVVIGK;DDETMYVESK;DNTINLIHTFR;DNTINLIHTFRDYLHYHIK;DSIVHQAGMLK;DTDAAVGDNIGYITFVLFPR;DYLHYHIK;ELQAHGADELLK;ELQAHGADELLKR;IIEETLALK;MILLEVNNR;VFMQEFK;VMVSISLK;VTVVFSTVFKDDDDVVIGK;YFQFQEEGK;YFQFQEEGKEGENR	36141.2	42397.4	46204.7	91024.8	82042	96250.4	94730.1	98509.5	102019	37788.5	39169.6	37254.7	68721.6	69957	81985.3	35003.4	39934.4	34558.7
O15145	ARPC3_HUMAN	ARPC3	Actin-related protein 2/3 complex subunit 3	9	AYLQQLR;DTDIVDEAIYYFK;EMYTLGITNFPIPGEPGFPLNAIYAK;ETKDTDIVDEAIYYFK;LIGNMALLPIR;NYEIKNEADR;PANKQEDEVMR;PAYHSSLMDPDTK;VFDPQNDKPSK	188390	174385	193273	99567.7	93124.3	102493	244721	256884	229396	219804	251944	266822	169372	153668	117143	67443.9	120996	117632
O15160	RPAC1_HUMAN	POLR1C	DNA-directed RNA polymerases I and III subunit RPAC1	5	FSPVATASYR;ILLAEVPTMAVEK;NQGDEEGTEIDTLQFR;VLVYNNTSIVQDEILAHR;VVLGEFGVR	41463.5	37711.8	35852.1	9704.91	10994.4	13679.9	16957.8	17509.6	15555.3	34872.8	26820.4	25698.8	NA	NA	NA	NA	NA	NA
O15173	PGRC2_HUMAN	PGRMC2	Membrane-associated progesterone receptor component 2	6	DFSLEQLR;EKYDYVGR;EWEMQFK;FYGPAGPYGIFAGR;GLGAGAGAGEESPATSLPR;LLKPGEEPSEYTDEEDTKDHNK	54200.1	56858.2	53095	46414.6	65408.5	85906.8	38159.7	34441.9	36970.3	68144.1	80606.7	75982.2	36728.4	41752.2	68528.8	26721.8	34600.2	34888.1
O15212	PFD6_HUMAN	PFDN6	Prefoldin subunit 6	7	EELALLDGSNVVFK;ETLAQLQQEFQR;LDYITAEIK;LLGPVLVK;QKLEAQLTENNIVK;QKLEAQLTENNIVKEELALLDGSNVVFK;RLDYITAEIK	13450.7	15355.2	17012.3	NA	NA	NA	15151.6	15629.8	13600.8	23392.7	28119.4	25402.3	NA	NA	NA	NA	NA	NA
O15213	WDR46_HUMAN	WDR46	WD repeat-containing protein 46	2	FLHSEALLAVAQNR;TLPHGAGHLAFSQR	NA	NA	NA	NA	NA	NA	4507.41	4271.58	4710.05	NA	NA	NA	NA	NA	NA	NA	NA	NA
O15217	GSTA4_HUMAN	GSTA4	Glutathione S-transferase A4	3	LSNIPTIK;SILHYIADK;YFPVFEK	NA	NA	NA	NA	NA	NA	18553	19337.7	19426.4	NA	NA	NA	NA	NA	NA	NA	NA	NA
O15226	NKRF_HUMAN	NKRF	NF-kappa-B-repressing factor	2	MTVEYVYER;TNPEYIYAPLK	NA	NA	NA	NA	NA	NA	3899.49	4298.66	4024.58	NA	NA	NA	NA	NA	NA	NA	NA	NA
O15228	GNPAT_HUMAN	GNPAT	Dihydroxyacetone phosphate acyltransferase	4	AIQEHPVVLLPSHR;FGLLNIVMEPFFK;NQLLNIFVR;SEAIQVTTK	NA	NA	NA	NA	7215.69	4704.46	1313.76	1326.44	1403.77	NA	NA	NA	NA	NA	NA	NA	NA	NA
O15230	LAMA5_HUMAN	LAMA5	Laminin subunit alpha-5	19	AGALLPAIHEQLR;AIEASNAYSR;DLADLAAYTALK;DTLASVFR;DTQDHLAVFHLDSEASVR;EPQATVVFTTHVPTLGR;FGPQTLER;FYLQGPEPEPGQGTEDR;GLLLFTAR;GQLQLVEGNFR;GYAQMAPVQPR;ISFDSQISTTK;LGLVWAALQGAR;LVGGPVAGGDPNQTIR;PRPPTAVDPDAEPTLLR;TLQFGHMSVTVER;VSLQLLR;VSSYGGTLR;YALVVEYANEDAR	67965.7	71288	73075.3	6952.8	8327.53	9584.02	3534.84	3705.47	4428.76	41195.5	41578.2	38660.1	9871.63	13950.8	NA	NA	NA	NA
O15231	ZN185_HUMAN	ZNF185	Zinc finger protein 185	18	APTGYIIR;DLAGEEAFR;EYVNASEVSSGK;EYVNASEVSSGKPVSAR;GALADYEGKDVATR;GSSSATSVSAVPADR;GVFTKPIDSSSQPQQQFPK;LAPYNIR;LQILTPR;LVAPDVEGMR;PMGDLLDQIFIHR;QSSPSGSEQLVR;RVEVVEEDGPSEK;SEAASGVLR;STGPTQETQAPFIAK;VEVVEEDGPSEK;VGEAWQDRPGAPR;YSNVSSIEDSFAMEK	NA	NA	10729.5	13464.7	15043.1	13900.7	34199.1	33818.3	33587.1	31684.9	31266.2	29451.8	18281.3	11992.9	19749.5	NA	19242.9	NA
O15232	MATN3_HUMAN	MATN3	Matrilin-3	5	AQASGIELYAVGVDR;IIDTLDIGPADTR;SRPLDLVFIIDSSR;VAIIVTDGRPQDQVNEVAAR;VAVVNYASTVK	69645.4	70006.1	69610.2	NA	NA	NA	NA	NA	NA	NA	NA	NA	NA	NA	NA	NA	NA	NA
O15254	ACOX3_HUMAN	ACOX3	Peroxisomal acyl-coenzyme A oxidase 3	15	ASWWPEFSVNKPVIGSLK;ELALFTEGEGMLR;FGASLGSLSSGR;HAALLYR;LAVAIALR;LLPYLAAVYALDHFSK;MGDVTPEGTYVSPFK;NLWGAVLQESK;SLFLDLVELQR;SVDFLDAYPGILDQK;TATHAVVFAK;TIFSALENDPLFAR;TLLPMPGVMVGDIGK;TTAHYDPATEEFIIHSPDFEAAK;VSIVSLAILNLK	NA	NA	NA	13809.2	15031.6	14237.2	12962.7	11361	18806.9	NA	9054.92	NA	1894.81	NA	NA	NA	NA	NA
O15258	RER1_HUMAN	RER1	Protein RER1	5	SEGDSVGESVHGK;LGQIYQSWLDK;QNEEFRPFIR;SEGDSVGESVHGKPSVVYR;VDPSLMEDSDDGPSLPTK	NA	NA	NA	13784.8	12115.9	13122.8	10646	10349.8	10088.1	NA	NA	NA	NA	NA	NA	NA	NA	NA
O15260	SURF4_HUMAN	SURF4	Surfeit locus protein 4	4	GQNDLMGTAEDFADQFLR;MWFQWSEQR;NLALGGGLLLLLAESR;SMFAGVPTMR	11486.8	11380.8	10773.6	11665.9	12373.3	10939.6	3338.47	3788.81	3434.45	22199.7	20167.5	18331.6	16839.7	14839.7	14219.4	NA	NA	NA
O15264	MK13_HUMAN	MAPK13	Mitogen-activated protein kinase 13	15	ASPQAADLLEK;DYLDQLTQILK;EIVNFSPIAR;GKDYLDQLTQILK;HADAEMTGYVVTR;HMQHENVIGLLDVFTPASSLR;ILDFGLAR;IQYLVYQMLK;KDFTQLFPR;LSRPFQSEIFAK;MLELDVDKR;PFQSEIFAK;SYIQSLPQTPR;VTGVPGTEFVQK;YIHSAGVVHR	12917	NA	NA	34451	20943.9	15304.9	29059.4	28425.3	29185	13511.2	27834.2	12039.5	NA	14953.3	NA	NA	NA	NA
O15269	SPTC1_HUMAN	SPTLC1	Serine palmitoyltransferase 1	12	AAALASLKK;ALQGISGLK;DHPALNYNIVSGPPSHK;EQEIEDQKNPR;GDIVFVDR;GFYGTFDVHLDLEDR;HNDMADLER;IFLEESLSFGVLGEHGR;RGDIVFVDR;SFVIDHQR;VVGESLSPAFHLQLEESTGSR;VVVTVEQTEEELER	14477.6	9139.64	11907.7	9349.29	7011.87	10583.5	19032	17883.9	18120.9	13203.8	16875.3	13236	NA	NA	NA	NA	NA	NA
O15270	SPTC2_HUMAN	SPTLC2	Serine palmitoyltransferase 2	8	EIDEVGDLLQLK;GVINMGSYNYLGFAR;ILILVEGIYSMEGSIVR;LPEVIALK;NIGVVVVGFPATPIIESR;QEIGNLDKHEELEELVAR;SFGASGGYIGGK;SSAAAAAAAAAGQIHHVTQNGGLYK	NA	NA	NA	NA	NA	NA	14165.4	14152.4	15343	NA	NA	NA	NA	NA	NA	NA	NA	NA
O15294	OGT1_HUMAN	OGT	UDP-N-acetylglucosamine--peptide N-acetylglucosaminyltransferase 110 kDa subunit	13	AIQINPAFADAHSNLASIHK;AVTLDPNFLDAYINLGNVLK;DSGNIPEAIASYR;EYQAGDFEAAER;GQLQEAIEHYR;IDPSTLQMWANILK;ISPTFADAYSNMGNTLK;ISSPLFNTK;IVLNGIDLK;MLSFQGLAELAHR;QNPLLAEAYSNLGNVYK;SAHFSTLAIK;VPNSVLWLLR	7495.94	NA	NA	NA	NA	NA	6709.64	6020.16	6652.6	17624.6	5035.21	14476.7	NA	NA	NA	NA	NA	5382.96
O15296	LX15B_HUMAN	ALOX15B	Polyunsaturated fatty acid lipoxygenase ALOX15B	13	DDGMQIWGAVER;EFTAGAEEDFQVTLPEDVGR;ELLIVPGQVVDR;GESPPLPLDNLGK;GFLNQESSGIPSSLETR;GVEDIPGYYYR;STGIGIEGFSELIQR;TVEDLELNIK;VSTGEAFGAGTWDK;VSVSIVGTR;VSWADHHPVLQQQR;WFQLTPPR;YTLHINTLAR	NA	NA	NA	29624.3	24979.6	32433.5	23198.3	22584.4	22928.9	NA	NA	NA	38805.6	25798	27867.7	11618.7	NA	NA
O15305	PMM2_HUMAN	PMM2	Phosphomannomutase 2	7	GTFIEFR;IEFYELDKK;NGMLNVSPIGR;TIYFFGDK;TMGYSVTAPEDTR;VQEQLGNDVVEK;YDYVFPENGLVAYK	7369.69	NA	NA	NA	5566.39	7627.42	10924	11547.5	11729.2	14789	10661.3	12237.7	NA	NA	NA	NA	NA	NA
O15321	TM9S1_HUMAN	TM9SF1	Transmembrane 9 superfamily member 1	2	AGDPVILYVNK;SLSLGEVLDGDR	NA	NA	NA	3663.6	NA	NA	2769.46	2730.98	2955.21	NA	NA	NA	NA	NA	NA	NA	NA	NA
O15327	INP4B_HUMAN	INPP4B	Inositol polyphosphate 4-phosphatase type II	13	ALLENLLQNIQSK;DNLPFLNSVLK;ELGELSPHWDNLR;ELISLHIK;KLNTLVQISVIHPVEQSLTR;LNTLVQISVIHPVEQSLTR;MFESLPLQIK;NTGYQFIYYSPENTAK;SFLGYASFK;SKEQLLVLSLR;TLEFVPINLHLQR;VVGTIEVSVVK;YSSTEIVEGTR	NA	NA	NA	NA	NA	NA	8159.92	8221.91	8161.99	NA	NA	NA	NA	NA	NA	NA	NA	NA
O15335	CHAD_HUMAN	CHAD	Chondroadherin	2	NQLSSYPSAALSK;YLETLWLDNTNLEK	NA	NA	NA	NA	NA	NA	NA	27631.1	28179	NA	NA	NA	120804	131338	145760	NA	NA	NA
O15344	TRI18_HUMAN	MID1	E3 ubiquitin-protein ligase Midline-1	3	LIEPIPDSHIR;NTELETLLAK;QNLESNLTNLIK	NA	5604.53	NA	NA	NA	NA	3680.52	4341.56	4219.33	NA	NA	NA	NA	NA	NA	NA	NA	NA
O15355	PPM1G_HUMAN	PPM1G	Protein phosphatase 1G	7	ALEDAFLAIDAK;AYTGFSSNSER;ELAQIAGRPTEDEDEKEK;LPLPYGFSAMQGWR;NLPPEEQMISALPDIK;QLIVANAGDSR;YLPDIIK	14252.8	17084.7	16697.7	NA	NA	NA	11528.1	12145.8	12440.5	28491.5	21067.7	19016.5	NA	NA	NA	NA	NA	NA
O15371	EIF3D_HUMAN	EIF3D	Eukaryotic translation initiation factor 3 subunit D	9	DMPYQPFSK;IFHTVTTTDDPVIR;LGDDIDLIVR;NMLQFNLQILPK;SDWEVKEEMDFPQLMK;SVYSWDIVVQR;TLNEWDSR;VADWTGATYQDK;YNFPNPNPFVEDDMDKNEIASVAYR	51997.4	41755.6	43362.6	59218.6	59655.5	60100.8	70966.9	78844.1	71633.6	53539.4	57484.3	62333.5	45942	46280.6	39200.2	26809.9	30892.4	32244.7
O15372	EIF3H_HUMAN	EIF3H	Eukaryotic translation initiation factor 3 subunit H	12	ALLDSQFSYQHAIEESVVLIYDPIK;ANITFEYMFEEVPIVIK;DFSPEALKK;EFTAQNLGK;EGTGSTATSSSSTAGAAGK;GEPPLPEEDLSK;NLQLLMDR;NSHLINVLMWELEK;QVQIDGLVVLK;SAVADKHELLSLASSNHLGK;TAQGSLSLK;VDEMSQDIVK	NA	NA	NA	23226.3	17716	15872.2	17059.7	16635.6	16194.8	15177.9	18850.2	16065.7	NA	NA	NA	11623.5	NA	11637.2
O15379	HDAC3_HUMAN	HDAC3	Histone deacetylase 3	3	FHSEDYIDFLQR;SFNIPLLVLGGGGYTVR;VSPTNMQGFTK	2229.61	NA	NA	NA	NA	NA	1458.57	1816.79	1795.13	1557.21	NA	NA	NA	NA	NA	NA	NA	NA
O15382	BCAT2_HUMAN	BCAT2	Branched-chain-amino-acid aminotransferase, mitochondrial	4	AADLQLEMTQKPHK;AWVGGVGNYK;LGGNYGPTVLVQQEALK;NLHIPTMENGPELILR	NA	NA	NA	18901.6	18875.2	18173	6329.07	6660.07	5913.38	NA	NA	NA	NA	NA	NA	NA	NA	NA
O15397	IPO8_HUMAN	IPO8	Importin-8	7	DGALHVIGSLAEILLK;DNIVEGIIR;ETENDDVTNVIQK;IAAENELNQSYK;IINFAPSLLR;TALQEVYTLAEHR;TYAVGIQQVLLK	9630	6201.03	11033.4	NA	2822.24	NA	4314.35	3774.59	4182.38	4308.69	5275.37	6697.95	NA	NA	NA	NA	NA	NA
O15400	STX7_HUMAN	STX7	Syntaxin-7	5	EFGSLPTTPSEQR;LVAEFTTSLTNFQK;QQYTNQLAK;TLNQLGTPQDSPELR;VSGSFPEDSSK	17840.2	18929.8	17178.7	4678.55	4705.25	5320.46	7967.87	7151.49	7566.9	30161	28089.7	32799.4	14924.3	18842.3	20538	22013.3	17655.1	20659.1
O15438	MRP3_HUMAN	ABCC3	ATP-binding cassette sub-family C member 3	2	GVVAEFDSPANLIAAR;IDGLNVADIGLHDLR	NA	NA	NA	NA	NA	NA	1069.92	1022.89	906.866	NA	NA	NA	NA	NA	NA	NA	NA	NA
O15460	P4HA2_HUMAN	P4HA2	Prolyl 4-hydroxylase subunit alpha-2	16	APQLLIAPFKEEDEWDSPHIVR;ELVQSLK;EYILVEEAK;GTAVFWYNLLR;LLSLDPSHER;MQHITGLTVK;QFFPTDEDEIGAAK;QLDAGEEATTTK;SAADAEGYLAHPVNAYK;SQVLDYLSYAVFQLGDLHR;SSWLEEDDDPVVAR;TAELLQVANYGVGGQYEPHFDFSR;TGVLTVASYR;YFEQLLEEER;YFEQLLEEEREK;YYDVMSDEEIER	15396.9	18808.6	15115.6	NA	NA	NA	20780.2	19717.7	20834.6	29726.4	27214.1	32014	NA	NA	NA	NA	NA	NA
O15498	YKT6_HUMAN	YKT6	Synaptobrevin homolog YKT6	7	AAYDVSSFSFFQR;IDWPVGSPATIHYPALDGHLSR;IILHNTMESLLER;LYSLSVLYK;NDSLAGVVIADNEYPSR;SSVQEFMTFTSQLIVER;VAFTLLEK	23043.4	25097.5	18656	16314	17393.3	25401.8	31467.1	34112.9	36460.7	20922.4	25678.5	21632	22522.3	25285.3	42120.1	9509.18	6444.14	NA
O15511	ARPC5_HUMAN	ARPC5	Actin-related protein 2/3 complex subunit 5	4	ALAAGGVGSIVR;GFESPSDNSSAMLLQWHEK;NGVDLLMK;QGNMTAALQAALK	120086	121497	120455	70561.2	69183.5	62688.7	105533	100244	98759.3	83953.4	94791.1	88087.1	85703.2	109741	99694.3	97901.7	90765	81111.5
O15530	PDPK1_HUMAN	PDPK1	3-phosphoinositide-dependent protein kinase 1	8	AGNEYLIFQK;ANSFVGTAQYVSPELLTEK;FYTAEIVSALEYLHGK;ILGEGSFSTVVLAR;LLVLDATK;LYFGLSYAK;LYFTFQDDEK;YQSHPDAAVQ	NA	NA	NA	NA	NA	NA	6502.94	6170.39	7279.68	NA	NA	NA	NA	NA	NA	NA	NA	NA
O15533	TPSN_HUMAN	TAPBP	Tapasin	2	FVPLPASAK;IHHPSLPASGR	NA	NA	NA	82966.9	79467.6	71211.5	6461.36	8315.55	10236.7	NA	20270.3	25405.2	36993.6	NA	NA	NA	NA	NA
O15540	FABP7_HUMAN	FABP7	Fatty acid-binding protein, brain	6	ALGVGFATR;LTNSQNFDEYMK;PTVIISQEGDK;QVGNVTKPTVIISQEGDKVVIR;SVVSLDGDK;SVVSLDGDKLVHIQK	113279	142845	NA	21669.1	27858.8	38234.7	NA	NA	NA	213911	173726	168985	20438.8	22956.4	21874.3	NA	NA	NA
O43143	DHX15_HUMAN	DHX15	ATP-dependent RNA helicase DHX15	26	ALVTGYFMQVAHLER;ASTNAMLISAGLPPLK;DYLEAAIR;DYYINIR;EAMNDPLLER;EVDDLGPEVGDIK;FAHIDGDHLTLLNVYHAFK;FTDILVR;HQSFVLVGETGSGK;IIPLYSTLPPQQQQR;KLGIDDLVHFDFMDPPAPETLMR;LDLGEDYPSGK;LQLPVWEYK;LQLPVWEYKDR;SLMSADNVR;SNLGSVVLQLK;TEMQDNTYPEILR;TGHYLTVK;THPVEIFYTPEPER;THPVEIFYTPEPERDYLEAAIR;TLATDILMGVLK;VAAMSVAQR;VESLLVTAISK;VIVMSATLDAGK;YGVIILDEAHER;YMTDGMLLR	109762	100503	112311	42480.6	30824.8	42554.3	75955.9	73275.4	74296.1	110949	110579	122398	54007.1	51398.3	55799.8	58605.5	77605.3	58297.8
O43148	MCES_HUMAN	RNMT	mRNA cap guanine-N7 methyltransferase	5	LSPGGYFIGTTPNSFELIR;LVSEKVDDYEHAAK;MQALEPYPANESSK;RLEASETESFGNEIYTVK;SVLIGEFLEK	NA	NA	8319.1	NA	3769.45	4978.15	10573.3	11547.3	13011.4	6759.93	7039.07	NA	NA	NA	NA	NA	NA	NA
O43149	ZZEF1_HUMAN	ZZEF1	Zinc finger ZZ-type and EF-hand domain-containing protein 1	13	ALTELFFVTENR;ATFLQTDLLK;DFELPGDTLYYR;FQTGFEILK;FTVTAGHLGR;KLDVETWQQEQPVVLHTWTK;LISSTESELQQSYAK;NSSGANLQGELSHIIR;RYDYLEFTDAR;TLQFIQQLAHDLVQQK;VHIPGAIYLSIK;WKDFELPGDTLYYR;YDYLEFTDAR	NA	NA	NA	5122	NA	3851.74	3356.05	3467.85	3403.3	NA	NA	NA	NA	NA	NA	NA	NA	NA
O43150	ASAP2_HUMAN	ASAP2	Arf-GAP with SH3 domain, ANK repeat and PH domain-containing protein 2	5	ASIEIANESGETPLDIAK;EIISEVQR;GVDLLQNLIK;MQSLTLDVLGTSELLLAK;TSLHIVDFLVQNSGNLDK	NA	NA	NA	NA	NA	NA	3597.42	3429.46	3610.57	NA	NA	NA	NA	NA	NA	NA	NA	NA
O43155	FLRT2_HUMAN	FLRT2	Leucine-rich repeat transmembrane protein FLRT2	2	LIVDGNLLTNK;VLHLQENNIQTISR	13843.4	12585.1	7321.07	NA	NA	NA	855.795	NA	1153.09	NA	3717.74	NA	NA	NA	NA	NA	NA	NA
O43156	TTI1_HUMAN	TTI1	TELO2-interacting protein 1 homolog	4	FSTLSLLLGYLK;LAGSLVTQAPISAR;LQAVSDSALQELQQYILFPLR;NQLLPLAHQAWPSLVHR	NA	NA	NA	NA	NA	NA	3354.13	2947.42	2787.99	NA	NA	NA	NA	NA	NA	NA	NA	NA
O43157	PLXB1_HUMAN	PLXNB1	Plexin-B1	3	DSVGEPLYMLFR;GASAYFLFLR;LQQIAAAVENK	14267.8	NA	72655.7	NA	NA	53086.3	5517.06	4799.38	4656.28	13090.1	11100.1	NA	NA	NA	NA	NA	NA	NA
O43166	SI1L1_HUMAN	SIPA1L1	Signal-induced proliferation-associated 1-like protein 1	3	FPFISLASK;HIGNDIVTIVFQEPGAQPFSPK;SHFQHVFVIVR	NA	NA	NA	NA	NA	NA	1720.87	2533.91	2162.08	NA	NA	NA	NA	NA	NA	NA	NA	NA
O43169	CYB5B_HUMAN	CYB5B	Cytochrome b5 type B	3	ELWLVIHGR;GQEVETSVTYYR;QYYIGDIHPSDLKPESGSK	7505.42	7851.42	6566.2	6454.22	8974.53	5598.57	10751.4	11131.6	11951.1	6277.19	6748.66	7124.38	NA	NA	5773.23	NA	NA	NA
O43172	PRP4_HUMAN	PRPF4	U4/U6 small nuclear ribonucleoprotein Prp4	8	ALGEPITLFGEGPAER;FEPIHGNFLLTGAYDNTAK;GHNTNVGAIVFHPK;LWIANYSLPR;LWSLDSDEPVADIEGHTVR;NILSVVGTDALK;QAEVLAEFER;QINVSTDDSEVK	15423.7	12986.9	14708.3	NA	NA	NA	129128	107197	131087	80002.9	16844.5	17415.4	NA	7647.84	NA	NA	NA	NA
O43175	SERA_HUMAN	PHGDH	D-3-phosphoglycerate dehydrogenase	15	AGTGVDNVDLEAATR;DLPLLLFR;FMGTELNGK;GGIVDEGALLR;GTIQVITQGTSLK;ILQDGGLQVVEK;KFMGTELNGK;KILQDGGLQVVEK;QADVNLVNAK;QHVTEAFQFHF;QIPQATASMK;SLTGVVNAQALTSAFSPHTK;TLGILGLGR;TQTSDPAMLPTMIGLLAEAGVR;VTADVINAAEK	365327	368652	372654	96708.9	87182.9	83395.4	196741	202806	236222	588091	574807	479898	168151	179200	182789	153163	140682	164026
O43181	NDUS4_HUMAN	NDUFS4	NADH dehydrogenase [ubiquinone] iron-sulfur protein 4, mitochondrial	3	LDITTLTGVPEEHIK;NGWSYDIEER;SYGANFSWNK	NA	NA	NA	NA	NA	NA	8004.7	6830.24	8026.88	12352.8	10911.5	7281.25	NA	NA	NA	18601.2	NA	NA
O43237	DC1L2_HUMAN	DYNC1LI2	Cytoplasmic dynein 1 light intermediate chain 2	12	DAVFIPAGWDNEK;DAVFIPAGWDNEKK;FAVSAESLPETLVIFVADMSR;GGPASVPSSSPGTSVK;GLEYLYLSVHDEDRDDHTR;IAILHENFTTVKPEDAYEDFIVKPPVR;NILVFGEDGSGK;NLDLLYK;NNAASEGVLASFFNSLLSK;TGSPGSPGAGGVQSTAK;TVLSNVQEELDR;TYGFHFTTPALVVEK	30582.9	32473.6	26158.7	13690.4	19286.5	12995.7	22370.7	19617.9	23556.8	34973.2	36999.4	41551.9	NA	NA	NA	NA	NA	22019.7
O43240	KLK10_HUMAN	KLK10	Kallikrein-10	6	ALQLPYR;RTDEHDLMLLK;TDEHDLMLLK;VGDDHLLLLQGEQLR;YHQGSGPILPR;YMSWINK	44118.4	48682.2	36438.2	829884	820409	805716	271012	271555	270814	89145.6	75846.4	88319.7	233290	308070	335432	328308	310225	319943
O43242	PSMD3_HUMAN	PSMD3	26S proteasome non-ATPase regulatory subunit 3	23	AIQLEYSEAR;APQHTAVGFK;AVQGFFTSNNATR;DFLLPFLEEPMDTEADLQFRPR;DGVIEASINHEK;ELDTVTLEDIK;ELDTVTLEDIKEHVK;EMIDIYSTR;EQQDLEFAK;FNQVLDQFGEK;FQADGTYTLIIR;HDADGQATLLNLLLR;ISLADIAQK;LLIVVELLLGEIPDR;LQLDSPEDAEFIVAK;MISLSYSR;NYLHYSLYDQAEK;RALDLVAAK;SLMPYFLLTQAVR;SVFPEQANNNEWAR;VYEFLDK;VYEFLDKLDVVR;YLYYTGR	66087.8	71165.9	72039.6	31850.5	35181.3	33324.6	71361.8	68564.6	68170.1	54080	55789.3	48533.1	42753.3	39487.8	37928.9	68102.4	63234.1	51395.8
O43251	RFOX2_HUMAN	RBFOX2	RNA binding protein fox-1 homolog 2	3	GFGFVTFENSADADR;LHVSNIPFR;YAQPATATAATAAAAAAAAYSDGYGR	27780.9	20133.3	18091.2	NA	NA	NA	5562.05	5056.32	5157.09	16822.5	12825.7	15308.6	NA	NA	NA	NA	NA	NA
O43252	PAPS1_HUMAN	PAPSS1	Bifunctional 3'-phosphoadenosine 5'-phosphosulfate synthase 1	13	ATNVTYQAHHVSR;AWTVLTEYYK;DDDVPLMWR;DMNADAVFAFQLR;ELYVPENK;GFTGIDSEYEKPEAPELVLK;LSNNAQNWGMQR;MVAGANFYIVGR;NLGFSPEDREENVR;NPEFFEHR;TDAETLPALK;VLTMAPGLITLEIVPFR;VYWNDGLDQYR	26243.1	27222.3	19188.2	NA	4259.02	NA	15092.2	13614.9	14116.1	13249.2	18588.4	15067	NA	NA	NA	NA	NA	9263.33
O43264	ZW10_HUMAN	ZW10	Centromere/kinetochore protein zw10 homolog	12	ASFVTEVLAHSGR;AMGTLLNTAISEVIGK;DLHVSTGEFTDLK;DSVVLSLLK;GPLAAAFSSSEVK;INVPELPTPDEDNKLEVQK;ITALEDISTEDGDR;LSEDIDLLK;LVLEVLQK;NLMTSEIHNTVK;QLLDLPLDTDLENEK;QNILYHLGEEWQK	17546.4	17630.2	15852.3	4960.58	5086.97	4092.55	12620.5	13066.7	11982.5	6022.62	5063.69	5030.3	NA	3336.1	NA	NA	NA	NA
O43278	SPIT1_HUMAN	SPINT1	Kunitz-type protease inhibitor 1	5	AWAGIDLK;DVENTDWR;EGFINYLTR;TQGFGGSGIPK;VQPQEPLVLK	NA	NA	NA	13253.2	11512.5	13197.8	13050	13657	13672.8	20626.5	17839.9	18832.1	NA	NA	NA	NA	NA	NA
O43290	SNUT1_HUMAN	SART1	U4/U6.U5 tri-snRNP-associated protein 1	6	DLQGLTVEHAIDSFR;EGETMILTLK;LEQGGTADGLR;LQAQSLSTVGPR;QLQQLQQLR;YDEELEGERPHSFR	NA	NA	NA	NA	NA	NA	7435.35	8354.39	7646.4	21435.8	22369.9	17828.5	NA	NA	NA	NA	NA	NA
O43292	GPAA1_HUMAN	GPAA1	Glycosylphosphatidylinositol anchor attachment 1 protein	2	SVGLEVYTQSFSR;YMVSGTNVYGILR	NA	NA	NA	NA	NA	NA	4124.9	4504.18	4846.46	17811	NA	15836.8	NA	NA	NA	NA	NA	NA
O43293	DAPK3_HUMAN	DAPK3	Death-associated protein kinase 3	3	EESDSLGQDLR;FVQDLVR;MTIAQSLEHSWIK	NA	NA	NA	NA	NA	NA	8719.44	9549.23	8604	10834	NA	7907.48	NA	NA	NA	NA	NA	NA
O43298	ZBT43_HUMAN	ZBTB43	Zinc finger and BTB domain-containing protein 43	2	VEFPDFSSTILQK;VFENILLSSYTGR	NA	NA	NA	NA	NA	NA	4753.43	4850.6	4490.5	NA	NA	NA	NA	NA	NA	NA	NA	NA
O43314	VIP2_HUMAN	PPIP5K2	Inositol hexakisphosphate and diphosphoinositol-pentakisphosphate kinase 2	7	GLLALEGELTPILVQMVK;LTPSGSISLIK;LYFTSESHVHSLLSILR;QLQEVLDIAR;REVYSILQAEGILLPR;SSVYSPESNVR;WGGELTPAGR	NA	NA	NA	NA	NA	NA	5204.41	4988.5	5074.31	NA	NA	NA	NA	NA	NA	NA	NA	NA
O43324	MCA3_HUMAN	EEF1E1	Eukaryotic translation elongation factor 1 epsilon-1	4	AIVQQWLEYR;EYLLGSTAEEK;NDIHTLLK;QHLSSVVFIK	17472.1	NA	22892.3	15795.9	26466.3	22931.2	20760.7	22429.8	22414.4	17126.6	NA	17232.7	NA	NA	NA	NA	NA	NA
O43390	HNRPR_HUMAN	HNRNPR	Heterogeneous nuclear ribonucleoprotein R	16	DLYEDELVPLFEK;DYAFVHFEDR;EFNEEGALSVLQQFK;EIEGEEIEIVLAKPPDK;EIEGEEIEIVLAKPPDKK;ENILEEFSK;ESDLSHVQNK;KYGGPPPDSVYSGVQPGIGTEVFVGK;LKDYAFVHFEDR;LMMDPLSGQNR;NLATTVTEEILEK;STAYEDYYYHPPPR;TKENILEEFSK;TLIEAGLPQK;VTEGLVDVILYHQPDDK;VTEGLVDVILYHQPDDKK	99448.8	110423	112295	36943.1	38166.2	30907.4	82361.5	86954	82893.9	102771	108871	99833.5	49833.9	42574.1	44237.4	24809.5	31441.3	57052.9
O43395	PRPF3_HUMAN	PRPF3	U4/U6 small nuclear ribonucleoprotein Prp3	2	AADHLKPFLDDSTLR;IEANAGQLYLTGVVVLHK	NA	NA	NA	2180.08	NA	NA	3113.96	2911.51	2447.08	1894.08	2220.32	NA	NA	NA	NA	NA	NA	NA
O43396	TXNL1_HUMAN	TXNL1	Thioredoxin-like protein 1	12	FQGPDNGQGPK;FQNVNSVTIFVQSNQGEEETTR;GYMDLMPFINK;IAPAFSSMSNK;IDQYQGADAVGLEEK;IFINLPR;IKQHLENDPGSNEDTDIPK;ISYFTFIGTPVQATNMNDFK;QHLENDPGSNEDTDIPK;SEPTQALELTEDDIKEDGIVPLR;SMDFEEAER;VGVKPVGSDPDFQPELSGAGSR	12416.6	7115	30971.2	15989.3	12174.8	13243.2	45431.9	46434.4	43388.4	12743.6	10434.9	13150.3	18724.1	22710.1	22404.2	30424.6	21097.3	17736.6
O43399	TPD54_HUMAN	TPD52L2	Tumor protein D54	9	AELTKVEEEIVTLR;GLLSDSMTDVPVDTGVAAR;LGLSTLGELK;SWHDVQVSSAYVK;TPAVEGLTEAEEEELRAELTK;TQETLSQAGQK;TSAALSTVGSAISR;VEEEIVTLR;VTQSDLYK	22035.8	25656.8	27637.1	6647.54	8615.65	11445.1	37798	41119.3	43025.7	30385.5	36211.2	35358.5	19342.8	18558.8	17981.4	30161.6	25525.9	40010.8
O43402	EMC8_HUMAN	EMC8	ER membrane protein complex subunit 8	4	DASPNQVAEK;ISASLLDSR;NDWTNPEINK;SYETLVDFDNHLDDIR	NA	NA	50757.4	NA	38278.2	NA	27434.9	28567.2	27764.6	52015.8	64996.8	55587.7	NA	82853.5	NA	NA	67315.4	73915.6
O43427	FIBP_HUMAN	FIBP	Acidic fibroblast growth factor intracellular-binding protein	4	GSLVDNIQQHFLLSDR;LWLDGYSVTDAVALR;VLVADKDLLDLHK;YYAFDEAFVR	NA	NA	NA	NA	NA	NA	3114.74	3734.82	3213.18	NA	3867.92	NA	NA	NA	NA	NA	NA	NA
O43432	IF4G3_HUMAN	EIF4G3	Eukaryotic translation initiation factor 4 gamma 3	6	ELTIEFSKPLLPVGR;GPDFTPAFADFGR;GVIDLVFEK;LDQPANLLR;LSATESIVEIVK;VGVESTLER	NA	NA	NA	NA	NA	NA	5282.67	4534.8	5460.34	NA	NA	NA	NA	NA	NA	NA	NA	NA
O43447	PPIH_HUMAN	PPIH	Peptidyl-prolyl cis-trans isomerase H	4	GPFADENFK;IELFADVVPK;IIDGLLVMR;KIENVPTGPNNKPK	NA	NA	NA	NA	NA	NA	10238.5	10459.8	8774.67	19081.4	16104.4	14203.3	NA	NA	NA	NA	NA	NA
O43464	HTRA2_HUMAN	HTRA2	Serine protease HTRA2, mitochondrial	4	EPLPTLPLGR;SQYNFIADVVEK;TQSQLAVQIR;VTAGISFAIPSDR	18274.3	12044	11479	NA	2991.27	6055	3219.5	3668.64	3260.31	12261.1	12931.5	13522.2	NA	NA	NA	9872.38	NA	NA
O43474	KLF4_HUMAN	KLF4	Krueppel-like factor 4	2	ASLSAPGSEYGSPSVISVSK;TTPTLGLEEVLSSR	NA	NA	NA	NA	NA	NA	2726.86	2385.13	2523.88	NA	NA	NA	NA	NA	NA	NA	NA	NA
O43488	ARK72_HUMAN	AKR7A2	Aflatoxin B1 aldehyde reductase member 2	6	ALQAAYGASAPSVTSAALR;EHHFEAIALVEK;FFGNSWAETYR;FYAYNPLAGGLLTGK;MDAPASAAAVR;SQLETSLK	34345.9	31344.2	34399.1	12913.2	12417.9	12244.9	27901.6	28194.6	27099	30324	28747.8	31503.6	14756.1	17944.6	19188.7	NA	NA	NA
O43491	E41L2_HUMAN	EPB41L2	Band 4.1-like protein 2	2	GLSPAQADSQFLENAK;NLPWLFTFNVK	5859.78	NA	NA	NA	NA	NA	2050.95	2010.38	2215.07	NA	NA	NA	NA	NA	NA	NA	NA	NA
O43493	TGON2_HUMAN	TGOLN2	Trans-Golgi network integral membrane protein 2	4	IIAFVLEGK;SGAEAQTPEDSPNR;SGAEEQGPIDGPSK;SSAEAQTPEDTPNK	NA	NA	NA	NA	NA	NA	3049.6	2455.47	2724.81	2664.49	NA	NA	NA	NA	NA	NA	NA	NA
O43548	TGM5_HUMAN	TGM5	Protein-glutamine gamma-glutamyltransferase 5	13	GAELQPSRPTSLSQDSPR;GQAFNLTLYFR;GSPVYVSR;HHTEEITVDHLLVR;ISALGEEK;ISYSQYSQYLSTDK;LHQDTSSVGNFISTK;PSDVVQVSLK;QEYVMNDYGFIYQGSK;SIQSDERDDITENYK;SLHTPSLRPSDVVQVSLK;VFLGVLKPQHQASIILETVPFK;YEEGSLQER	31955	30725.1	35969.5	136724	135442	136067	8587.45	7874.49	8575.62	16436	15560.6	15258.9	121943	108819	92083.8	84250.2	94603.5	109420
O43567	RNF13_HUMAN	RNF13	E3 ubiquitin-protein ligase RNF13	2	AAIVHNVDSDDLISMGSNDIEVLK;KIDIPSVFIGESSANSLKDEFTYEK	NA	NA	NA	13945.9	16058.3	9184.43	1868.87	1709.16	1762.29	NA	NA	NA	NA	7680.79	NA	NA	NA	NA
O43570	CAH12_HUMAN	CA12	Carbonic anhydrase 12	3	GVIYKPATK;LNLPSDMHIQGLQSR;YKGQEAFVPGFNIEELLPER	NA	NA	NA	NA	NA	NA	2403.41	2546.16	2169.48	NA	NA	NA	NA	NA	NA	NA	NA	NA
O43581	SYT7_HUMAN	SYT7	Synaptotagmin-7	3	AMDIGGTSDPYVK;ILYLQVLDYDR;NDPIGEVSIPLNK	NA	NA	NA	NA	NA	NA	2381.61	2008.41	2300.88	NA	NA	NA	NA	NA	NA	NA	NA	NA
O43583	DENR_HUMAN	DENR	Density-regulated protein	3	LDADYPLR;QEAGISEGQGTAGEEEEK;WPEVDDDSIEDLGEVKK	NA	NA	NA	NA	NA	NA	8142.69	5706.77	8009.92	26546.3	21364.2	NA	NA	NA	NA	NA	NA	NA
O43592	XPOT_HUMAN	XPOT	Exportin-T	17	AAQVFALLFVTEYLTK;ALAYFEQLK;ASALQDMMR;DLQEFIPLINQITAK;FMEVEVAIR;ILMAIDSELVDR;ILMAIDSELVDRDVVHTSEEAR;LAQVSPELLLASVR;LLYMLAEALPVSHGAHFSGDVSK;LVNGMGQSLIVSWSK;NAQEALQAIETK;QLTVLSDQQK;QMNPFIEDILNR;TAYLFSR;VFSSTLQNWQTTR;VLVTVIQGAVEYPDPIAQK;YSELTTVQQQLIR	20688.3	NA	NA	10544.3	9538.85	NA	9977.39	11757.2	11616.2	18668.9	22758.4	27872.6	NA	NA	NA	NA	NA	NA
O43615	TIM44_HUMAN	TIMM44	Mitochondrial import inner membrane translocase subunit TIM44	15	ALGLQFHSR;DFKENNVVFNR;DQDELNPYAAWR;EIDDSVLGQTGPYR;ENNVVFNR;GEVVEGDPDKVLR;GFLSGLLDNVK;ILDIDNVDLAMGK;LGELTGTVK;RLEESDVLQEAR;TEMSEVLTEILR;VDPAFDKDR;VFEPNEEALGVVLHK;VTDLLGGLFSK;YDESDNAFIR	NA	NA	NA	4758.58	5776.54	5269.5	21141.4	20449.6	19836.9	17926.2	4909.41	15801	NA	NA	NA	NA	NA	NA
O43617	TPPC3_HUMAN	TRAPPC3	Trafficking protein particle complex subunit 3	5	FVQDTLK;FVQDTLKGDGVTEIR;GALEMVQMAVEAK;LIEDFLAR;RIEDNLPAGEE	55504.8	55253	54873.3	16441	17863.6	14954.1	43065.3	39593.4	40041.4	53389.2	47194.4	49726.5	21226	30637.5	21794	27650.7	24191	22811.1
O43633	CHM2A_HUMAN	CHMP2A	Charged multivesicular body protein 2a	5	AEAAASALADADADLEER;ANIQAVSLK;IMMEFER;KAEAAASALADADADLEER;TPEELLR	17061	18570.7	15860.7	19265.5	18124	21800.6	11814.3	13462.6	7440.36	23584.4	15121	17539.3	26601.8	31201.6	24774.2	NA	NA	12471.2
O43639	NCK2_HUMAN	NCK2	Cytoplasmic protein NCK2	6	DSESSPSDFSVSLK;FAYVAEREDELSLVK;GVEGDFLIR;IYDLNIPAFVK;KAPIFTSEHGEK;TGYVPSNYVER	20152	12887.2	NA	NA	12602.8	10388.5	17030.3	17797.4	16729.3	19910.6	18975.7	17063	NA	NA	NA	NA	NA	NA
O43660	PLRG1_HUMAN	PLRG1	Pleiotropic regulator 1	8	ASVHTLSGHTNAVATVR;HSVHTLVFR;IWDLASGK;LSLTGHISTVR;LWDLVAGK;MPSESAAQSLAVALPLQTK;VISGHLGWVR;VYREDDTATEETHPVSWKPEIIK	NA	NA	9227.25	9228.99	9055.37	10041.4	9752.06	11324.1	11283.3	6375.12	6879.41	5576.64	NA	16345.8	15120.3	NA	NA	NA
O43670	ZN207_HUMAN	ZNF207	BUB3-interacting and GLEBS motif-containing protein ZNF207	3	ETIDAVPNAIPGR;LIHPDEDISLEER;PATLTTTSATSK	39736.9	28123.4	28824.7	8086.92	8423.18	5377.8	16044.8	15668	14871.4	19136.9	20907.6	19670	7265.23	NA	11812.3	14670.5	23351.8	27784
O43674	NDUB5_HUMAN	NDUFB5	NADH dehydrogenase [ubiquinone] 1 beta subcomplex subunit 5, mitochondrial	5	GDGPWYYYETIDK;GDGPWYYYETIDKELIDHSPK;TMAVLQIEAEK;TMAVLQIEAEKAELR;VKELEVR	NA	NA	NA	13099.3	NA	NA	6292.91	6014.28	5924.03	NA	NA	NA	NA	NA	NA	NA	NA	NA
O43676	NDUB3_HUMAN	NDUFB3	NADH dehydrogenase [ubiquinone] 1 beta subcomplex subunit 3	3	AHEHGHEHGHHK;IEGTPLETIQK;SVSFSDVFFK	NA	NA	NA	19566.3	15460.1	24328.2	21778.4	21666.6	22533.3	5227.54	NA	NA	11936.3	NA	NA	NA	NA	NA
O43678	NDUA2_HUMAN	NDUFA2	NADH dehydrogenase [ubiquinone] 1 alpha subcomplex subunit 2	4	ALENVLSGK;ANPDLPILIR;KANPDLPILIR;YAFGQETNVPLNNFSADQVTR	NA	18384.2	NA	8216.23	NA	NA	7786.61	8258.52	10326.8	15751.5	15633.9	17506.5	NA	NA	NA	NA	NA	NA
O43681	GET3_HUMAN	GET3	ATPase GET3	7	GADKVNTFSALLLEPYKPPSAQ;GMNFSVVVFDTAPTGHTLR;GRESVLIISTDPAHNISDAFDQK;LEETLPVIR;LIQELAK;LLNFPTIVER;YLDQMEDLYEDFHIVK	75949.2	72033.8	77684.8	30009.4	22863.4	22149.5	38976.2	37288.7	31381.6	73884	71549.9	72837	19010.2	NA	20186.5	72496.6	98059.8	NA
O43684	BUB3_HUMAN	BUB3	Mitotic checkpoint protein BUB3	8	FSPNTSQFLLVSSWDTSVR;LNQPPEDGISSVK;LYDVPANSMR;MHDLNTDQENLVGTHDAPIR;QGYVLSSIEGR;VAVEYLDPSPEVQK;VLVWDLR;VYTLSVSGDR	52666.8	44902.9	46596.5	16006.4	17120.7	18166.8	39025.7	38196.6	39027.9	65344.4	57434	61813.8	18974.6	21210.6	16394.9	10935.8	25071.8	14282.6
O43707	ACTN4_HUMAN	ACTN4	Alpha-actinin-4	55	AGTQIENIDEDFR;AGTQIENIDEDFRDGLK;AIMTYVSSFYHAFSGAQK;ALDFIASKGVK;ASFNHFDK;ASFNHFDKDHGGALGPEEFK;ASIHEAWTDGK;DDPVTNLNNAFEVAEK;DGLAFNALIHR;DHALLEEQSK;DHGGALGPEEFK;DLLLDPAWEK;DYETATLSDIK;EAILAIHK;ETTDTDTADQVIASFK;FAIQDISVEETSAK;GISQEQMQEFR;GYEEWLLNEIR;HEAFESDLAAHQDR;HRDYETATLSDIK;HRPELIEYDK;HTNYTMEHIR;IAESNHIK;IMSLVDPNHSGLVTFQAFIDFMSR;ISIEMNGTLEDQLSHLK;KAGTQIENIDEDFR;KAGTQIENIDEDFRDGLK;KDDPVTNLNNAFEVAE…	160857	150321	164220	381516	368186	399130	643400	650041	646692	326958	299155	319211	299813	322351	298616	289716	295836	271576
O43708	MAAI_HUMAN	GSTZ1	Maleylacetoacetate isomerase	4	FKVDLTPYPTISSINK;MISDLIAGGIQPLQNLSVLK;PILYSYFR;VDLTPYPTISSINK	NA	NA	NA	4642.49	6021.88	5879.77	7857.14	7321.29	8362.41	NA	NA	NA	NA	NA	NA	NA	NA	NA
O43716	GATC_HUMAN	GATC	Glutamyl-tRNA(Gln) amidotransferase subunit C, mitochondrial	3	ITAAVIEHLER;LALVDFGSR;VVEEYFVAPPGNISLPK	NA	NA	NA	NA	NA	NA	3258.33	3179.83	3288.37	NA	5524.7	5790.28	NA	NA	NA	NA	NA	NA
O43719	HTSF1_HUMAN	HTATSF1	17S U2 SnRNP complex component HTATSF1	3	GWEAFLNAPEANR;LLDEDEIR;RESVELALK	NA	NA	NA	NA	NA	NA	16512.8	20039.2	18425.1	NA	NA	NA	NA	NA	NA	NA	NA	NA
O43739	CYH3_HUMAN	CYTH3	Cytohesin-3	3	GIIPLENLSIR;GINEGGDLPEELLR;QFLWSFR	NA	4725.46	NA	NA	NA	3343.55	7745.23	9789.33	11022.9	6060.4	6925.16	8880.03	NA	NA	NA	NA	NA	NA
O43747	AP1G1_HUMAN	AP1G1	AP-1 complex subunit gamma-1	17	AMELSFALVNGNNIR;AVEYNALFK;DDAVPNLIQLITNSVEMHAYTVQR;GYALTAIMK;IEFTFER;IGYLGAMLLLDER;KLVPQLVR;KVVSIYGSSIDVELQQR;LVPQLVR;NDDDSSEAMNDILAQVATNTETSK;NVGNAILYETVLTIMDIK;SPDMLAHFR;VLAINILGR;VLTTAGSYVR;VVSIYGSSIDVELQQR;WHIDTIMR;YVALTSLLK	33324.2	34742.5	44444.7	33146.7	32911.7	30262.3	59188.2	56401.9	56653.5	33399	37683.6	40741.9	16985.8	15603.9	17874.3	NA	50028.1	NA
O43752	STX6_HUMAN	STX6	Syntaxin-6	2	SIEWDLEDLDETISIVEANPR;WTELLQDPSTATR	NA	NA	NA	NA	NA	NA	3321.7	3801.45	3452.16	NA	NA	NA	NA	NA	NA	NA	NA	NA
O43759	SNG1_HUMAN	SYNGR1	Synaptogyrin-1	2	AGGAFDPYTLVR;DNPLNEGTDAAR	NA	16131.5	NA	41080.5	42309.5	41825.9	7214.02	7185.58	6881.64	21349.1	NA	NA	42124.1	50741	35455.5	38273.4	39782	52709
O43760	SNG2_HUMAN	SYNGR2	Synaptogyrin-2	2	DVLVGADSVR;FLTQPQVVAR	44300.4	35146.4	30610.6	525446	574862	516933	48328.4	49957.4	47074.3	43793.1	63537.3	248146	291356	343362	223186	450858	442933	450659
O43765	SGTA_HUMAN	SGTA	Small glutamine-rich tetratricopeptide repeat-containing protein alpha	5	ALELDPDNETYK;LAYAIIQFLHDQLR;MGLALSSLNK;TPPSEEDSAEAER;VENFEAAVHFYGK	36213.4	36959	23779.8	NA	NA	NA	7200.14	6215.42	7394.75	5606.8	9171.54	5180.58	NA	NA	NA	NA	NA	NA
O43768	ENSA_HUMAN	ENSA	Alpha-endosulfine	3	PGGSDFLMK;QLPSAGPDK;YFDSGDYNMAK	NA	11185.7	25389.9	NA	NA	NA	8932.53	9498.31	9638.86	27778	25261.7	24747.8	NA	NA	NA	NA	21879.9	18279.1
O43772	MCAT_HUMAN	SLC25A20	Mitochondrial carnitine/acylcarnitine carrier protein	3	ADQPKPISPLK;EGITGLYR;LYQEFGIR	NA	NA	NA	NA	9372.64	4938.7	5330.84	5365.12	4896.95	21032.2	16739.5	14432.1	NA	NA	NA	NA	NA	NA
O43776	SYNC_HUMAN	NARS1	Asparagine--tRNA ligase, cytoplasmic	14	EGIDPTPYYWYTDQR;EPFPTIYVDSQK;EPFPTIYVDSQKENER;FLTWILNR;GYYEVTPPTLVQTQVEGGATLFK;IFDSEEILAGYK;IGALEGYR;KEDGTFYEFGEDIPEAPER;LTESVDVLMPNVGEIVGGSMR;MNYSDAIVWLK;NLMFLVLR;REGIDPTPYYWYTDQR;SPAGSIVHELNPNFQPPK;VLAELYVSDR	46783	50161.5	43609.7	26215.6	25037.9	26159.6	58530	60524.5	43180.4	57957.1	62029.5	55503.4	23020.4	14272.4	10024.5	NA	NA	NA
O43790	KRT86_HUMAN	KRT86	Keratin, type II cuticular Hb6	2	AQYDDIVTR;VLQSHISDTSVVVK	25247.6	31413.9	17234.5	14647.2	15600.7	19650.1	NA	NA	NA	52549.8	50033.1	51559	81063.8	75949.1	67542.4	68311.9	85256.8	91782.2
O43795	MYO1B_HUMAN	MYO1B	Unconventional myosin-Ib	27	EQLLQSNPVLEAFGNAK;GDFLFSSDHLIEMATK;GDPLGGVISNYLLEK;IFLLTNNNLLLADQK;IIIAEVVNK;IYEFTLQR;KIYEFTLQR;LEASELFK;LEDLATLIQK;LGNIEFKPESR;NFHVFYQLLSGASEELLNK;NFYELSPHIFALSDEAYR;NNDLLYR;NWPSRPYLFLDSTHK;SEVPLVDVTK;SGVEVLFNELEIPVEEYSFGR;SLFPEGNPAK;SLPIYSPEKVEEYR;SSALVIQSYIR;THFLLMK;VLYQVEGFVDK;VNGVDDAANFR;VSMSSQNDGFFAVHLK;VSTTLNVAQAYYAR;YLGLLENVR;YMDIEFDFK;YNYLSLDSAK	20551.9	23574	18548.7	8071.97	9562.86	7984.41	47572.4	47339.1	49260.6	25425.9	23196	23125.4	NA	18680.4	8838.02	19331.5	29803.3	23695.4
O43809	CPSF5_HUMAN	NUDT21	Cleavage and polyadenylation specificity factor subunit 5	10	KLFLVQLQEK;LFLVQLQEK;LMTEILGR;LPGGELNPGEDEVEGLKR;LPHVLLLQLGTTFFK;PNFEPPQYPYIPAHITKPK;RTVEGVLIVHEHR;TINLYPLTNYTFGTK;TVEGVLIVHEHR;YIQQTKPLTLER	79158.5	90456.8	88534	31574.5	34294.8	32838.3	57950.1	58648.9	60403.6	80830.1	82862.8	77328.1	34398.4	28234.6	30986.3	NA	41337.5	34092.4
O43813	LANC1_HUMAN	LANCL1	Glutathione S-transferase LANCL1	5	AFPNPYADYNK;ELLQQMER;IDPHAPNEMLYGR;LTPEFSQR;SLAEGYFDAAGR	52971	56691.5	55115.4	52238.9	54542.9	50602	35036.7	35028.3	41198	65749.5	82864.5	73863.9	59097.2	61069.3	49600.9	33521.2	24779.6	31149.2
O43815	STRN_HUMAN	STRN	Striatin	16	AELQAQIAFLQGER;ALAFHPIEPVLITASEDHTLK;AQYSLPGILHFLQHEWAR;DVDELPSLQPSVGSPSR;ELGIPASVDLVSSDPSHMVASFSK;FYDNNTGK;GPLLGHTDAVWGLAYSAAHQR;GYTSIFNMETQQR;KFEESIHDVAFHPSK;LPEHEINR;LWNTTEVAPALSVFNDTK;QYLQEVGYTDTILDVK;SELTDSASVLDNFK;STSLDVEPIYTFR;SVIDTSTIVR;VISHPTLPISITAHEDR	NA	NA	NA	17965	17019.4	18678.3	17104.7	17303.5	16513.1	28692.3	23817	NA	NA	8262.88	NA	NA	NA	NA
O43818	U3IP2_HUMAN	RRP9	U3 small nucleolar RNA-interacting protein 2	2	FSSSGDFLVAGVGQEHR;LKEDVLEQR	NA	NA	NA	NA	NA	NA	5755.42	4536.62	5088.23	9870.85	12999.7	8407.29	NA	NA	NA	NA	NA	NA
O43819	SCO2_HUMAN	SCO2	Protein SCO2 homolog, mitochondrial	4	LLGLTGSTK;QAAVGQGDFHLLDHR;SAEQISDSVR;YVQDFHPR	NA	NA	NA	NA	NA	NA	30749	30746.5	29420	NA	NA	NA	NA	NA	NA	NA	NA	NA
O43837	IDH3B_HUMAN	IDH3B	Isocitrate dehydrogenase [NAD] subunit beta, mitochondrial	9	DMGGYSTTTDFIK;EQTEGEYSSLEHESAR;FAFDYATK;GELASYDMR;HLNLEYHSSMIADAVK;HNNLDLVIIR;HPFAQAVGR;IHTPMEYK;KLDLFANVVHVK	7199.69	8209.2	NA	12491.6	8072.63	7839.69	27033.6	27710.6	30354.6	10997	11211.9	10706.3	11323.7	16115.8	NA	NA	NA	NA
O43847	NRDC_HUMAN	NRDC	Nardilysin	25	AFTTTLNLLPYHK;ANLVLLSGANEGK;EMLFGSLAR;EVEAVDSEYQLAR;FFWGNAETLK;FHLISPLIQK;GDANSEVTVYYQSGTR;GSILSFLR;GSLSNAGDPEIVK;IEEFLSSFEEK;IHALTITWALPPQQQHYR;LAHEIEALK;LLILEYAR;LQNGLQALLISDLSNMEGK;LVAGEHGLIIR;PNFGHLTDPFDTPAFNK;RGSLSNAGDPEIVK;SDLVNWFK;SQLFVEGLVQGNVTSTESMDFLK;TVFQFDVQR;TYFNILIKPETLAK;WAQFFIHPLMIR;WVTEIFSQIPNNGLPR;YIATDFTLK;YYSSHYMTLVVQSK	10725.7	NA	13092.6	46147.5	45448.9	46756.9	18344.1	17873.8	19501.9	11146.7	18785.7	14700.7	17680.6	18578.7	16290.6	NA	NA	5507.67
O43852	CALU_HUMAN	CALU	Calumenin	12	DWILPSDYDHAEAEAR;EQFVEFR;GHDLNEDGLVSWEEYK;HLVYESDQNK;HLVYESDQNKDGK;IDGDKDGFVTVDELK;LTKEEIVDKYDLFVGSQATDFGEALVR;MDKEETKDWILPSDYDHAEAEAR;TFDQLTPEESK;TFDQLTPEESKER;VHNDAQSFDYDHDAFLGAEEAK;WIYEDVER	65227.9	64941.3	62304	NA	106950	NA	29054.1	29997.5	30707.2	95713.3	88256.4	89872.1	NA	NA	NA	51800.9	NA	NA
O43865	SAHH2_HUMAN	AHCYL1	S-adenosylhomocysteine hydrolase-like protein 1	9	EIEIAEQDMSALISLR;ESILDGLK;GIVEESVTGVHR;KQIQFADDMQEFTK;SQVDHVIWPDGK;TPELTWER;TTDVMFGGK;VVLLAEGR;YKQDVYLLPK	46537.4	52066.1	49544.6	12723.5	12638.7	11912.6	42671.4	37431.6	41823.2	31740.3	37274.8	33177.3	27991.5	11795.6	23589.1	18350.7	19096.9	20042.2
O43896	KIF1C_HUMAN	KIF1C	Kinesin-like protein KIF1C	3	ELLEQQGIDIK;LTGILQEVK;LVTEPLVLK	NA	NA	NA	NA	NA	NA	3755.36	3387.45	3204	NA	NA	NA	NA	NA	NA	NA	NA	NA
O43924	PDE6D_HUMAN	PDE6D	Retinal rod rhodopsin-sensitive cGMP 3',5'-cyclic phosphodiesterase subunit delta	3	ELNFSSTEQMEK;FFDDDLLVSTSR;ILWQGTEDLSVPGVEHEAR	10991.5	NA	NA	NA	NA	NA	4310.64	2696.92	3793.79	NA	10241.1	NA	NA	NA	NA	NA	NA	NA
O43933	PEX1_HUMAN	PEX1	Peroxisomal ATPase PEX1	3	DFTVLVDR;LVLTTLDFQK;TLLAGVIAR	NA	NA	NA	NA	NA	NA	4191.78	4393.41	4687.61	NA	NA	NA	NA	NA	NA	NA	NA	NA
O60216	RAD21_HUMAN	RAD21	Double-strand-break repair protein rad21 homolog	7	DVIDEPIIEEPSR;FYSFLVLK;IWLAAHWDK;LFSLPAQPLWNNR;LQESVMEASR;MAFRPGVVDLPEENR;TSGHLLLGVVR	21089.4	16147.7	15700	NA	NA	NA	4992.78	5597.44	5612.77	15461.6	21433	20440.2	NA	NA	NA	NA	NA	NA
O60218	AK1BA_HUMAN	AKR1B10	Aldo-keto reductase family 1 member B10	13	ALGVSNFSHFQIEK;ATFLDAWEAMEELVDEGLVK;EDLFIVSK;GITVTAYSPLGSPDRPWAKPEDPSLLEDPK;IVENIQVFDFK;LLNKPGLK;LSDEEMATILSFNR;LSYLDVYLIHWPQGFK;LWPTFFER;MPIVGLGTWK;REDLFIVSK;TAAQVLIR;VAIDAGYR	NA	NA	NA	11910.8	10754.4	15949.8	21637.8	20119.7	21255.3	34379.6	30826	34482.2	35740.2	31483.5	36067	56301.1	35344.5	31605.3
O60231	DHX16_HUMAN	DHX16	Pre-mRNA-splicing factor ATP-dependent RNA helicase DHX16	6	AITAGYFYHTAR;EQLEGLLER;FSTFFDDAPVFR;TLHTDILFGLIK;TSLGNVVLLLK;VLVASATMDTAR	10733.9	6645.49	10439.4	NA	NA	NA	5061.58	5737.2	5050.59	8166.49	8784.15	6957.79	NA	NA	NA	NA	NA	NA
O60232	ZNRD2_HUMAN	ZNRD2	Protein ZNRD2	2	EHQLASASELPLGSR;LMGDYLLR	NA	NA	NA	NA	4191.39	6720.09	7057.75	7853.47	6829.8	NA	NA	NA	NA	NA	NA	NA	NA	NA
O60235	TM11D_HUMAN	TMPRSS11D	Transmembrane protease serine 11D	2	LENSVTFTK;NILIHNNYK	NA	NA	NA	NA	NA	NA	3725.56	4055.84	3465.03	NA	NA	NA	NA	NA	NA	NA	NA	NA
O60238	BNI3L_HUMAN	BNIP3L	BCL2/adenovirus E1B 19 kDa protein-interacting protein 3-like	2	GGIFSAEFLK;ILLDAQHESGQSSSR	NA	NA	NA	NA	NA	5928.48	27232.4	25107.1	22841.6	NA	3938.86	NA	NA	NA	NA	NA	NA	NA
O60240	PLIN1_HUMAN	PLIN1	Perilipin-1	3	ASGAPSAGPEPAPR;DTAEFAANTR;LASGGADLALGSIEK	NA	NA	NA	NA	NA	NA	NA	NA	NA	22613.9	25621.4	24016.1	NA	NA	NA	NA	NA	NA
O60256	KPRB_HUMAN	PRPSAP2	Phosphoribosyl pyrophosphate synthase-associated protein 2	10	EIQGFFNIPVDNLR;EKPPITVVGDVGGR;GKDVFIIQTVSK;IFVMATHGLLSSDAPR;RIEESAIDEVVVTNTIPHEVQK;SIIGVIPYFPYSK;SVAAIHPSLEIPMLIPK;TVDISMILSEAIR;VQIQESVR;VQVYQEPNR	19001.7	NA	23481.1	NA	10337.8	NA	19069.9	18306.9	18154.7	26708.6	32977.4	28132.7	18028.7	NA	NA	NA	NA	NA
O60264	SMCA5_HUMAN	SMARCA5	SWI/SNF-related matrix-associated actin-dependent regulator of chromatin subfamily A member 5	28	ANYAVDAYFR;DIDILNSAGK;EIQEPDPTYEEK;ESEITDEDIDGILER;FEDSPSYVK;FITDNTVEER;FVFMLSTR;IAFTEWIEPPKR;IGKDEMLQMIR;IMAQIER;LDSIVIQQGR;LFELLEK;LGFDKENVYDELR;LLNILMQLR;LLTQGFTNWNK;LVDQNLNK;NFTMDTESSVYNFEGEDYR;NFTMDTESSVYNFEGEDYREK;NIPGPHMVLVPK;NPELPNAAQAQK;QDSINAYNEPNSTK;QNLLSVGDYR;QTELFAHFIQPAAQK;RTEQEEDEELLTESSK;TEQEEDEELLTESSK;TLQTISLLGYMK;VLIFSQMTR;YLVIDEAHR	68361.3	68072.2	64158.9	19579.6	17642.2	14182.1	34360.7	34756.1	32666.1	60057.3	59931.7	64044.3	NA	26964.2	NA	NA	NA	NA
O60268	K0513_HUMAN	KIAA0513	Uncharacterized protein KIAA0513	5	AVTAYSPEDEK;EKPAGSIDSYLK;IFSGGEDLDQEEK;IYLYTHLK;QAVIGNLDEEQYK	NA	NA	NA	NA	NA	NA	4892.94	4977.52	4821.54	NA	NA	NA	NA	NA	NA	NA	NA	NA
O60271	JIP4_HUMAN	SPAG9	C-Jun-amino-terminal kinase-interacting protein 4	29	AFDFLSEETEASLASR;AGPSAQEPGSQTPLK;AKDDDDSDIPTAQR;AVEQEDELSDVSQGGSK;DDNEQLITQYER;DGGSVVGASVFYK;ETDYPAGEDLSESGQVDK;EVENLILENTQLLETK;FFVAVPGQVISPQSSSSGTDLTGDK;FIEFEDSQEQEK;FIEFEDSQEQEKK;GIVLVALADGTLAIFHR;HIEVQVAQETR;IYVVQPK;LFSSSSNTTK;LHQLSGSDQLESTAHSR;LKDSILSIVHVK;LMELQEAVR;MGDEGGESELLGEDLPLEPSVTK;NLPVPVYLRPLDEK;NYADQISR;SASQSSLDKLDQELK;SMLVISGGEGYIDFR;SSIWQFFSR;SSTLSQLPGDK;VQAFGWSLPQK;VSGLAGSIYR;YD…	41937.5	42300.4	NA	11687.8	11070.9	19601.8	8136.52	7686.69	8088.35	34388.3	29315.1	27413	21308.9	20550.3	27315.8	NA	NA	NA
O60287	NPA1P_HUMAN	URB1	Nucleolar pre-ribosomal-associated protein 1	6	AEAAGLIGWLK;DLKLQEDLR;DVLVLLHK;GLGALLPTLAVDELDTVLLHTLQR;SHILPHPVVVADLLK;YSEAITQSVLK	NA	NA	NA	NA	NA	NA	1330.12	1535.68	1854.77	NA	NA	NA	NA	NA	NA	NA	NA	NA
O60306	AQR_HUMAN	AQR	RNA helicase aquarius	11	DADVEDEDTEEAK;FQGQQNDYILLSLVR;IFTQLEEFR;LGLYIFAR;LNLQFLTLHDYLLR;NTIQFTHTQIEAIR;PLHLHIIPTEPFPTTR;QDIEDSVSR;TLIVEPHVIPNR;VGVPTVDLDAQGR;VNYVLAR	10382.3	13882.9	15081.3	NA	4335.89	NA	2686.52	2649.51	2783.76	8761.69	14097.8	12239.9	NA	NA	NA	NA	NA	NA
O60313	OPA1_HUMAN	OPA1	Dynamin-like 120 kDa protein, mitochondrial	23	AKNEILDEVISLSQVTPK;AVEVAWETLQEEFSR;EAVKEESIK;EFDLTKEEDLAALR;ESVEQQADSFK;ETIFSISK;EVLEDFAEDGEK;EYEEEFFQNSK;FNLETEWK;GVEVDPSLIK;IDQLQEELLHTQLK;IQQIIEGK;LDAFIEALHQEK;LKDTENAIENMVGPDWK;QQLTNTEVR;QQWDAAIYFMEEALQAR;SIVTDLVSQMDPHGR;TSVLEMIAQAR;VIQHNALEDR;VQLAEDLKK;VTLSEGPHHVALFK;VVVVGDQSAGK;WNDFAEDSLR	NA	NA	NA	9439.13	NA	NA	18489	18508.3	18541.5	18435.7	17209.3	14519.7	NA	NA	NA	NA	NA	NA
O60333	KIF1B_HUMAN	KIF1B	Kinesin-like protein KIF1B	18	AFVYLSNLLYPVPLIHR;DLLWGNAVYLK;DSVLTWLLR;EKEEADLLLEQQR;FEAVWDSSLHNSLLLNR;HDEAFSTEPLK;IIAELNETWEEK;ILDTSVAYVR;IMSTPGGEEAIER;ISLVDLAGSER;ITVTIIHEK;LAVTSYTDIADLMDAGNK;LGSAFTFR;NEFLNLVPDIEEIRPSSVVSK;RQDIVLSGAHIK;TDFIPYR;TVAATNMNETSSR;VAVQAIAADEEAPDYGSGIR	8467.22	NA	NA	11794.1	10383.8	11424	18216	17408.9	17328.6	8925.76	NA	8493.9	NA	8723.32	NA	NA	NA	NA
O60341	KDM1A_HUMAN	KDM1A	Lysine-specific histone demethylase 1A	8	EKDEMVEQEFNR;HWDQDDDFEFTGSHLTVR;IADQFLGAMYTLPR;NYPATVHGALLSGLR;QQPPAVQFVPPLPEWK;TLQLWLDNPK;VFWDPSVNLFGHVGSTTASR;VIIIGSGVSGLAAAR	11247	15761.4	15623.6	NA	NA	NA	2305.9	1888.74	1904.03	19429.4	16506.5	13329.4	6300.93	2922.4	3335.42	NA	NA	NA
O60343	TBCD4_HUMAN	TBC1D4	TBC1 domain family member 4	14	ATDPSQVPDVISSIR;EVILVLSAPFLR;FEINLISPDTK;FIHNSHDLTYFAYLIK;FSLHEQQR;HLSSLTDNEQADIFER;IITQVFEMDISK;ILEDSGFDEQQEFR;IQALESNLENLLTR;MKPVSDQEENELVILHLR;NTLPDMNTSEMEK;QAFSTAAALQSAK;SLTSSLENIFSR;TTLPMLPWLMAEIR	NA	NA	NA	NA	NA	NA	4982.44	4686.16	4660.93	4853.16	NA	NA	NA	NA	NA	NA	NA	NA
O60437	PEPL_HUMAN	PPL	Periplakin	90	AEASAFAESIDVELR;AESEVANLR;AGLIDWNMFVK;AITGILRPPLEQGR;AQADEVLQLR;AQADEVLQLREELEALR;ASQEEQIAR;DGGQEYVVK;DKDLEIDELQK;DLEIDELQK;DMSIQELAVLVSGQK;EAEVLLLQQR;EELEALR;EIVRPDPK;EKQEEELSFLQDK;EKTELLR;ELDDLKR;ELDEETER;ELDVEVSR;ELSELIEQLQK;ELSPEEAHR;EVDPQVNWAALVEEK;EVVQEILQFQEDPQTK;FSIEEALQSGR;FTEVYAINR;GDTEQEIQR;GPNGESSVIHDR;GQQVVPLK;GYSYTLQK;HPQGDMIAEDIR;IEPDRAQADEVLQLR;IWALEEENAK;KFSIEEALQSGR;KIWALEEENAK;…	33645.7	29905	35527.4	122974	120924	123202	86770.5	84881	85189.2	68432.7	67110.1	66426.5	99344.9	93102.8	98489.1	88385.1	98507.2	103859
O60443	GSDME_HUMAN	GSDME	Gasdermin-E	4	IDSVYLDPLVFR;LQLLSLVTK;TVQVSATEDGNVTK;VESQSSFGTLR	NA	NA	NA	NA	NA	NA	3854.42	3594.68	3167.09	5448.81	5245.81	6061.09	NA	NA	NA	NA	NA	NA
O60462	NRP2_HUMAN	NRP2	Neuropilin-2	3	FLTMLTAIATQGAISR;IANEQISASSTYSDGR;SGEIAIDDIR	NA	NA	NA	NA	NA	NA	2857.24	4027.34	2308.51	12921.8	15123.9	18779.3	NA	NA	NA	NA	NA	NA
O60476	MA1A2_HUMAN	MAN1A2	Mannosyl-oligosaccharide 1,2-alpha-mannosidase IB	2	FDGAVEAVAVR;FIGGLLAAYYLSGEEIFK	NA	NA	NA	NA	NA	NA	3370.43	NA	3170.89	NA	NA	NA	NA	NA	NA	NA	NA	NA
O60479	DLX3_HUMAN	DLX3	Homeobox protein DLX-3	3	AELAAQLGLTQTQVK;AQYLALPER;TIYSSYQLAALQR	NA	NA	NA	NA	NA	NA	NA	NA	NA	NA	10414.6	NA	NA	NA	NA	NA	NA	NA
O60488	ACSL4_HUMAN	ACSL4	Long-chain-fatty-acid--CoA ligase 4	2	SVTHFDSLAVIDIPGADTLDK;TAEDYSVDENGQR	NA	NA	NA	NA	NA	NA	NA	2454.41	3929.19	NA	NA	NA	NA	NA	NA	NA	NA	NA
O60493	SNX3_HUMAN	SNX3	Sorting nexin-3	4	FTTYEIR;GDDGIFDDNFIEER;VVVPPLPGK;YSDFEWLR	22842.4	21169.4	20851.7	6620.88	NA	6705.01	25536.3	23413.8	23476.8	25338.2	23387.3	25845.9	7651.34	17581.2	NA	NA	NA	NA
O60499	STX10_HUMAN	STX10	Syntaxin-10	2	EILAGKPAAQK;SPSDLLDASAVSATSR	NA	NA	NA	NA	NA	NA	654.301	580.677	NA	NA	NA	NA	NA	NA	NA	NA	NA	NA
O60502	OGA_HUMAN	OGA	Protein O-GlcNAcase	10	APVIWDNIHANDYDQK;EIPVESIEEVSK;EMYSVEEAEQLMTLISAAR;GGLAGEFQR;ILEFYSK;ISWIPFMQEK;LLPGIEVLWTGPK;RAPVIWDNIHANDYDQK;SHSSAQFLIGDQEPWAFR;WELNTYLYAPK	35997.2	30224	NA	NA	NA	NA	13704.7	14311.7	11523.5	23334.1	19258.5	22020.2	NA	NA	NA	NA	83236.5	24339.3
O60504	VINEX_HUMAN	SORBS3	Vinexin	3	DFVYPSSTR;PQTQNLGTPGPALSHSR;QGIFPASYVQVSR	11807.5	13822.5	NA	NA	NA	NA	5622.5	4993.38	5688.68	10476.2	12016.7	9121.89	NA	NA	NA	NA	NA	NA
O60506	HNRPQ_HUMAN	SYNCRIP	Heterogeneous nuclear ribonucleoprotein Q	20	AGPIWDLR;DLEGENIEIVFAKPPDQK;DLFEDELVPLFEK;DSDLSHVQNK;DYAFIHFDER;EFNEDGALAVLQQFK;EQILEEFSK;LDEIYVAGLVAHSDLDER;LFVGSIPK;LKDYAFIHFDER;LKDYAFIHFDERDGAVK;LMMDPLTGLNR;LYNNHEIR;NLANTVTEEILEK;TGYTLDVTTGQR;TKEQILEEFSK;VAEKLDEIYVAGLVAHSDLDER;VTEGLTDVILYHQPDDK;VTEGLTDVILYHQPDDKK;YGGPPPDSVYSGQQPSVGTEIFVGK	356652	349793	352290	53923.8	83644.4	63409.1	232031	235880	221045	353080	348136	371050	176044	174060	169954	72465.8	47666.6	54252.1
O60508	PRP17_HUMAN	CDC40	Pre-mRNA-processing factor 17	2	LNIWDWK;SYLHIPQDVGVNLR	NA	NA	NA	NA	NA	NA	2594.68	2867.35	3062.26	NA	NA	NA	NA	NA	NA	NA	NA	NA
O60518	RNBP6_HUMAN	RANBP6	Ran-binding protein 6	3	DFQQYLPLVIEPLIK;FLIDSIYSK;LALEQLVTTIASVADTIEEK	NA	NA	NA	NA	NA	NA	2966.52	2813.64	2548.02	NA	NA	NA	NA	NA	NA	NA	NA	NA
O60524	NEMF_HUMAN	NEMF	Ribosome quality control complex subunit NEMF	12	AAEPLLTLER;ATLLLESGIR;DQQQNEIIVK;EAQAQGDPVASAIK;EVQTVTSIQK;FSTIDLR;KVYWFEK;LTEIVASAPK;SALANQIDWTEIGLIVK;VITSAWWVYHHQVSK;VNNVYDVDNK;VSAPNLLNVK	NA	11423.7	NA	7440.74	6819.94	8875.76	4919.09	5368.16	5831.22	20921.6	7704.15	13015.1	NA	NA	NA	NA	NA	NA
O60547	GMDS_HUMAN	GMDS	GDP-mannose 4,6 dehydratase	5	EAYNLFAVNGILFNHESPR;FYQASTSELYGK;GYEVHGIVR;IINEVKPTEIYNLGAQSHVK;VAFDELVR	36590.8	25815.1	31785.3	NA	NA	NA	17184.2	16913.6	16379.5	21939.5	22813.2	20609.1	NA	NA	15139	NA	NA	NA
O60551	NMT2_HUMAN	NMT2	Glycylpeptide N-tetradecanoyltransferase 2	4	EHIIDTFVVESPNGK;LVGFISAIPANIR;QFHLAPVMDEEEVAHWFLPR;VNLEGIFQAVYTAGVVLPK	5497.18	NA	NA	2735.98	2008.21	1570.35	4966.38	5119.55	5899.24	NA	NA	3420.81	NA	NA	NA	NA	NA	NA
O60568	PLOD3_HUMAN	PLOD3	Multifunctional procollagen lysine hydroxylase and glycosyltransferase LH3	14	IFQNLNGALDEVVLK;ILIEENR;LAGGYENVPTVDIHMK;LLVITVATAETEGYLR;LSLNLDHK;LTHYHEGLPTTWGTR;LVGPEEALSPGEAR;LYLDPGLR;SEDYVELVQR;TLGLGEEWR;VFLAVFVEQPTPFLPR;VGVWNVPYISQAYVIR;VIAPMLSR;YKDDDDDQLFYTR	49042.7	44404.5	48302.3	8533.53	NA	NA	17649	14869.2	15198.8	34153	39197.4	39201.2	17026.3	10757.7	10689.4	20152.2	20709.2	25011.7
O60573	IF4E2_HUMAN	EIF4E2	Eukaryotic translation initiation factor 4E type 2	2	FQEDIISIWNK;QIGTFASVEQFWR	NA	NA	NA	NA	NA	NA	17582.1	14751.9	16162.7	13246	14840	NA	NA	NA	NA	NA	NA	NA
O60610	DIAP1_HUMAN	DIAPH1	Protein diaphanous homolog 1	31	AEPHFLSILQHLLLVR;DVQNFPAATDEKDK;DVQNFPAATDEKDKFVEK;EDRFENNELFAK;ELGEYFLFDPK;EMVSQYLYTSK;FENNELFAK;FQPLLDGLK;HELQVEMK;HLQIEIEGLIDQMIDK;KLDSELTAR;KLSVEEFFMDLHNFR;LGLHQVLQDLR;LHDEKEETAGSYDSR;LQDLQGEKDALHSEK;LSVEEFFMDLHNFR;LYKPEVQLR;MLSELKDEYDDLAESEQFGVVMGTVPR;NDYEARPQYYK;NSETFPTILEEAK;QDLEAEVSQLTGEVAK;QMPEPEQLK;SAMMYIQELR;SELMRLGLHQVLQDLR;SPDELPSAGGDGGK;TAQNLSIFLGSFR;TMLETEEGILLLVR;VKEDRFENNELFAK;VL…	NA	24454.6	NA	10868.2	8466.76	NA	22387.3	22202.7	22476.4	23063	13746.7	23628.1	NA	NA	NA	NA	NA	NA
O60613	SEP15_HUMAN	SELENOF	Selenoprotein F	3	FPQVQAFVR;LLDDNGNIAEELSILK;WNTDSVEEFLSEK	NA	NA	NA	NA	NA	NA	8636.28	8502.44	8274	NA	12992.5	NA	NA	NA	NA	NA	NA	NA
O60645	EXOC3_HUMAN	EXOC3	Exocyst complex component 3	12	AAIQSQLDGVR;DAVVQHSQLAAAVENLK;ETQDLIEQGALLQAHR;KYVLDDLIVAK;LTDPSLLYLEVSTLVSK;MFTILER;NIFSVPEIVR;QLWMVLQR;QSINTIESLK;RVVVEYLR;YKDEAQLYKEEHLR;YPDIRDDHIGALLAVR	NA	NA	NA	10506.7	NA	6898.91	6661.69	7503.86	7356.36	NA	NA	NA	NA	NA	NA	NA	NA	NA
O60664	PLIN3_HUMAN	PLIN3	Perilipin-3	12	DTVATQLSEAVDATR;EALDHMVEYVAQNTPVTWLVGPFAPGITEK;GLDKLEENLPILQQPTEK;IATSLDGFDVASVQQQR;LEPQIASASEYAHR;LGQMVLSGVDTVLGK;LHQMWLSWNQK;QEQSYFVR;QLQGPEKEPPKPEQVESR;SVVTGGVQSVMGSR;TLTAAAVSGAQPILSK;VSGAQEMVSSAK	34272.2	37673.4	33719.4	9079.94	12387.7	9892.72	17623.9	20043.5	18951.1	32398.2	32354.8	35984.8	12826	22461	15418.3	14907.6	11188	NA
O60678	ANM3_HUMAN	PRMT3	Protein arginine N-methyltransferase 3	3	DFIYQNPHIFK;IAFWDDVYGFK;QTVFLLEKPFSVK	NA	NA	NA	NA	NA	NA	1720.42	2123.93	2080.99	NA	NA	NA	NA	NA	NA	NA	NA	NA
O60684	IMA7_HUMAN	KPNA6	Importin subunit alpha-7	3	EAAWAITNATSGGTPEQIR;EPSPPIDEVINTPR;LLSKEPSPPIDEVINTPR	NA	NA	NA	11741.7	NA	NA	14977.5	14943.1	17312.7	NA	NA	NA	NA	NA	NA	NA	NA	NA
O60701	UGDH_HUMAN	UGDH	UDP-glucose 6-dehydrogenase	16	EADLVFISVNTPTK;EQIVVDLSHPGVSEDDQVSR;IAILGFAFK;IIDSLFNTVTDK;IIDSLFNTVTDKK;ILTTNTWSSELSK;INAWNSPTLPIYEPGLK;IPYAPSGEIPK;LAANAFLAQR;MLKPAFIFDGR;NLFFSTNIDDAIK;RVLDGLHNELQTIGFQIETIGK;VLIGGDETPEGQR;VTVVDVNESR;YLMDEGAHLHIYDPK;YWQQVIDMNDYQR	53360.5	50038.6	46679.9	18876	21215.5	23055.9	50138.3	47087.9	54103.6	31254.5	32395	31095.1	33497.9	30945.1	31828.1	36937.5	29174.8	35721.5
O60716	CTND1_HUMAN	CTNND1	Catenin delta-1	21	AAALVLQTIWGYK;ALSAIADLLTNEHER;DMDLTEVITGTLWNLSSHDSIK;FHPEPYGLEDDQR;GIPVLVGLLDHPK;GKKPIEDPANDTVDFPK;GSLASLDSLR;GYELLFQPEVVR;HYEDGYPGGSDNYGSLSR;IYISLLK;KPIEDPANDTVDFPK;LRETQGIEK;MEIVDHALHALTDEVIIPHSGWER;NFHYPPDGYSR;NLSYQVHR;QDVYGPQPQVR;QPELPEVIAMLGFR;SDFQVNLNNASR;SLDNNYSTPNER;SQSSHSYDDSTLPLIDR;VGGSSVDLHR	26482.5	25990.7	26190.2	16756.1	13959.8	14833.1	65496.8	66148.5	65689.5	51728.1	51550.8	54703.6	13807.5	21778.2	16620.3	17704.1	38745.6	13504.8
O60725	ICMT_HUMAN	ICMT	Protein-S-isoprenylcysteine O-methyltransferase	2	LSLATFLLGASVLALPLLTR;VPTGLPFIK	NA	NA	NA	2791.07	3746.15	NA	683.763	866.561	907.97	4813.83	4959.34	NA	4519.38	6743.05	NA	NA	NA	NA
O60739;P41567	EIF1B_HUMAN;EIF1_HUMAN	EIF1;EIF1B	Eukaryotic translation initiation factor 1b	5	GDDLLPAGTEDYIHIR;KTLTTVQGIADDYDK;KTLTTVQGIADDYDKK;TLTTVQGIADDYDK;TLTTVQGIADDYDKK	17376.2	12201.5	12057	16058.7	17473.9	14755.9	17280.8	19960.7	17914.9	14875.9	16688.7	13839.2	15744.6	12517.9	8324.24	18732.1	24064.8	18911.6
O60749	SNX2_HUMAN	SNX2	Sorting nexin-2	11	AVNTQALSGAGILR;EDSSSTEFVEK;FSDFLGLHSK;MNESDAWFEEK;QFLESSELPR;QQQFENLDQQLR;SAAMLGNSEDHTALSR;SMSAPVIFDR;TSLSMFSK;WEDAQITLLK;YLESLVQTQQQLIK	22394.5	23573.6	30156.8	NA	NA	11874.8	6137.78	6285.72	6176.7	20072.4	17735.1	13362.5	NA	NA	NA	NA	NA	NA
O60762	DPM1_HUMAN	DPM1	Dolichol-phosphate mannosyltransferase subunit 1	8	EGNFDIVSGTR;ENLPLIVWLLVK;GNGGVYGWDLK;HATGNYIIIMDADLSHHPK;LGGNEIVSFLK;LGLGTAYIHGMK;QLNYTIGEVPISFVDR;YSVLLPTYNER	8657.75	11039.2	NA	8897.76	9197.19	6953.46	11437.9	11228	11484.5	11848.1	10347.5	8158.36	7883.1	NA	NA	NA	NA	NA
O60763	USO1_HUMAN	USO1	General vesicular transport factor p115	23	ASQKPQPNFPSPEYMIFDHEFTK;DKLELEITDSKK;ELEGVITK;EQDDLLVLLADQDQK;EQDLQLEELR;EQLDSSNSTIAILQTEK;GVMGGQSAGPQHTEAETIQK;IVAFENAFER;LEVGIQAMEHLIHVLQTDR;LMDLLADSR;LSALLQETK;MKPWFEVGDENSGWSAQK;NDGVLLLQALTR;NNNSNQNFFK;NQELLQSQLTEK;QLGPQVQQIILVSPMGVSR;QSEDLGSQFTEIFIK;SQLNSQSVEITK;SSQTSGTNEQSSAIVSAR;SVEVQGETETIIATK;TLEQHDNIVTHYK;VASSTLLDDR;VTNLHLMLQLVR	50093.6	55389.7	55862	30558.9	31906.4	25214.8	66342	69333.6	70222.6	44932.1	45640.6	51847.7	19137.4	22185	21523.6	30557.6	32266.9	15049.3
O60784	TOM1_HUMAN	TOM1	Target of Myb1 membrane trafficking protein	14	MDFLLGNPFSSPVGQR;AGLQSLEASGR;FHVLVASQDFVESVLVR;GVTSEEFDK;GVTSEEFDKFLEER;KGLEFPMTDLDMLSPIHTPQR;LEDEFDMFALTR;LPNLSSPSAEGPPGPPSGPAPR;NNPPTIVHDK;SELEMVSGNVR;SSPDLTGVVTIYEDLR;SSPDLTGVVTIYEDLRR;VLNLIQSWADAFR;YEAPQATDGLAGALDAR	28877.3	36984.9	33396.3	14832.5	10505	12139	32782.6	31462	31842.3	30289.7	38916.8	32694.7	15299.6	10662.7	18113.7	49030.9	56608.1	49261.4
O60825	F262_HUMAN	PFKFB2	6-phosphofructo-2-kinase/fructose-2,6-bisphosphatase 2	4	NSFTPLSSSNTIR;QGNVLVISHQAVMR;TIQTAESLGVPYEQWK;YPEEFALR	NA	NA	NA	NA	NA	NA	4998.77	3826.28	4585.89	NA	NA	NA	NA	NA	NA	NA	NA	NA
O60826	CCD22_HUMAN	CCDC22	Coiled-coil domain-containing protein 22	10	AVELLPDGTANLAK;DLGELLQAWGAGAK;DLLLFLAER;ILEIVGNIR;LQLVVENSAQR;QSWGLLGAPIQAR;SIEEVEADMK;VIHLAGQWEK;VINPAVGSGLSPLLPLAMSAR;VPLLAEYR	12530.2	15617.8	14761.3	NA	NA	NA	5131.93	4529.91	5493.19	12871.3	12698.1	15187.2	NA	NA	12584.2	NA	NA	NA
O60832	DKC1_HUMAN	DKC1	H/ACA ribonucleoprotein complex subunit DKC1	13	AGLESGAEPGDGDSDTTK;ALETLTGALFQRPPLIAAVK;APQVVAEAAK;EIGDYIR;EYVGIVR;HGKPTDSTPATWK;IMLPGVLR;KEVVAEVVK;LDTSQWPLLLK;LHNAIEGGTQLSR;QEYVDYSESAK;TGFINLDKPSNPSSHEVVAWIR;YEDGIEVNQEIVVITTK	48129.4	50634.8	52548.2	26951.3	17568.2	16754.3	25513.1	27608.5	26020.5	56827.2	44119.7	51540.5	NA	NA	26072.4	NA	16282.5	NA
O60841	IF2P_HUMAN	EIF5B	Eukaryotic translation initiation factor 5B	17	DAQEMADSLGVR;DPIVMGVTVEAGQVK;GLLLPPPMK;HFEATDILVSK;IEPIPGESPK;IFSAEIIYHLFDAFTK;ILPQYIFNSR;IPGMLIIDTPGHESFSNLR;KSPDSDVAATLK;LKEGDTIIVPGVEGPIVTQIR;LLQAQGVEVPSK;NFVDIGIVTSIEINHK;NKPGPNIESGNEDDDASFK;QSIDALKDWFR;SDWQLIVELK;TSEVPYAGINIGPVHK;VTVDTGVIPASEEK	10763.7	18396	17494.8	8190.74	4544.48	6801.48	19764	19631.8	19260.2	12629.4	13535.7	12686.5	NA	NA	NA	NA	11425.9	NA
O60861	GAS7_HUMAN	GAS7	Growth arrest-specific protein 7	4	IKIEEDYAK;LSQNSLASQEEGSLGEAWAQVK;SLADEAEVHLK;WFEEMVTTTLELER	NA	NA	NA	NA	10813.5	NA	13722.4	14605.8	15594.4	NA	NA	NA	NA	NA	NA	NA	NA	NA
O60869	EDF1_HUMAN	EDF1	Endothelial differentiation-related factor 1	5	AIPNNQVLGK;DIGKPIEK;INEKPQVIADYESGR;LDRETEELHHDR;QAILAAQR	NA	NA	NA	NA	NA	NA	3833.19	4299.33	3626.32	16537.9	NA	18816.2	NA	NA	8206.97	NA	NA	NA
O60879	DIAP2_HUMAN	DIAPH2	Protein diaphanous homolog 2	8	IKELEAEIQQLR;QEAQAELQK;SNLASMEQQIVHLER;TAQNLSIFLGSYR;TLFLEAVR;TVSIEEFFGDLNNFR;VFDENKEDDLTELSHR;VKEDKFENPDLFAK	NA	NA	NA	NA	NA	NA	3768.75	3935.55	3804.02	NA	NA	NA	NA	NA	NA	NA	NA	NA
O60884	DNJA2_HUMAN	DNAJA2	DnaJ homolog subfamily A member 2	5	DGNDLHMTYK;EHEVFQR;FDVQFPENNWINPDK;ILEVHVDK;VSLEDLYNGK	NA	NA	NA	15013.5	19055.9	19680	30984.6	27207.6	34191.2	15989.8	NA	13888.6	17977.2	NA	NA	NA	NA	NA
O60885	BRD4_HUMAN	BRD4	Bromodomain-containing protein 4	4	AVHEQLAALSQPQQNKPK;DAQEFGADVR;LAELQEQLK;QTNQLQYLLR	NA	NA	NA	NA	NA	NA	1675.64	2466.28	2334.97	NA	5316.13	NA	NA	NA	NA	NA	NA	NA
O60888	CUTA_HUMAN	CUTA	Protein CutA	2	GKIEEDSEVLMMIK;TQSSLVPALTDFVR	33313.7	37763	42987.5	31938.9	26322	37061.5	21384	21117.6	17386.4	35589	42906.8	33733.3	72734.6	57682.8	61256	90519.7	83089.8	76869.9
O60911	CATL2_HUMAN	CTSV	Cathepsin L2	11	AVATVGPISVAMDAGHSSFQFYK;EPLFLDLPK;FDQNLDTK;HGFTMAMNAFGDMTNEEFR;KGYVTPVK;LYGANEEGWR;MIELHNGEYSQGK;NLDHGVLVVGYGFEGANSNNSK;NSWGPEWGSNGYVK;VFREPLFLDLPK;YRPENSVANDTGFTVVAPGK	15754.8	16471.7	13768.4	238480	230919	252507	195865	198388	193184	32440.5	28563.4	25180.1	145435	129246	123123	226238	199261	194997
O60925	PFD1_HUMAN	PFDN1	Prefoldin subunit 1	2	LADIQIEQLNR;MFILQSK	23506.1	NA	23779.7	NA	NA	NA	14662.6	16858.1	15525.3	21926.7	19952.4	18875.4	NA	12949.4	NA	NA	NA	NA
O60934	NBN_HUMAN	NBN	Nibrin	4	LLPAAGPAGGEPYR;LLTGVEYVVGR;TTTPGPSLSQGVSVDEK;YGTFVNEEK	NA	NA	NA	NA	NA	NA	4609.23	4570.03	5446.68	NA	NA	NA	NA	NA	NA	NA	NA	NA
O60936	NOL3_HUMAN	NOL3	Nucleolar protein 3	2	LLLLVQGK;LVETLQADSGLLLDALLAR	NA	NA	NA	2620.88	3679.97	2977.61	3238.69	3088.52	2991.99	17715.1	17291.5	15015.5	5259.77	6728.56	6882.63	5999.93	NA	5635.22
O60938	KERA_HUMAN	KERA	Keratocan	2	LSDEGLPSR;SLEQLQLAR	27862.5	29505.5	27416.5	NA	NA	NA	NA	NA	NA	NA	NA	NA	NA	NA	NA	NA	NA	NA
O75027	ABCB7_HUMAN	ABCB7	Iron-sulfur clusters transporter ABCB7, mitochondrial	7	AGAAFFNEVR;GSIYLAGQNIQDVSLESLR;LAGLHDAILR;LQEEIVNSVK;QALIDMNTLFTLLK;TSIFIAHR;TYETASLK	NA	NA	NA	NA	NA	NA	6413.53	4978.71	5343.53	NA	NA	NA	NA	NA	NA	NA	NA	NA
O75038	PLCH2_HUMAN	PLCH2	1-phosphatidylinositol 4,5-bisphosphate phosphodiesterase eta-2	4	ESLDLVSTSSEVAR;GLLGIDGFTNYTR;ISIDSIQEVSEGR;QTFDEADKNGDGSLSIGEVLQLLHK	NA	NA	NA	NA	NA	NA	7038.61	6368.84	6772.49	NA	6173.83	NA	NA	NA	NA	NA	NA	NA
O75044	SRGP2_HUMAN	SRGAP2	SLIT-ROBO Rho GTPase-activating protein 2	6	ANQQETEQFYFTK;DHTTLSDIYLNNIIPR;FVQVSEDSGR;GASLLLYQR;VQLLQDLQDFFR;VSGSQVEVNDIK	NA	NA	NA	NA	NA	NA	2257.88	2196.37	1934.25	2883.07	NA	NA	NA	NA	NA	NA	NA	NA
O75054	IGSF3_HUMAN	IGSF3	Immunoglobulin superfamily member 3	5	FSVIWQLVDR;LSPVLYR;LTEEESAPIGIR;QVTVQEGPLYR;SEGAVVNVQPTDKEFTVR	16800.2	15080.5	11904.2	NA	NA	NA	4003.68	3433.33	4092.03	12850.7	9637.88	9918.7	NA	NA	NA	NA	NA	NA
O75071	EFC14_HUMAN	EFCAB14	EF-hand calcium-binding domain-containing protein 14	2	QISLLTSAVNHLK;SAADLISLPTTVEGLQK	NA	NA	NA	NA	4506.11	NA	5079.75	8018	6564.51	NA	NA	NA	NA	NA	NA	NA	NA	NA
O75083	WDR1_HUMAN	WDR1	WD repeat-containing protein 1	25	AHDGGIYAISWSPDSTHLLSASGDK;DHLLSVSLSGYINYLDR;DIAWTEDSK;DIAWTEDSKR;DYSGQGVVK;FATASADGQIYIYDGK;FGAVFLWDSGSSVGEITGHNK;FTIGDHSR;GNNFLYTNGK;IKDIAWTEDSK;IKDIAWTEDSKR;IWDTTQK;IWDTTQKEHLLK;KVFASLPQVER;LHHVSSLAWLDEHTLVTTSHDASVK;LYSILGTTLK;LYSILGTTLKDEGK;NIDNPALADIYTEHAHQVVVAK;NNPSKPLHVIK;VFASLPQVER;VINSVDIK;VVTVFSVADGYSENNVFYGHHAK;YAPSGFYIASGDVSGK;YEYQPFAGK;YTSLMLR	62009.2	67726.6	73785.1	50666	58946.5	57225.6	135392	138644	142545	70809.7	70402.7	81821.2	50402.5	56086.9	47210.3	NA	NA	44244.2
O75110	ATP9A_HUMAN	ATP9A	Probable phospholipid-transporting ATPase IIA	5	SEVAMLYPELYK;SLAEEQYQDFEAR;SSNIQVGDLIIVEK;TDQLDGETDWK;VPADMIFLR	NA	NA	NA	NA	NA	NA	2557.35	2682.46	2029.35	NA	NA	NA	NA	NA	NA	NA	NA	NA
O75113	N4BP1_HUMAN	N4BP1	NEDD4-binding protein 1	12	AGTPVSELTK;DETVLQEEAR;EFSAGTVYPETNK;FLLHLADK;GVYSSTNELTTDSTPK;HIVIDGSNVAITHGLK;NITVFVPQWR;SAGPSDHIDSSVTGVQR;SHIQQFVK;TGGIIVTNDNFR;TMGYSQEIVEK;VPGTQAASTSHQPPTR	NA	NA	NA	NA	NA	NA	9076.68	9578.85	9146.72	NA	NA	NA	NA	NA	NA	NA	NA	NA
O75116	ROCK2_HUMAN	ROCK2	Rho-associated protein kinase 2	16	AFVGNQLPFIGFTYYR;DATIASLEETNR;EFINLQSALESER;FYTAEVVLALDAIHSMGLIHR;IFQILYANEGESK;LEGWLSLPVR;LKDEEISAAAIK;MQTQQVNTLK;NLLLLANSTEEQQK;QIQQLESNNR;QKVENLLLEAEK;QLDETNALLR;SIAEEQYSDLEK;SIAEEQYSDLEKEK;TLTSDVANLANEKEELNNK;VIQQSLEQEEAEHK	NA	NA	NA	NA	NA	9966.99	12088.1	12282.9	9304.36	NA	NA	9537.16	NA	NA	NA	NA	NA	NA
O75122	CLAP2_HUMAN	CLASP2	CLIP-associating protein 2	8	AFTDVPSIQIYSSR;AGGDATDSSQTALDNK;EGGAGAVDEDDFIK;FTVDQTQTPSLK;HAAVLVETIK;QTEDVAEVLNR;TILLLLLETLGDKEPTIR;VLTTTALSTVSSGVQR	NA	NA	2963.1	NA	NA	NA	5514.09	3957.05	3222.33	15243.6	6647.22	6779.06	NA	NA	NA	NA	NA	NA
O75131	CPNE3_HUMAN	CPNE3	Copine-3	13	DIVQFVPFR;FGVYDIDNK;GSITISAEEIK;GSITISAEEIKDNR;LYGPTNFSPIINHVAR;NNLNPVWR;NNLNPVWRPFK;QAIVNASR;QTSDGNWLMVHR;SDPYLEFHK;SPLGEVAIR;SPLGEVAIRDIVQFVPFR;VVLFEMEAR	152648	175038	178568	97347.7	88623.5	81537.8	80105.9	76594.3	85386.3	127933	125968	135024	156275	159408	157631	93227.2	90625.2	104191
O75143	ATG13_HUMAN	ATG13	Autophagy-related protein 13	6	ALAGQLPAVGR;ASPHDVLETIFVR;DIPEVTHEAK;EGGVPLAPNQPVHGTQADQER;KQGHEYVILYR;TVQVIVQAR	NA	NA	NA	7617.06	9081.07	6211.67	3346.35	2174.86	3571.24	NA	NA	NA	NA	NA	NA	NA	NA	NA
O75145	LIPA3_HUMAN	PPFIA3	Liprin-alpha-3	6	EFSNLISLGTDR;EIGISNPLHR;GSALGPDEAGGELER;QAQSPGGVSSEVEVLK;SAAAGALGSPGLPLR;SGAIMANLSDTEIQR	NA	NA	NA	NA	NA	NA	7735.55	7087.86	8154.49	NA	NA	NA	NA	NA	NA	NA	NA	NA
O75146	HIP1R_HUMAN	HIP1R	Huntingtin-interacting protein 1-related protein	32	AINTQEAPVK;AINTQEAPVKEK;ALELMGQLQDQQALR;ALVDNEQLR;ASDMLYFK;AVGWGATQLVEAADK;DDRDLQIESLK;DDRDLQIESLKR;DLQIESLK;DLQIESLKR;EADLLAAQSLVR;EIGDLWGHLHDR;EMAATSAAIEDAVR;EQLAFQVEQVK;FHEQFHSLR;FSHLAADTIINGGATSHLAPTDPADR;GAAAEAAGILQDAVSK;GAATQQEFYAK;HELAQLR;HPQFPAGLEVTDEVLEK;IKLEAQR;LDDPLHLR;LLVTTSTSLQK;LPEGPPNFLR;QLTVTQQSQEEVAR;SQVNALEGELEEQR;SQVNALEGELEEQRK;SSQEQGELQGR;TPLQGILQLGQELKPK;VKEQLAFQVEQVK;WTEGLI…	21584	NA	20295.5	81220.6	83144.2	81151.4	49512.3	51136.5	50477.3	37020.4	39454.6	40837.5	60695.6	57944.4	51506.9	127904	124556	90830
O75150	BRE1B_HUMAN	RNF40	E3 ubiquitin-protein ligase BRE1B	7	GDSEPLSEAAQAHTR;IADEDALR;ISLEYSELQDK;LGGISSTEEMDLK;QATDDATLLIVNR;SQVDAQLLTVQK;TTTTLIEPIR	6374.38	NA	NA	NA	NA	NA	2853.44	3359.37	3097.14	24790.2	24068.5	23327.1	NA	NA	NA	NA	NA	NA
O75151	PHF2_HUMAN	PHF2	Lysine-specific demethylase PHF2	2	LPYDVTR;VLNVTNLEFSDTR	NA	NA	NA	NA	NA	NA	2578.84	3423.19	3295.44	10176.4	9407.35	9607.86	NA	NA	NA	NA	NA	NA
O75152	ZC11A_HUMAN	ZC3H11A	Zinc finger CCCH domain-containing protein 11A	4	AAVAVVPLVSEDK;EASGETTGVDITK;NLQEGNEVDSQSSIR;TVVLPPIVASR	NA	NA	NA	NA	NA	NA	3967.36	6514.64	5011.83	NA	NA	NA	NA	NA	NA	NA	NA	NA
O75153	CLU_HUMAN	CLUH	Clustered mitochondria protein homolog	22	ASDAFHFFQSGQAK;AVGSISSTAFDIR;DFGGDVAAYVAPTNDLNGVR;DQEQSVIYGSIDFGK;DWNEELQTTR;ELAETIAADDGTDPR;FLENALAVSTK;FNPDIFSPGVR;GAMAVIDGNVMAINPSEETK;HKPAFTEEDVLNIFPVVK;HYILDLLR;IGIGELITR;LGYEEHIPGQTR;LHYIMGDYAEALSNQQK;QVSITASTR;SEDPPGQEAGSEEEGSSASGLAK;SVEGLQEGSVLR;VHSDFTAAATR;VKELAETIAADDGTDPR;VTAQSIIPGILER;VVEEPYTVR;YLELLER	16741.2	NA	16266.3	NA	6087.25	6558.92	28667.1	27995.4	26980.2	27245.6	33140	17300.1	NA	NA	NA	NA	NA	NA
O75165	DJC13_HUMAN	DNAJC13	DnaJ homolog subfamily C member 13	28	ADLVPYLLK;AGFLAFTQLPK;AIIEEGDKEIATK;DNPEAAVHIFEGTHENPELIWNDNSR;DSLLASLLDGVR;ELIVGEIFVR;ENINQKPVVLR;EQSELVAQALK;FLATPPNGNFADAVFR;GQGTEFNLTFR;IFIAQPAWVLR;ILVDLLTLAHLHVSR;KEPLEFEQYLNLR;KPVILEVTPGGFDQINPATNR;LAVASVTEILK;LGGYLAEEQATPENPTIR;LLEGIGLENLDSPAATK;LLLEEDENEESGSIK;NQQDNPEANWK;SAIDHAGNYIGISLR;SEETNQQEVANSLAK;SNLIWNFK;SYEFFNELYHR;TITMETSDDLLFSK;TQSILFNR;TYGSEFVYSDHAK;VYNEVPTFQLEVPK;YSTDESITSLAE…	12880.2	13839.3	12606.3	NA	NA	3271.56	7486.04	6930.72	7673.02	8907.03	7294.08	7974.1	NA	2791.07	NA	NA	NA	NA
O75170	PP6R2_HUMAN	PPP6R2	Serine/threonine-protein phosphatase 6 regulatory subunit 2	4	AILTTIGVLEEPLGNAR;IANAVVQNLER;LVELIHPSQDEDR;VGTEGLVDSFSQGLER	NA	NA	NA	NA	NA	NA	4797.05	4831.46	5634.15	NA	NA	14396.3	NA	NA	NA	NA	NA	NA
O75175	CNOT3_HUMAN	CNOT3	CCR4-NOT transcription complex subunit 3	2	EGFTFEYR;MLDNDSILVDAIR	NA	NA	NA	NA	NA	NA	3823.31	3446.7	2936.31	NA	NA	NA	NA	NA	NA	NA	NA	NA
O75179	ANR17_HUMAN	ANKRD17	Ankyrin repeat domain-containing protein 17	4	KSDNHSPAVVTTTVSSK;NASILLEELDLEK;QEVVELLLAR;TEVVSLLLDR	9342.46	12306.3	13352.4	NA	NA	NA	3894.63	3586.3	4874.22	9888.65	7565.14	13905.7	NA	NA	NA	15917.2	NA	NA
O75185	AT2C2_HUMAN	ATP2C2	Calcium-transporting ATPase type 2C member 2	2	EAVQVLSESGVSVK;VLALASGPELGR	NA	NA	NA	NA	NA	NA	3829.85	4435.8	4338.49	NA	NA	NA	NA	NA	NA	NA	NA	NA
O75190	DNJB6_HUMAN	DNAJB6	DnaJ homolog subfamily B member 6	3	QVAEAYEVLSDAK;SLTINGVADDDALAEER;VDYYEVLGVQR	6828.6	NA	NA	6879.35	6838.94	9035.21	8346.03	8905.57	9444.25	10677.8	10905.8	12360	NA	NA	NA	NA	NA	NA
O75208	COQ9_HUMAN	COQ9	Ubiquinone biosynthesis protein COQ9, mitochondrial	2	LVQLGQAEK;MLIPYIEHWPR	NA	NA	NA	NA	NA	NA	4593.8	6483.51	6570.57	NA	NA	NA	15171.2	NA	20626.3	NA	NA	NA
O75223	GGCT_HUMAN	GGCT	Gamma-glutamylcyclotransferase	8	AIEPNDYTGK;ENGLPLEYQEK;LQDFKLDFGNSQGK;SGMYVVIEVK;SNLNSLDEQEGVK;SYLMTNYESAPPSPQYK;TSQTWHGGIATIFQSPGDEVWGVVWK;VSEEIEDIIK	242173	237944	256400	1520000	1540000	1440000	73494.9	68084.6	75557	102071	102837	110707	1110000	1120000	1130000	3190000	3360000	3250000
O75251	NDUS7_HUMAN	NDUFS7	NADH dehydrogenase [ubiquinone] iron-sulfur protein 7, mitochondrial	4	KVYDQMPEPR;LDDLVNWAR;QSDVMIVAGTLTNK;VYDQMPEPR	NA	NA	NA	2947.42	2476.48	3566.52	9918.86	10296	10278.4	11448.1	8512.43	8801.04	NA	NA	NA	NA	NA	NA
O75306	NDUS2_HUMAN	NDUFS2	NADH dehydrogenase [ubiquinone] iron-sulfur protein 2, mitochondrial	16	APGFAHLAGLDK;ETAHWKPPPWNDVDPPKDTIVK;GEFGVYLVSDGSSR;GEFGVYLVSDGSSRPYR;GSGIQWDLR;IKAPGFAHLAGLDK;KTQPYDVYDQVEFDVPVGSR;LDELEELLTNNR;LVMELSGEMVR;MFEFYER;NITLNFGPQHPAAHGVLR;PGGVHQDLPLGLMDDIYQFSK;TQPYDVYDQVEFDVPVGSR;TSMESLIHHFK;TYLQALPYFDR;VLFGEITR	69830.9	80291.8	95086.6	29425.1	27795.9	33457.7	89142.8	86107.2	87573.1	98179.7	81983.9	84720.3	57170.2	NA	98619.5	37527.2	59213.2	52020.7
O75312	ZPR1_HUMAN	ZPR1	Zinc finger protein ZPR1	5	AISGLEQDQPAR;FTTLEGLLK;GALTTVEGLITR;ITLHITDASDMTR;NPFTLGDSSNPGQTER	9078.18	10036.3	10224.7	NA	NA	NA	7826.5	6299.98	7141.61	8782.44	7841	7328.26	NA	NA	NA	NA	NA	NA
O75323	NIPS2_HUMAN	NIPSNAP2	Protein NipSnap homolog 2	3	KNQLLLEFSFWNEPVPR;SGPNIYELR;YEGGYPALTEVMNK	142229	146533	158056	27305.3	22751.6	23031	36142.2	36038.4	34952.6	125455	136773	125864	33856	57074.5	NA	NA	NA	NA
O75326	SEM7A_HUMAN	SEMA7A	Semaphorin-7A	10	AAAIQTMSLDAER;ATIVHQDQAYDDK;GDQGGESSLSVSK;GYHSSLPNPR;IRGESELYTSDTVMQNPQFIK;LQDVFLLPDPSGQWR;MQASHGETFHVLYLTTDR;MTPPPPGR;VDFGQTEPHTVLFHEPGSSSVWVGGR;VYLFDFPEGK	NA	13362.6	NA	5876.51	14121.1	NA	3194.57	3398.19	3538.12	7828.57	4070.48	56209.6	NA	NA	NA	NA	NA	NA
O75339	CILP1_HUMAN	CILP	Cartilage intermediate layer protein 1	3	FLPSEQIQGVVISVINLEPR;IVGPLEVNVR;LVLTFVDR	NA	NA	NA	NA	NA	NA	1430.84	1362.5	1229.75	5861.12	6633.67	9508.46	8857.7	NA	NA	NA	NA	NA
O75340	PDCD6_HUMAN	PDCD6	Programmed cell death protein 6	6	AGVNFSEFTGVWK;DNSGMIDKNELK;LSDQFHDILIR;QALSGFGYR;SIISMFDR;YITDWQNVFR	62511.2	43554.7	61631.8	75790.4	72507.1	68890.1	40725	45017.1	43834.8	52257.5	65173.2	55104.5	50635.5	57835.4	61763.4	59377.3	57604.2	57530.9
O75342	LX12B_HUMAN	ALOX12B	Arachidonate 12-lipoxygenase, 12R-type	18	AVLLNEGGLSAK;DDSLAVWNALEK;DSISLTIVGTQGESHK;GLTTLETFMDTLPDVK;GNIYLADYR;GVQDLPGYYYR;IMEGIPTVELSGR;IYHFPAYQWMDGYETLALR;LGPMALAFK;LLIPHTR;LNQISHDIR;QDFYHWR;QLLNHFGR;RPLGHFPDIHFVEEAPR;TTADDSLPVLLEHR;TVPELIR;VATGTDLLSGTR;YTVQINSIGR	124486	139579	125314	185441	174660	178081	52046.6	53943.7	56184.9	70383.7	67623	68889.6	675138	661850	713112	281573	288927	312048
O75347	TBCA_HUMAN	TBCA	Tubulin-specific chaperone A	4	AEDGENYDIK;ILENEKDLEEAEEYK;ILENEKDLEEAEEYKEAR;LEAAYLDLQR	100387	85122.2	91402.5	11192.4	15262	21529.4	13105.8	13739.2	12708	89548.5	91623.3	103784	39725.2	35789.2	38503.8	NA	NA	NA
O75348	VATG1_HUMAN	ATP6V1G1	V-type proton ATPase subunit G 1	3	EEAQAEIEQYR;MTILQTYFR;QAKEEAQAEIEQYR	NA	7816.12	NA	14509.5	13515.1	12861.1	17124.3	21438.6	15856.8	12465	8026.08	9357.5	23239.9	19986.4	14930.7	13966.6	8085.47	NA
O75351	VPS4B_HUMAN	VPS4B	Vacuolar protein sorting-associated protein 4B	13	AGNYEEALQLYQHAVQYFLHVVK;AVATEANNSTFFSISSSDLVSK;DALMQPVR;EALKEAVILPIK;FPHLFTGK;GILLFGPPGTGK;IYIPLPEPHAR;KTDGYSGADISIIVR;LHLGTTQNSLTEADFR;LLEPVVSMSDMLR;LQNQLQGAIVIERPNVK;SLSNTKPTVNEHDLLK;TDGYSGADISIIVR	41841.7	34223.8	39726.1	23333.9	19171.9	22366.6	52745.1	52502.1	54331.1	27051.5	32316.5	32402.3	24226.5	23477.1	29483.1	30468.7	NA	27470.8
O75352	MPU1_HUMAN	MPDU1	Mannose-P-dolichol utilization defect 1 protein	3	AAEADGPLKR;GLGLGIVAGSLLVK;LLVPILLPEK	15261.3	18777.4	16243	15043	18255.5	14502.1	13871.6	10114.8	13043	13937.6	11496.1	8707.02	16948.1	15874.6	17570.3	NA	16885.5	NA
O75367	H2AY_HUMAN	MACROH2A1	Core histone macro-H2A.1	10	AGVIFPVGR;AISSYFVSTMSSSIK;EFVEAVLELR;GGKEFVEAVLELR;GKLEAIITPPPAK;HILLAVANDEELNQLLK;LEAIITPPPAK;NGPLEVAGAAVSAGHGLPAK;QTAAQLILK;SIAFPSIGSGR	312636	307343	401915	133350	129941	117601	209318	206930	209806	337220	354724	317129	113050	112538	105486	97273.9	98388.8	110684
O75368	SH3L1_HUMAN	SH3BGRL	Adapter SH3BGRL	8	DIAANEENR;ENNAVYAFLGLTAPPGSK;GDYDAFFEAR;IGFEEKDIAANEENR;IGFEEKDIAANEENRK;KQQDVLGFLEANK;QQDVLGFLEANK;VYIASSSGSTAIK	194691	182865	239763	35975.9	41306.6	39869	32413.5	35219.8	30521.4	140346	132835	135138	67298.5	52985.9	56885.9	64592.8	71477.2	66125.4
O75369	FLNB_HUMAN	FLNB	Filamin-B	97	AAGSGELGVTMK;ADIEMPFDPSK;AEITFDDHK;AEVSIQNNK;AGLAPLEVR;AGPGTLSVTIEGPSK;AGVENGKPTHFTVYTK;AHGPGLEGGLVGK;AHGPGLEGGLVGKPAEFTIDTK;AIVHDNKDGTYAVTYIPDK;APLNVQFNSPLPGDAVK;AWGPGLHGGIVGR;DAGEGLLAVQITDQEGKPK;DAGYGGISLAVEGPSK;DGTYAVTYIPDK;DGTYAVTYVPLTAGMYTLTMK;DLAEDAPWK;DLDIIDNYDYSHTVK;EAGAGGLSIAVEGPSK;EATTDFTVDSR;EATTDFTVDSRPLTQVGGDHIK;ERGDYVLAVK;ETTDFKVDTK;EVGEHLVSIK;FADEHVPGSPFTVK;FIPHENGVHTIDVK;FNGSHVVGS…	109920	108301	112299	89954.2	94886.8	96216.9	259352	266202	272564	153702	150886	149560	122764	123664	116429	192551	231689	189119
O75380	NDUS6_HUMAN	NDUFS6	NADH dehydrogenase [ubiquinone] iron-sulfur protein 6, mitochondrial	3	VIACDGGGGALGHPK;VTHTGQVYDDKDYR;VYINLDKETK	NA	NA	NA	NA	NA	NA	NA	3068.38	NA	NA	NA	NA	NA	NA	NA	NA	NA	NA
O75381	PEX14_HUMAN	PEX14	Peroxisomal membrane protein PEX14	7	ATTSTNWILESQNINELK;EGHSPEGSTVTYHLLGPQEEGEGVVDVK;EPLIATAVK;IPSWQIPVK;IQELAHELAAAK;YLLPLILGGR;YLLPLILGGREDR	NA	NA	NA	5493.08	4387.62	5704.12	9044.26	8288.32	8351.02	6958.71	8289.91	6817.69	NA	NA	NA	NA	NA	NA
O75382	TRIM3_HUMAN	TRIM3	Tripartite motif-containing protein 3	3	DNPIEDELVFR;LGSAPEVLLVR;QALVGQPASLTVTTK	7562.66	5739.49	NA	NA	NA	NA	1235.77	1307.88	1789.8	4637.4	5758.57	5332.67	NA	NA	NA	NA	NA	NA
O75385	ULK1_HUMAN	ULK1	Serine/threonine-protein kinase ULK1	7	DLKPQNILLSNPAGR;FTLLFVQHVLEIAALK;IADFGFAR;LFLQQIAGAMR;QLLLALLQR;TLVPTIPR;VAELLSSGLQSAIDQIR	NA	NA	NA	NA	NA	NA	3667.68	3822.62	4474.9	NA	NA	NA	NA	NA	5088.83	NA	NA	NA
O75390	CISY_HUMAN	CS	Citrate synthase, mitochondrial	13	ALGFPLER;ALGFPLERPK;ALGVLAQLIWSR;AYAQGISR;DILADLIPK;DVSDEKLR;GLVYETSVLDPDEGIR;HLPNDPMFK;IVPNVLLEQGK;TKYWELIYEDSMDLIAK;TVVGQITVDMMYGGMR;VVPGYGHAVLR;YWELIYEDSMDLIAK	47814.8	35865.4	44306.7	51454.6	46205.1	53505.6	123280	119278	128083	64195	69671.6	60122.6	58145.2	61016.1	55711.8	60316.4	57549	59108.3
O75391	SPAG7_HUMAN	SPAG7	Sperm-associated antigen 7	2	EFAPSDEELDSYR;EVSDFIQDSGQIK	NA	NA	NA	NA	NA	NA	2567.66	2652.51	2993.96	NA	NA	NA	NA	NA	NA	NA	NA	NA
O75396	SC22B_HUMAN	SEC22B	Vesicle-trafficking protein SEC22b	11	ANNLSSLSK;DLQQYQSQAK;GEALSALDSK;IMVANIEEVLQR;KLAFAYLEDLHSEFDEQHGK;KLYIDSR;KVPTVSRPYSFIEFDTFIQK;LAFAYLEDLHSEFDEQHGK;NLGSINTELQDVQR;VADGLPLAASMQEDEQSGR;VLLTMIAR	38269.9	42945.1	37112.3	19557.7	26058.7	23540	25689.7	39539.6	21393.2	49596.4	56143.3	45013.3	27038.1	37598.1	40157.4	39108.7	42709.6	45704.6
O75400	PR40A_HUMAN	PRPF40A	Pre-mRNA-processing factor 40 homolog A	6	DRLEIYEDVLFFLSK;ELEDLEGYQNTIVAGSLITK;FTNMLGQPGSTALDLFK;FVKEPAFEDITLESER;LAFNSLLEK;TYYYNTETK	16097.2	20021.1	23665.1	NA	NA	NA	6323.13	6833.67	7041.43	24370.2	19358.4	15927.7	NA	NA	NA	NA	NA	NA
O75431	MTX2_HUMAN	MTX2	Metaxin-2	2	GHSLSDGLEEVQK;LGTQPYFFNK	NA	NA	NA	NA	NA	9417.36	10913.8	11529.8	10300.7	NA	NA	14705.9	NA	NA	NA	NA	NA	NA
O75436	VP26A_HUMAN	VPS26A	Vacuolar protein sorting-associated protein 26A	14	EITGIGPSTTTETETIAK;ELALPGELTQSR;EYDLIVHQLATYPDVNNSIK;HYLFYDGESVSGK;IEFVGQIELFNDK;IQHMELQLIK;IYFLLVR;KEITGIGPSTTTETETIAK;LFLAGYDPTPTMR;QQEIILWR;SNTHEFVNLVK;YEIMDGAPVK;YEIMDGAPVKGESIPIR;YFLNLVLVDEEDRR	41352.8	43970.3	54600.5	61437	66096.2	74465.5	52941.6	54873.9	51670.7	43031.6	41973.1	53977.9	80177.4	94986.6	91406.2	64906.2	71790.6	51870.3
O75438	NDUB1_HUMAN	NDUFB1	NADH dehydrogenase [ubiquinone] 1 beta subcomplex subunit 1	2	ELQPSEEVTWK;VNLLQIVR	NA	NA	NA	12506.4	8752.88	8989.91	7646.67	7702.38	7480.63	4347.05	NA	NA	NA	NA	NA	NA	NA	NA
O75439	MPPB_HUMAN	PMPCB	Mitochondrial-processing peptidase subunit beta	9	AVEILADIIQNSTLGEAEIER;DLVDYITTHYK;IDAVNAETIR;IPIPELEAR;IVLAAAGGVSHDELLDLAK;NNGTAHFLEHMAFK;SFGGGMNLSSK;SPAIAAVGPIK;STQAATQVVLNVPETR	12250.3	15881.1	NA	NA	NA	4200.37	8681.43	9354.14	8814.07	13436.5	13548.5	13727.8	NA	NA	NA	NA	NA	NA
O75448	MED24_HUMAN	MED24	Mediator of RNA polymerase II transcription subunit 24	2	LEEASSWTAIEHSLLK;LGEILANLSNPQLR	NA	NA	NA	NA	NA	NA	NA	1610.23	1954.12	NA	NA	NA	NA	NA	NA	NA	NA	NA
O75475	PSIP1_HUMAN	PSIP1	PC4 and SFRS1-interacting protein	4	DFKPGDLIFAK;DIFPYSENK;GQHEKEAADR;LPIFFFGTHETAFLGPK	30297.7	36055	31632.4	NA	NA	NA	2713.47	2345.15	2539.69	14804.3	13755.1	11072.3	NA	NA	NA	NA	NA	NA
O75477	ERLN1_HUMAN	ERLIN1	Erlin-1	6	ADAEYYAAHK;DLNLMAPGLTIQAVR;EALEPSGENVIQNK;IEVVNMLAPYAVFDIVR;LTPEYLELK;YQAIASNSK	17001.7	NA	NA	34525.9	29208.3	31171.2	20789.3	21493.7	21598.2	22833.7	13962.1	9892.29	22639.8	36542.8	34429.8	NA	13261.4	NA
O75489	NDUS3_HUMAN	NDUFS3	NADH dehydrogenase [ubiquinone] iron-sulfur protein 3, mitochondrial	12	DFPLSGYVELR;EIWDMFGVFFANHPDLR;FDLNSPWEAFPVYR;FEIVYNLLSLR;ILTDYGFEGHPFR;KDFPLSGYVELR;KFDLNSPWEAFPVYR;QLSAFGEYVAEILPK;RVVAEPVELAQEFR;SLVDLTAVDVPTR;TYTDELTPIESAVSVFK;VVAEPVELAQEFR	44255.8	36083.6	45754.3	11396	15750.5	16572.6	45846.3	41445.9	42425.3	49762	46415.6	45478.6	NA	9266.27	23537.7	29717	29268.6	34976.2
O75494	SRS10_HUMAN	SRSF10	Serine/arginine-rich splicing factor 10	5	DAEDALHNLDR;GFAYVQFEDVR;GFAYVQFEDVRDAEDALHNLDR;QIEIQFAQGDR;YGPIVDVYVPLDFYTR	32396.7	38671.4	29344.9	NA	NA	NA	8112.9	8176.14	9188.54	34534	25706.3	28837.4	15725.2	16234.8	12304	NA	NA	NA
O75503	CLN5_HUMAN	CLN5	Ceroid-lipofuscinosis neuronal protein 5	2	LQAPVWEFK;YGDLLGHLK	NA	11083.9	NA	17294.5	16512.2	17482.2	NA	NA	NA	NA	6765.65	8958.07	NA	21432.7	19275.3	8110.28	NA	NA
O75506	HSBP1_HUMAN	HSBP1	Heat shock factor-binding protein 1	3	FQTMSDQIIGR;NIADLMTQAGVEELESENKIPATQK;TVQDLTSVVQTLLQQMQDK	NA	11721.7	NA	NA	5493.52	6067.16	4070.06	3997.61	4024.86	NA	6256.74	NA	NA	NA	NA	NA	NA	NA
O75521	ECI2_HUMAN	ECI2	Enoyl-CoA delta isomerase 2	7	ATEMLIFGK;DFENSMNQVK;KSTGFETLVVTSEDGITK;NAINTEMYHEIMR;PGVFDLINK;STGFETLVVTSEDGITK;WDAWNALGSLPK	NA	NA	NA	NA	NA	NA	16832.6	15744.8	14481.2	12465.5	16415.9	16679.4	NA	NA	NA	NA	NA	NA
O75531	BAF_HUMAN	BANF1	Barrier-to-autointegration factor	5	AYVVLGQFLVLK;DFVAEPMGEKPVGSLAGIGEVLGK;HRDFVAEPMGEKPVGSLAGIGEVLGK;KDEDLFR;PVGSLAGIGEVLGK	13290.4	8289.68	NA	59530.1	49846	72383.7	15946.4	17168.1	15763.2	30600.4	7347.12	13015.9	34927.7	41256	58292.5	NA	NA	NA
O75533	SF3B1_HUMAN	SF3B1	Splicing factor 3B subunit 1	24	AFAVVASALGIPSLLPFLK;AIGPHDVLATLLNNLK;AIVNVIGMHK;ATVNTFGYIAK;DTPGHGSGWAETPR;EFQSPDEEMK;EVMLILIR;GGDSIGETPTPGASK;ILVVIEPLLIDEDYYAR;IVDDLKDEAEQYR;IVDDLKDEAEQYRK;IWDPTPSHTPAGAATPGR;IYNDDKNTYIR;IYNSIYIGSQDALIAHYPR;LDPFADGGK;LLVDVDESTLSPEEQKER;LSSWDQAETPGHTPSLR;QLVDTTVELANK;SLVEIIEHGLVDEQQK;TEILPPFFK;THEDIEAQIR;VGAAEIISR;VLPPPAGYVPIR;VPELNVQNGVLK	63900.4	56632	57727.8	25747	24905.7	25653.6	50228.1	49984.8	48039	60812.5	48934.9	47412.9	35889.5	24911.3	19740.7	14521.1	77429.4	18863.9
O75534	CSDE1_HUMAN	CSDE1	Cold shock domain-containing protein E1	22	ATNIEVLSNTFQFTNEAR;DNFGFIETANHDK;DQFGFINYEVGDSK;DVEGSTSPQIGDKVEFSISDK;EAFGFIER;EATFSNPK;EIFFHYSEFK;GDLETLQPGDDVEFTIK;GPDNSMGFGAER;IKQEILPEER;IKVDFVIPK;LLGYVATLK;LLPQGTVIFEDISIEHFEGTVTK;LTIAFQAK;NITLDDASAPR;NQNDPLPGR;SKVTLLEGDHVR;THSVNGITEEADPTIYSGK;VDFVIPK;VGDDVEFEVSSDR;VGDDVEFEVSSDRR;VTLLEGDHVR	19268.7	20922	14553.2	21460.1	24573.5	20786.2	20110.6	20639	24361.5	25164.3	26654.5	22967.9	15723.1	23944.5	24921.4	16867.7	NA	17823.9
O75556	SG2A1_HUMAN	SCGB2A1	Mammaglobin-B	3	ELLQEFIDSDAAAEAMGK;LLEDMVEK;TINSDISIPEYK	103297	106368	104940	345627	364127	337792	NA	NA	NA	129548	118818	127082	713518	853013	736933	1020000	1010000	969148
O75558	STX11_HUMAN	STX11	Syntaxin-11	3	DIQDENQLLVADVK;ELSEAAEAQHGPHSAVAR;LAELLDLSK	NA	NA	NA	NA	NA	NA	1910.49	1973.79	752.51	NA	NA	NA	NA	NA	NA	NA	NA	NA
O75569	PRKRA_HUMAN	PRKRA	Interferon-inducible double-stranded RNA-dependent protein kinase activator A	6	AAEAAINILK;LPEYTLSQEGGPAHK;NQLNPIGSLQELAIHHGWR;SDVQIHVPTFTFR;SLLSIPNTDYIQLLSEIAK;TPIQVLHEYGMK	14622.3	8150.79	11299.6	13439.3	10291.3	10003.1	12064.1	10357.4	10443.4	14870.6	14987.7	10638.8	9670.01	9892.21	NA	NA	8645.61	9256.91
O75592	MYCB2_HUMAN	MYCBP2	E3 ubiquitin-protein ligase MYCBP2	22	ALSVVSTVVR;DAIYSDSSSLVTDLK;EDYSVVNR;FESHGGGWGYSAHSVEAIR;FSADTDILLGGLGLFGGR;GIPIGMLVLGNK;GQIPQILYYR;GSTPTQISEIIIK;GTYTTDDSPSDIAEIR;HIGWVTSELPGGDNHIIK;IAGQISASVAQQR;IFATSTEPVLQQELQLK;LFWLMALADSK;LISGDAEPTPEQEEK;MLVIVVLPVR;NAIAETIIALTK;QQTSEPVHILK;SEFDGDLQSQLLSK;SWLGYAQGYLLYR;VAVEVFGLVQQLLPSVAILNQK;WLQPDSYADPQK;WTSLELVK	15409.2	15957.9	NA	17686.6	17176.5	14241.9	4744.12	4695.37	4849.63	15113.9	10717.5	12931.8	26101	21955.6	22971.6	38351	40198.1	35800.3
O75604	UBP2_HUMAN	USP2	Ubiquitin carboxyl-terminal hydrolase 2	4	FLLDGLHNEVNR;IGDLFVGQLK;ILVLHLK;LTTFVNFPLR	NA	NA	NA	5757.18	NA	NA	8606.02	7462.26	8828.44	NA	NA	NA	NA	NA	NA	NA	NA	NA
O75608	LYPA1_HUMAN	LYPLA1	Acyl-protein thioesterase 1	4	ALIDQEVK;ASFPQGPIGGANR;ATAAVIFLHGLGDTGHGWAEAFAGIR;KATAAVIFLHGLGDTGHGWAEAFAGIR	37849.8	33482.4	29012.4	64127.1	66141.9	57672.6	35356	34185.3	29557.4	40663.8	38678.2	29564.6	121815	151708	149401	77319.6	80354.9	82747.7
O75626	PRDM1_HUMAN	PRDM1	PR domain zinc finger protein 1	9	APLPEDFLK;FGPLIGEIYTNDTVPK;FTQFVHLK;GELHHFIDGFNEEK;GFTQLAHLQK;LPPSNPLPLVPVK;SPIPSSTTPSPSAR;TFGQLSNLK;YATNSEEVIGVMSK	NA	NA	NA	NA	NA	NA	10892.6	9925.63	11294.1	NA	NA	NA	NA	NA	NA	NA	NA	NA
O75629	CREG1_HUMAN	CREG1	Protein CREG1	4	DHGDWDEASR;FVTHVSDWGALATISTLEAVR;LNITNIWVLDYFGGPK;TWPSSHNWFFAK	10618.8	10319.9	12668.4	18395.7	18354.1	13079.7	15440.8	12332.9	13746.7	15472.9	20032.5	15380.9	41363.4	46776.3	35058.5	NA	8061.89	4865.58
O75635	SPB7_HUMAN	SERPINB7	Serpin B7	15	ADHPFLFVIR;DDIILFSGK;DIFDESK;KDDIILFSGK;LGAQDDSLSQIDK;LLHVNTASGYGNSSNSQSGLQSQLK;LTFQNLMEWTNPR;NVIGEGGISSSAVMVLVNAVYFK;QLPQSTLFR;SYIEVTEEGTEATAATGSNIVEK;VDFTNHLEDTR;VDFTNHLEDTRR;VFSDINASHKDYDLSIVNGLFAEK;WVENETHGK;YNGGINMYVLLPENDLSEIENK	23460.3	24794.2	30882.2	68927.4	67771	69406.7	19869.6	20390.8	22826.3	18920.1	21720.8	22258.3	97967.2	75418.9	77524.2	184090	183624	182418
O75643	U520_HUMAN	SNRNP200	U5 small nuclear ribonucleoprotein 200 kDa helicase	72	ADEVLEILK;AIFEIVLNR;ANSNLVLQADR;DEPTGEVLSLVGK;DIDAFWLQR;DLIPYLEK;DLLPYGFAIHHAGMTR;DTLGLFLR;EEEKLELQK;EEEVTGPVIAPLFPQK;EEGWWVVIGDAK;EGSASTEVLR;EIDLLLGQTDDTR;ETLLNGVGYLHEGLSPMER;ETYEVLLSFIQAALGDQPR;FLYQLHETEKEDLIR;FLYQLHETEKEDLIREER;FQIMNEIVYEK;FYDDAIVSQK;GLFYFDNSFR;GLIEIISNAAEYENIPIR;GNIIISTPEK;GPVLEALVAR;GTQVYSPEK;GYTLLSEGIDEMVGIIYKPK;HINMDGTINVDDFK;HIQVLVSTATLAWGVNLPAHTVIIK;IIYIAPMR;INVLLQAFISQL…	50659.4	48853.3	53383	17148.1	20121.9	16077.9	30523.8	31017.2	31045	56013.1	58491.1	57102.5	27086.1	30031.3	26830.1	18795.6	31446.6	30352.8
O75663	TIPRL_HUMAN	TIPRL	TIP41-like protein	4	GTLLGESLK;IQHGSGFGIEFNATDALR;VMPSSFFLLLR;VVPTTDHIDTEK	23296.1	22125.5	22624.7	2069.99	NA	NA	7050.57	6207.35	7313.06	11511.2	9722.1	9560.29	NA	NA	NA	10362.6	NA	NA
O75674	TM1L1_HUMAN	TOM1L1	TOM1-like protein 1	3	DPYATSVGHLIEK;NSTVTLVPEQIGK;YNLPLDIQNR	NA	NA	NA	NA	NA	NA	8769.07	10578.8	9375.83	NA	NA	NA	NA	NA	NA	NA	NA	NA
O75676	KS6A4_HUMAN	RPS6KA4	Ribosomal protein S6 kinase alpha-4	5	DLKPENILYADDTPGAPVK;IGPVAQDLLQR;IIDFGFAR;LGAGPQGAQEVR;SELDVGNFAEEFTR	NA	NA	4521.28	NA	NA	NA	3648.57	4446.74	4084.19	NA	NA	4220.57	NA	NA	NA	NA	NA	NA
O75688	PPM1B_HUMAN	PPM1B	Protein phosphatase 1B	6	IQNAGGSVMIQR;NVIEAVYSR;SGSALELSVENVK;SGSTAVGVMISPK;VNGSLAVSR;YGLSSMQGWR	25642.5	27409.9	27550.6	NA	NA	NA	12672.9	13634.2	10655.2	24329.1	23444.1	15267.1	NA	NA	NA	NA	NA	NA
O75691	UTP20_HUMAN	UTP20	Small subunit processome component 20 homolog	8	ADLFPILMR;DKEQSSVLITLLLPFLHR;LGSESQYSPTPLLK;LGTVLPVIEK;LILPHVPAILQYLSK;NIQGTITGDILPR;NSFAYQPLLDLVVQLAR;QSVFAILR	NA	NA	NA	NA	NA	NA	2528.73	2432.79	2352.3	NA	5970.84	NA	NA	NA	NA	NA	NA	NA
O75694	NU155_HUMAN	NUP155	Nuclear pore complex protein Nup155	21	ANELLQR;ELSDSVTLSSSDR;FHEAQLSEK;GLQEFLDR;GVIQVYDLGQDGQGMSR;HGEPEEDIVGLQAFQER;HLLVSNVGGDGEEIER;IMGNIWDASLVVER;IQLQIQETLQR;ISLQAIQQLVR;KDPQGLGLHFYK;LADMHSTEISLQQR;LLEVYDQLFK;LLQVASPFLEPHLVR;LYGEFADPFK;NSQFAGGPLGNPNTTAK;PNTLTLVHVR;QYSHHSSVQDAVSQLDSELMDITK;SSTAISSIAADGEFLHELEEK;VASVSQNAIVSAAGNIAR;YMDLLWR	12834.7	11012.4	16423.1	6002.57	3202.57	5273.13	49352	48787.8	29610.1	21040	19950.6	17994	NA	7477.15	NA	NA	NA	NA
O75695	XRP2_HUMAN	RP2	Protein XRP2	2	APDFLPLLNK;GFFLVQTK	6036.78	NA	NA	NA	4763.92	NA	3594.72	3017.73	3695.34	5567.43	NA	NA	NA	NA	NA	NA	NA	NA
O75712	CXB3_HUMAN	GJB3	Gap junction beta-3 protein	2	LVEAGEVDPDPGNNK;TLQALLSGVNK	NA	NA	NA	6680.55	5054.11	4039.98	3143.48	3130.46	2925.47	NA	NA	NA	NA	NA	NA	NA	NA	NA
O75718	CRTAP_HUMAN	CRTAP	Cartilage-associated protein	8	AIAAAHTFLLK;AYNGENWR;DELMPLESAYR;ELYDFAK;EVLADFQR;FLQFAYFK;SLPGAEDYIK;SYESLFIR	52620.5	64477.4	55050.1	NA	NA	NA	3051.26	3448.62	4028.19	58168.8	58011.3	61061.9	NA	NA	NA	NA	NA	NA
O75746	S2512_HUMAN	SLC25A12	Electrogenic aspartate/glutamate antiporter SLC25A12, mitochondrial	16	DLGIFGLYK;DVEVTKEEFAQSAIR;FTLGSVAGAVGATAVYPIDLVK;GLIPQLIGVAPEK;GSGSVVGELMYK;HLNYTEFTQFLQELQLEHAR;IAPLAEGALPYNLAELQR;IVQLLAGVADQTK;KDVEVTKEEFAQSAIR;LTLADIER;NIFLQYASTEVDGER;PIWLQIAESAYR;SPSVAVVQPK;VSALNVLR;YLGLYNDPNSNPK;YMTPEDFVQR	31825.7	46271.8	37485.5	15693.7	NA	13391.9	25560.1	27022.5	26754	37045	30108.4	34725.7	21293.6	14028.4	18319.5	10801	NA	NA
O75781	PALM_HUMAN	PALM	Paralemmin-1	4	ENAAAPSPVR;LLEDSVSR;VLSSTTLLPR;WLLEGTPSSASEGDEDLRR	13860.9	14192.2	9417.23	NA	NA	NA	3902.6	NA	2479.82	19324.8	23451.7	21569.3	NA	NA	NA	NA	NA	NA
O75787	RENR_HUMAN	ATP6AP2	Renin receptor	8	ANSVFEDLSVTLR;DHSPDLYSLELAGLDEIGKR;ILVDALQK;IPDVAALSMGFSVK;LFQENSVLSSLPLNSLSR;NPASPYNLAYK;SFDTSLIR;YGEDSEQFR	24253.6	NA	NA	47926.5	49628.7	49284.7	15004.4	13724.2	16961.3	13177	24621	19519.5	35787.3	44763.4	55664.7	103301	101936	93011.6
O75818	RPP40_HUMAN	RPP40	Ribonuclease P protein subunit p40	4	FDFLLAWHK;HLVQTHYYNYR;LILSLDKDTYEETGLQGHPSQFSGR;NLPLHELITPEFISTFIK	NA	NA	NA	NA	NA	NA	2878.01	2682.59	2335.85	NA	NA	NA	NA	NA	NA	NA	NA	NA
O75821	EIF3G_HUMAN	EIF3G	Eukaryotic translation initiation factor 3 subunit G	9	AIAGVSGFGYDHLILNVEWAKPSTN;EKLPGELEPVQATQNK;ELAEQLGLSTGEK;ELAEQLGLSTGEKEK;ETDLQELFRPFGSISR;GFAFISFHR;LPGELEPVQATQNK;TVTEYKIDEDGK;VTNLSEDTR	29526.8	55429.4	30093.7	5306.18	3340.25	NA	20323.3	20978.5	20866	76690.9	86428.4	91984.5	30123.9	25602	NA	53501.9	45052	41253.9
O75822	EIF3J_HUMAN	EIF3J	Eukaryotic translation initiation factor 3 subunit J	4	DDFTEFGK;KGVVPGGGLK;VLTPEEQLADK;VLTPEEQLADKLR	8409.31	9733.09	6389.48	NA	5264.31	NA	13208.7	13736.7	13688	11762.2	11333.4	14168.6	14728.6	16387.7	11139.8	18103.4	22809.6	16203.3
O75828	CBR3_HUMAN	CBR3	Carbonyl reductase [NADPH] 3	9	EGWPNSPYGVSK;EYGGLNVLVNNAAVAFK;FHSETLTEGDLVDLMK;FVEDTKNEVHER;KEYGGLNVLVNNAAVAFK;KFVEDTKNEVHER;LGVTVLSR;QFSGDVVLTAR;SDDPMPFDIK	NA	NA	NA	NA	NA	NA	13261.3	13255.7	14430.2	11962.3	NA	11911.5	NA	NA	NA	NA	NA	NA
O75832	PSD10_HUMAN	PSMD10	26S proteasome non-ATPase regulatory subunit 10	5	HEIAVMLLEGGANPDAK;LEELKESILADK;LLVSQGASIYIENK;LLVSQGASIYIENKEEK;MIHILLYYK	6410.11	NA	NA	8142.93	13125.2	12144.2	6188.54	6814.04	6171.29	NA	NA	NA	18257.5	17561.9	14921.1	NA	NA	NA
O75843	AP1G2_HUMAN	AP1G2	AP-1 complex subunit gamma-like 2	14	AILTAVHMIR;AVEYDTLFR;DDAVANLTQLIGGAQELHAYSVR;FLLNSDR;GGLPITQLFR;GYALTALMK;HDAHLLITNSIK;LLLQPSPYVR;NAGNAVLFETVLTIMDIR;NHEESSETMNDLLAQVATNTDTSR;SLQLQLQAPSGNTVPAR;VGYLGAMLLLDER;VLAVNILGR;VVPQLVHILR	NA	NA	NA	5591.94	NA	5448.08	14552.2	13577.5	14152.8	10207.1	NA	NA	NA	NA	NA	NA	NA	NA
O75844	FACE1_HUMAN	ZMPSTE24	CAAX prenyl protease 1 homolog	8	DIQEDSGMEPR;DLYSALIK;IVLFDTLLEEYSVLNK;NEEEGNSEEIK;RIVLFDTLLEEYSVLNK;SIDFPLTK;SSHSNAYFYGFFK;VYVVEGSK	NA	NA	NA	4350.96	5009.37	4490.75	13884.5	16687	14196.7	NA	12078.7	NA	7640.82	6688.05	7112.98	NA	NA	NA
O75874	IDHC_HUMAN	IDH1	Isocitrate dehydrogenase [NADP] cytoplasmic	15	ATDFVVPGPGK;DIFQEIYDK;FKDIFQEIYDK;GQETSTNPIASIFAWTR;GWPLYLSTK;HAYGDQYR;IIWELIK;ISGGSVVEMQGDEMTR;KISGGSVVEMQGDEMTR;LIDDMVAQAMK;LVSGWVKPIIIGR;SDYLNTFEFMDK;SIEDFAHSSFQMALSK;TVEAEAAHGTVTR;VEITYTPSDGTQK	95392.5	84407.8	80982.2	186043	183523	179976	40771.3	54586.5	49901.5	49333.8	50545	50670.2	157380	175239	156421	76095	71316.9	99459.9
O75879	GATB_HUMAN	GATB	Glutamyl-tRNA(Gln) amidotransferase subunit B, mitochondrial	3	FSAPPNSLVSFFDASLPGTLPVLNR;SQTLIDLNR;VDANISVHHPGEPLGVR	NA	NA	NA	NA	NA	NA	1581.46	1764.74	1696.46	NA	NA	NA	NA	NA	NA	NA	NA	NA
O75880	SCO1_HUMAN	SCO1	Protein SCO1 homolog, mitochondrial	3	EAIANYVK;KGEIAASIATHMR;LVGLTGTREEVDQVAR	NA	NA	NA	NA	NA	NA	6817.53	5546.06	6864.27	NA	NA	NA	NA	NA	NA	NA	NA	NA
O75882	ATRN_HUMAN	ATRN	Attractin	3	EQYAVVGHSAHIVTLK;LTLTPWVGLR;SVNNVVVR	NA	4261.27	6002.44	3553.15	4608.7	3674.12	3062.84	3319.44	3254.49	NA	3892.4	NA	6960.28	6984.5	6659.78	NA	NA	NA
O75884	RBBP9_HUMAN	RBBP9	Serine hydrolase RBBP9	3	AVIVPGNGGGDVTTHGWYGWVK;EQQEVADRLETK;TIIIGHSSGAIAAMR	NA	NA	NA	4705.98	NA	NA	4959.72	3795.38	4370.2	NA	NA	NA	NA	NA	8999.96	NA	NA	NA
O75886	STAM2_HUMAN	STAM2	Signal transducing adapter molecule 2	6	AIELSLQEQK;ALYDFEAVEDNELTFK;HGEIIIVLDDSDANWWK;LVNEAPVYSVYSK;PLFTANPFEQDVEK;SLYPSSEIQLNNK	NA	NA	NA	NA	NA	4483.73	6509.76	5890.8	5890.89	NA	NA	NA	NA	NA	NA	NA	NA	NA
O75891	AL1L1_HUMAN	ALDH1L1	Cytosolic 10-formyltetrahydrofolate dehydrogenase	11	AGLILFGNDDK;ANATEFGLASGVFTR;FADGDLDAVLSR;GASAINWTLIHGDK;GASAINWTLIHGDKK;GVVNVLPGSGSLVGQR;INWDQPAEAIHNWIR;IQGSTIPINQAR;LFVEDSIHDEFVR;TDVAAPFGGFK;VLEVEDSTDFFK	NA	NA	NA	NA	NA	NA	2339.47	2376.27	2473.03	7331.89	7948.65	8214.69	43516.7	36262.6	57436.1	NA	NA	NA
O75909	CCNK_HUMAN	CCNK	Cyclin-K	3	DLAHTPSQLEGLDPATEAR;FIFDVGTR;ILLQTIK	13385.6	14972.5	10778.9	6741.37	4443.84	4111.69	8982.35	8717.23	8380.25	20599.9	20403	21096.2	6396.52	NA	NA	NA	NA	NA
O75911	DHRS3_HUMAN	DHRS3	Short-chain dehydrogenase/reductase 3	5	ENVLITGGGR;SILPQAALEEIHK;SLMDSDDDALLK;SQHINTLGQFWTTK;VGDITILVNNAAVVHGK	NA	NA	NA	NA	NA	NA	9207.05	10866.6	7326.83	NA	8387.32	NA	NA	NA	NA	NA	NA	NA
O75915	PRAF3_HUMAN	ARL6IP5	PRA1 family protein 3	3	AWDDFFPGSDR;LTDYISK;TPMGIVLDALEQQEEGINR	54152.4	58120.8	47406.8	18491	13360.6	15822.7	21893.7	21142.7	22416.9	46037.1	50871.1	52034.5	18512.5	17404.3	18779.7	35410.6	35414.9	NA
O75934	SPF27_HUMAN	BCAS2	Pre-mRNA-splicing factor SPF27	4	EAAAALVEEETR;EMESNWVSLVSK;HIQDLNWQR;TIVQLENEIYQIK	35305.9	31570.4	32464.2	5833.98	NA	4474.11	6923.38	8443.95	8002.66	29267.9	29694.1	25386.1	11340.7	7514.99	NA	16583.1	NA	NA
O75935	DCTN3_HUMAN	DCTN3	Dynactin subunit 3	4	ALLEEYNK;KVADGLVK;WVYGPGGAR;YLDPEYIDR	24201.7	24433.6	NA	NA	9753.08	8476.38	15323.7	15596.6	14810.7	14261.1	21153.3	17855.4	NA	NA	NA	NA	NA	NA
O75936	BODG_HUMAN	BBOX1	Gamma-butyrobetaine dioxygenase	11	DTIFDVPVER;HLEGAYADWDVVMSR;IDANNVAYTTGK;IIELDDKGQVVR;INFNNATR;LLVEALDVNIGIK;LTGASDKPGEVSK;MNPGDVITFDNWR;SYEAGTEISR;VQPFYAALK;VQPFYAALKEFVDLMNSK	NA	NA	NA	21944.5	20296.2	19668.5	16241.1	18615.3	17134.9	21917.4	29574.4	28277.7	NA	NA	28266.2	NA	NA	NA
O75937	DNJC8_HUMAN	DNAJC8	DnaJ homolog subfamily C member 8	5	EGKPTIVEEDDPELFK;KEGKPTIVEEDDPELFK;LFAELEIK;LLLDQEQK;QLSILVHPDKNQDDADR	NA	NA	NA	NA	NA	NA	9792.35	9605.6	9386.22	NA	NA	NA	NA	NA	NA	NA	NA	NA
O75940	SPF30_HUMAN	SMNDC1	Survival of motor neuron-related-splicing factor 30	2	DLQEVIELTK;SIFASPESVTGK	NA	NA	NA	NA	NA	NA	10216.1	10957.9	8464.88	NA	22735.7	43491.2	NA	NA	NA	NA	NA	NA
O75947	ATP5H_HUMAN	ATP5PD	ATP synthase subunit d, mitochondrial	8	AGLVDDFEK;IVEYEKEMEK;KYPYWPHQPIENL;LAALPENPPAIDWAYYK;SWNETLTSR;TIDWVAFAEIIPQNQK;YPYWPHQPIENL;YTAQVDAEEKEDVK	32204.8	28011.6	37155.7	21570.4	24664.5	23289.5	73955.6	71850	76245.1	28396.4	43618.1	41902.6	31111.2	26400.3	23139.4	20387.1	NA	16129.6
O75955	FLOT1_HUMAN	FLOT1	Flotillin-1	8	AQQVAVQEQEIAR;GEAEAFAIGAR;HGVPISVTGIAQVK;ISLNTLTLNVK;ITLVSSGSGTMGAAK;MRGEAEAFAIGAR;VQVQVVER;VTGEVLDILTR	37990.3	45480.3	42156.3	NA	NA	NA	2202.42	1935.32	3623.06	30473.5	23926	33384.8	6453.18	NA	NA	NA	NA	NA
O75962	TRIO_HUMAN	TRIO	Triple functional domain protein	4	GPEHNTLNNDGHYSISYSDLGEATLK;LLVRPTSSETPSAAELVSAIEELVK;LQLTDLLIKPVQR;NILNELFQR	NA	NA	NA	NA	NA	NA	1728.63	2142.85	2219.97	NA	NA	NA	NA	NA	NA	NA	NA	NA
O75964	ATP5L_HUMAN	ATP5MG	ATP synthase subunit g, mitochondrial	7	IVNSAQTGSFK;KIVNSAQTGSFK;LATFWYYAK;RGIIGYDV;TPALVNAAVTYSK;TPALVNAAVTYSKPR;VELVPPTPAEIPR	NA	NA	NA	34525.2	25056	21821.5	128680	134978	119106	12661.1	NA	8996.2	NA	NA	NA	10072.1	NA	NA
O75976	CBPD_HUMAN	CPD	Carboxypeptidase D	8	EAAAAGLPGLAR;ESLITLIEK;GFVLDATDGR;IVIVPSLNPDGR;LLVPGTYK;QVLIYLAR;SQEGDSISVIGR;YYHEEELESALR	23058.8	25630	21684.6	NA	NA	NA	8399.32	7987.09	8855.11	11295.3	14628.4	12056.1	8625.1	NA	11333.3	NA	NA	NA
O76003	GLRX3_HUMAN	GLRX3	Glutaredoxin-3	11	AYSNWPTYPQLYVK;ELKENGELLPILR;ELPQVSFVK;GELVGGLDIVK;HASSGSFLPSANEHLK;HASSGSFLPSANEHLKEDLNLR;HNIQFSSFDIFSDEEVR;LDGAHAPELTK;LEAEGVPEVSEK;QMVEILHK;YEISSVPTFLFFK	17893.7	10054.3	NA	8370.94	6496.56	7184.21	34179.6	37564.7	39742.6	10092.8	9295.07	13496.4	12298.9	9287.9	6048.01	NA	NA	NA
O76009	KT33A_HUMAN	KRT33A	Keratin, type I cuticular Ha3-I	2	LITNVESQLAEIR;YSSQLSQVQR	NA	NA	NA	NA	NA	NA	NA	NA	NA	44755.9	40167.7	44535.6	NA	NA	NA	44887.9	36693.2	38858.3
O76011	KRT34_HUMAN	KRT34	Keratin, type I cuticular Ha4	8	ETMQFLNDR;EVEQWFATQTEELNK;LASDDFR;LLVESDINSIR;LVVNIDNAK;SQYEALVEINR;TIEELQQK;TVNALEIELQAQHNLR	34837.7	41706.4	35881.1	32423.4	29692	31980	NA	NA	NA	164084	206508	177243	129564	134239	116104	201174	238365	220182
O76015	KRT38_HUMAN	KRT38	Keratin, type I cuticular Ha8	2	IELDIEPTIDLNR;LIVQIDNAK	NA	NA	NA	NA	NA	NA	NA	NA	NA	16602.9	19882.7	19714.4	NA	NA	NA	NA	NA	NA
O76021	RL1D1_HUMAN	RSL1D1	Ribosomal L1 domain-containing protein 1	9	ATNESEDEIPQLVPIGK;DDVAPESGDTTVK;IGHVGMQIEHIIENIVAVTK;KVPVSVNLLSK;LLPSLIGR;LLSSFDFFLTDAR;SAALPIFSSFVSNWDEATK;TVSQIISLQTLK;VPVSVNLLSK	30730.5	32677	32832.4	5771.14	7168.76	3771.81	13482.2	11520.6	12528.4	52866.8	54009.9	54520.2	18471.3	32762.2	35965.7	21528.5	NA	14216.2
O76024	WFS1_HUMAN	WFS1	Wolframin	2	LNATASLEQER;TLTDLLLR	10782	6847.72	8384.37	NA	NA	NA	2152.27	2390.04	2148.05	4826.14	6211.51	5697.41	NA	NA	NA	NA	NA	NA
O76027	ANXA9_HUMAN	ANXA9	Annexin A9	12	AEGPSREETWVPVFTQR;AITGQGVDR;ASDSAVDVAIEILATR;EETWVPVFTQR;FHGDAQVALLGLASVIK;IVMALLQPTAQFDAQELR;LHQALQETEPNYQVLIR;NTPLYFADK;SAIVDVLTNR;SLQAALSGNLER;SLYSSLQDAVK;STGQELEEAVQNR	NA	NA	NA	37831.5	35439.9	38115.2	3104.68	3528.19	4054.28	18399.5	20301.5	15787.3	58887.1	47963.2	53436	41353	39540.8	42782.6
O76031	CLPX_HUMAN	CLPX	ATP-dependent Clp protease ATP-binding subunit clpX-like, mitochondrial	14	AAAAADLANR;AQQGIVFLDEVDK;AQQGIVFLDEVDKIGSVPGIHQLR;DLIEFGMIPEFVGR;DVGGEGVQQGLLK;IYNNIPANLR;LLEGTIVNVPEK;LLQDANYNVEK;LPVVVPLHSLDEK;RGGEVLDSSHDDIKLEK;SIIKEPESAAEAVK;SNILLLGPTGSGK;TLVQILTEPR;YLGFGTPSNLGK	NA	NA	NA	3921.44	2499	NA	10955.8	10356	10521.3	13126.2	11381.9	11021.5	10108.8	20259.2	NA	NA	NA	NA
O76041	NEBL_HUMAN	NEBL	Nebulette	4	AMYDYSAQDEDEVSFR;GFTPVVDDPVTER;KNTQVVSDAAYK;NTQVVSDAAYK	NA	NA	NA	NA	3529.67	8145.58	6784.22	6373.6	5144.87	NA	NA	NA	NA	NA	NA	NA	NA	NA
O76054	S14L2_HUMAN	SEC14L2	SEC14-like protein 2	9	AGEMTEVLPNQR;ENVQDVLPALPNPDDYFLLR;FDNTYSFIHAK;HISPDQVPVEYGGTMTDPDGNPK;IMVLGANWK;INYGGDIPR;KVNFTVEVLLPDKASEEK;LFPVAYNLIK;QQYEHSVQISR	NA	NA	NA	NA	NA	NA	41160.4	41510.9	44912.8	NA	NA	NA	NA	NA	NA	NA	NA	NA
O76062	ERG24_HUMAN	TM7SF2	Delta(14)-sterol reductase TM7SF2	3	LLGPPASLPGLEVLWSPR;LLVSGWWGMVR;VAGLETISTATGR	23016.4	24715.7	21172.7	56349.4	50733.3	50899.7	11528.8	14651.7	12228.6	36566.4	45886.7	32957	59856.6	53679.8	60659.1	47164.3	33250.7	38225.3
O76071	CIAO1_HUMAN	CIAO1	Probable cytosolic iron-sulfur protein assembly protein CIAO1	3	DSLVLLGR;HVVWHPSQELLASASYDDTVK;MKDSLVLLGR	NA	NA	NA	NA	NA	NA	8268.71	6552.22	6152.12	NA	NA	NA	NA	NA	NA	NA	NA	NA
O76094	SRP72_HUMAN	SRP72	Signal recognition particle subunit SRP72	19	AIELLQEFSDQHPENAAEIK;DIHTLAQLISAYSLVDPEK;EAISDLQQLWK;EALNVINTHTK;ELYGQVLYR;GTQGATAGASSELDASK;HLPSSDSMSLK;KQLQAIEFNK;KTNLSAVVAAQSNWEK;LKELYGQVLYR;LKPTDVGLLAVIANNIITINKDQNVFDSK;LTNAEGVEFK;NSQDDYDEER;QLQAIEFNK;SPAHLSLIR;TEEALQLYNQIIK;TNLSAVVAAQSNWEK;VDVEALENSAGATYIR;VLANNSLSFEK	17273.9	NA	11666.5	11109.3	9032.93	11213	16073.4	15413.4	16588.6	17867.1	26409.4	15122.5	NA	NA	NA	49130.3	NA	38611.7
O94760	DDAH1_HUMAN	DDAH1	N(G),N(G)-dimethylarginine dimethylaminohydrolase 1	4	AGLGHPAAFGR;ALPESLGQHALR;GAEILADTFK;QHQLYVGVLGSK	109973	111419	118488	27324.4	31339.5	35792.5	NA	8709	NA	33269.6	18008.9	41822.1	33058.3	24585.1	28306.9	53423.1	40342.5	NA
O94763	RMP_HUMAN	URI1	Unconventional prefoldin RPB5 interactor 1	3	AFVDVVNGEYVPR;KTIDDLK;LVHTNEVTVLLGDNWFAK	NA	NA	NA	NA	30974.4	NA	NA	NA	NA	NA	NA	NA	NA	NA	NA	94480.5	NA	NA
O94766	B3GA3_HUMAN	B3GAT3	Galactosylgalactosylxylosylprotein 3-beta-glucuronosyltransferase 3	2	GVSVWPVGLVGGLR;LSQTLSLVPR	NA	7809.46	6105.58	NA	NA	2049.8	2730.96	1711.57	2031.64	5451.29	NA	4796.65	NA	NA	NA	NA	NA	NA
O94776	MTA2_HUMAN	MTA2	Metastasis-associated protein MTA2	14	DISSSLNSLADSNAR;DITLFHAMDTLQR;LNPADAPNPVVFVATK;QDFLPWK;QFESLPATHIR;QIDQFLVVAR;QTFLLQTTK;RIEELNK;TLLADQGEIR;TPTQLEGATR;VGDYVYFENSSSNPYLVR;VWDPDNPLTDR;YQAEIPDR;YQAEIPDRLVEGESDNR	21917.1	27870.5	28883.1	7841.56	6616.02	8048.8	16578.6	16702.8	17489.2	35186	37569.2	43357.2	17142.1	14992.7	17850.2	NA	21094.3	NA
O94804	STK10_HUMAN	STK10	Serine/threonine-protein kinase 10	12	ADIWSLGITLIEMAQIEPPHHELNPMR;AGNVLMTLEGDIR;ALDESHNQNLK;EAALWEMEEHQLQER;EMGSLSIKDPK;FFDTELENLER;PSAAQLLEHPFVSSITSNK;QMLEALNFLHSK;QVAEQGGDLSPAANR;SDPPTLLTPSK;SLHINGGGSAAEQR;SLQTTSPPVVAPGNENGLAVPVPLR	NA	NA	NA	6388.94	9533.15	10729.8	9368.94	8625.04	8730.67	NA	NA	NA	NA	NA	NA	NA	NA	NA
O94808	GFPT2_HUMAN	GFPT2	Glutamine--fructose-6-phosphate aminotransferase [isomerizing] 2	18	AVEFFFASDASAIIEHTNR;EIFEQPESVFNTMR;EIFETLIK;EITYMHSEGILAGELK;ETEDITFSTLVER;GALTVGVTNTVGSSISR;GSPLLIGVR;GYDVDFPR;GYEFESETDTETIAK;IHDLALELYTQR;LSTEQIPILYR;SDKGNEFVVIHNGIITNYK;SVHYPGEAVATR;VEFETHFGIAHTR;VIFLEDDDIAAVADGK;VIQQLEGAFALVFK;VNFETNTVLLGGLK;VNFETNTVLLGGLKDHLK	46897.4	28440.2	33361.8	NA	NA	NA	12445.4	11902.9	11094.4	11879.4	14568.3	17532.5	NA	NA	NA	NA	NA	NA
O94819	KBTBB_HUMAN	KBTBD11	Kelch repeat and BTB domain-containing protein 11	3	LLLADAYSGR;LPGGPTGLQPFR;VQGVSLTALR	17047.3	14201.1	14894.9	42915.4	43999.7	35424.7	3133.86	2359.26	2316.02	10084.9	10188.1	11151.3	NA	NA	NA	NA	NA	NA
O94822	LTN1_HUMAN	LTN1	E3 ubiquitin-protein ligase listerin	21	EATQQAFEK;EHGTLWSLIIAK;ETPDTLSDPQTVPEEEREAK;FLSTLLDSFSSSR;GLATVIYPYLLPFISK;GVLPYWPR;HALVTPWLK;HSVPQIR;KDFGFLVDILYSALR;LADISINYVNER;LIGWLNEDQR;LLYHLFR;LMPENPTYAETAVEVPNKDPK;LWWNSSEK;NDYLIGDVYVER;NPAVQFLYQK;SIDDGELLHGILK;TAHNLENVLIHFWER;VGVAVQQWR;VLGNTSGLLQLLFNR;WTLLSLVLSQHVK	NA	NA	NA	NA	NA	NA	6892.45	6856.64	6795.2	NA	NA	NA	NA	NA	NA	NA	NA	NA
O94826	TOM70_HUMAN	TOMM70	Mitochondrial import receptor subunit TOM70	10	AAAFEQLQK;ATFYLLIGNANAAKPDLDK;GLLQLQWK;LRPESALAQAQK;NVDLSTFYQNR;QAYTGNNSSQIQAAMK;QYMEEENYDK;SDEDKDKEGEALEVK;SYFSSFTDDIISQPMLK;YMAEALLLR	NA	NA	NA	7238.62	8168.58	NA	34965.2	35847.1	35235.8	19934.8	29953.7	21207.2	NA	NA	NA	NA	NA	NA
O94829	IPO13_HUMAN	IPO13	Importin-13	4	IAVALGENHSR;LFQAEDSPVDGQGR;MLLIAVLEAIGGQASR;YWSDIPTDQYESLK	NA	NA	NA	NA	NA	NA	2693.23	2443.76	3985.67	NA	NA	NA	NA	NA	NA	NA	NA	NA
O94830	DDHD2_HUMAN	DDHD2	Phospholipase DDHD2	2	IYTLFLQR;SVSLNLLQTHFK	NA	NA	NA	NA	NA	NA	723.419	589.146	731.258	NA	NA	NA	NA	NA	NA	NA	NA	NA
O94832	MYO1D_HUMAN	MYO1D	Unconventional myosin-Id	28	DQLVVFHTK;DTLFQDFK;FVVDGDTPLIENGK;GDPIGGHINNYLLEK;HIDYFNNQIIVDLVEQQHK;HQVEYLGLLENVR;HYAGDVVYSVIGFIDK;IGELVGVLVNHFK;ILAAILHLGNLK;LLNIYGR;LMYNSSNPVLK;LNQPQPDFTK;LSITEVTK;MISEFTWPNHDLPSDKEAVK;NKDTLFQDFK;NSMIALVDNLASK;NYDTTIHGK;RFEEALQTIFNR;SIPASDLPQVR;SLSSYNYIHVGAQLK;SSINDAAEFR;SYIHEVAR;TIPLYNLTGLSVSNGK;VIGFKPEEIQTVYK;VIVQQPGER;VTDEMFLEALNSK;VVSIIAELLSTK;YIMQYIAAITNPSQR	NA	NA	NA	12891.5	10329.8	12442.2	21605.9	23569.1	25015.7	23669.8	35608.6	17895.2	6133.19	8473.41	8139.85	22468.7	NA	NA
O94855	SC24D_HUMAN	SEC24D	Protein transport protein Sec24D	5	GGQVYATNTR;ILFQPQTNVYDSLAK;QQFLNDLR;STMLPAAVR;VGFITYNK	51728.3	NA	48912.9	NA	NA	NA	6354.37	6804.56	9092.95	14191	47609.6	32811.1	NA	NA	NA	NA	NA	NA
O94874	UFL1_HUMAN	UFL1	E3 UFM1-protein ligase 1	24	AQFAEATQR;AVFVPDIYSR;DLQEEVSNLYNNIR;ELQELSSSIK;EYITPAQISK;FFADDTQAALTK;GVIFTEAFVAR;HVQLVLGQLIDENYLDR;KELQELSSSIK;KHIQDAPEEFISELAEYLIKPLNK;KTGQGDYPLNNELDKEQEDVASTTR;LGIPDAVSYIK;NNPVHLITEEDLK;QASTVVFSDTVVVSEK;QILFQHR;QISTLESVSTSK;QLEVVHTLDGK;QNGYLEFDALSR;SVFMSSTTSASGTGR;TIKDLQEEVSNLYNNIR;TQSTWVDSFFR;TTQLLFLK;TYDLPGNFLTQALTQR;VNIVDLQQVINVDLIHIENR	29150.4	52763.3	50992	20887.7	15419	21806.2	33441.1	33774.4	36214.7	38042.5	35269.6	41148.6	NA	NA	13182.2	NA	NA	NA
O94880	PHF14_HUMAN	PHF14	PHD finger protein 14	2	LNIPAILR;SEGQGIWALLGR	NA	NA	NA	NA	NA	NA	7469.34	7391.15	6830.9	11909.4	11300.6	NA	NA	NA	NA	NA	NA	NA
O94887	FARP2_HUMAN	FARP2	FERM, ARHGEF and pleckstrin domain-containing protein 2	11	ADHSAAVENQLSGYLLR;AITEVTTTLQHILIR;DSSSSLTDPQVSYVK;EFTSYFQR;HVGQTPAESDFQVLEIAR;INTFNWSK;LALWEGPSK;LGAQTPVGVSTLEPGQTLLPR;LLDQPKPK;SGGDTAPALPGR;YLFALQLK	NA	NA	NA	NA	2154.62	NA	3266.94	3003.74	3020.83	NA	NA	NA	NA	NA	NA	NA	NA	NA
O94888	UBXN7_HUMAN	UBXN7	UBX domain-containing protein 7	4	AAHGGSAASSALK;ASLQETHFDSTQTK;GLIQQFTTITGASESVGK;LGDFPYVSILDPR	23952.3	16849	12783	NA	NA	NA	7659.28	8514.5	8151.83	4332.61	NA	7285.94	NA	NA	NA	NA	NA	NA
O94889	KLH18_HUMAN	KLHL18	Kelch-like protein 18	4	GPYLPELLSNIR;LSTVEAYNPETDTWTR;SAAGVTVFEGR;VGVAVVNGLLYAIGGYDGQLR	NA	NA	NA	27560.5	30517.8	23142.2	4151.3	4070.38	3621.97	3224.5	NA	NA	19258.7	24394.4	18256.3	NA	NA	NA
O94901	SUN1_HUMAN	SUN1	SUN domain-containing protein 1	12	DLQLQILR;ETDFMAFHQEHEVR;FSSQFVSK;LDPVFDSPR;LLFSEDQQGGSLEQLLQR;RPDDTAFQIVELR;TALMSLFGIPLWYFSQSPR;TGMVDFALESGGGSILSTR;TISAVGEQLLPTVEHLQLELDQLK;TLSPTGNISSAPK;VDDPQDVFKPTTSR;VDQMEGGAAGPSASVR	11854.8	11076.2	NA	10971.6	10221.8	7616.98	14902	15324.5	15205.7	13236.3	15633.2	15982.3	9886.97	30938.6	4908.07	NA	NA	NA
O94903	PLPHP_HUMAN	PLPBP	Pyridoxal phosphate homeostasis protein	5	APLEVAQEH;DLPAIQPR;IGSTIFGER;TFGENYVQELLEK;TKPADMVIEAYGHGQR	28792.8	41000.9	35770.7	NA	8752.94	NA	9974.27	9955.41	10483.1	34780	49695.1	34301.8	43894.5	31302.9	NA	NA	25058.7	NA
O94905	ERLN2_HUMAN	ERLIN2	Erlin-2	12	IEEGHIGVYYR;IEVVNFLVPNAVYDIVK;ISEIEDAAFLAR;KISEIEDAAFLAR;LALQQDLTSMAPGLVIQAVR;LSFGLEDEPLETATK;LSFGLEDEPLETATKEN;LTPEYLQLMK;NYELMESEK;SVQTTLQTDEVK;VAQVAEITYGQK;VTKPNIPEAIR	21366.5	36278.6	20908.9	62284.8	57958.1	56545.9	43900.9	44266.2	45752.5	32007.3	25334.6	33503.3	53655.2	45252.2	50405.9	18929.9	15090.2	25692.2
O94906	PRP6_HUMAN	PRPF6	Pre-mRNA-processing factor 6	19	AAVELEEPEDAR;AEVLWLMGAK;AIYAYALQVFPSK;ALEHVPNSVR;AVIGIGIEEEDRK;EAYNQGLK;ESLEALLQR;FELQHGTEEQQEEVR;GYLTDLNSMIPTHGGDINDIK;HIWITAAK;HYEDFPK;KALEHVPNSVR;LESENDEYER;LEWVQDNIR;LSQVSDSVSGQTVVDPK;LTPVPDSFFAK;NPGLWLESVR;SEDVWLEAAR;WLAGDVPAAR	8117.67	17047.6	22109.2	9951.6	22385.5	14826.9	12963.9	13166.6	12976.8	15809.7	15554.2	12319.8	NA	NA	NA	NA	NA	NA
O94913	PCF11_HUMAN	PCF11	Pre-mRNA cleavage complex 2 protein Pcf11	3	FDIPLGLQGTR;FTTSQTDVYADHLDWHYR;LASGEITQDDFLVVVHQIR	NA	NA	NA	NA	NA	NA	1878.39	1551.77	1776.85	NA	5128.45	5256.11	NA	NA	NA	NA	NA	NA
O94915	FRYL_HUMAN	FRYL	Protein furry homolog-like	20	AAQTTIETAIHSLIETLK;AIANVFQNR;EAESASENEEIDISK;EFISAVAQVK;EIIFDLLSVGK;ELIEELHPIIK;FGVLELQEHLDTYNVK;HALAGLFVEILIPVAAAVK;HVVSVFK;IIGIPSPSSLFK;LLWVYVIR;QPLTATTLSDVLSR;SAEQLTTFLK;SASLVVPSDIPK;SIFPQQSLR;TDLIELLAR;TLFDWYR;TYGGDTGSPEISFTK;VALESLYR;WLDNILDSLDKK	NA	NA	NA	NA	NA	NA	11525.1	12315.5	12903.7	13709.2	9093.07	14307.9	NA	NA	NA	NA	NA	NA
O94919	ENDD1_HUMAN	ENDOD1	Endonuclease domain-containing 1 protein	10	DSDIIEDVMVK;FATLYSTR;FFYAGTPPAGLAADSHVK;ILEVVNQIQDEER;IPVYSAFR;KILEVVNQIQDEER;QALNTDYLDSDYQR;SSSPLSSTR;STLLPPEASEGSSSFLGK;WYVNLHSLMDR	7342.55	12657.1	28369.6	32486.7	28211.1	29563.9	37372.4	35660.6	34433	27616.5	29444.8	30870.6	29039.9	35731.6	33152.5	88617.4	92900.6	54886.3
O94925	GLSK_HUMAN	GLS	Glutaminase kidney isoform, mitochondrial	8	DGPGETDAFGNSEGK;FDYVMQFLNK;LFLNEDDKPHNPMVNAGAIVVTSLIK;NFAIGYYLK;SVINLLFAAYTGDVSALR;VADYIPQLAK;YAIAVNDLGTEYVHR;YVGKEPSGLR	NA	NA	NA	NA	NA	NA	11653.6	11392.6	11938.2	7005.78	8609.75	6532.19	NA	NA	NA	NA	NA	NA
O94953	KDM4B_HUMAN	KDM4B	Lysine-specific demethylase 4B	7	AVSLGQVVITK;DLTVLDHTRPTALTSPELSSWSASR;LSLSTGAPQEPAFSGEEAK;MTLISPIILK;RGDIFTLEEELPK;SGGHAVQLLR;VGTPLATEDSGR	NA	NA	NA	NA	NA	NA	2852.14	3270.07	3576.18	NA	NA	NA	NA	NA	NA	NA	NA	NA
O94966	UBP19_HUMAN	USP19	Ubiquitin carboxyl-terminal hydrolase 19	5	LAQLLEGYAR;LPNVLIVQLK;LQEFVLVASK;VLPVFYFAR;YAYVLFYR	NA	13576.2	12257.2	NA	NA	NA	4408.7	5211.27	4244.45	11605.9	8657.29	11273.7	NA	NA	NA	NA	NA	NA
O94967	WDR47_HUMAN	WDR47	WD repeat-containing protein 47	3	AAYADLLTPLISK;FSPGAHYLLTGSYDMK;LILDFLNSK	NA	NA	NA	NA	NA	NA	2543.63	2531.48	2858.26	NA	NA	NA	NA	NA	NA	NA	NA	NA
O94973	AP2A2_HUMAN	AP2A2	AP-2 complex subunit alpha-2	17	EMAEAFAGEIPK;IIGFGSALLEEVDPNPANFVGAGIIHTK;KGPSTVTDLEDTKR;LEPNLQAQMYR;LSTVASTDILATVLEEMPPFPER;MFIFYGNK;NAVLFEAISLIIHHDSEPNLLVR;NNGVLFENQLLQIGLK;QLSNPQQEVQNIFK;SSPLIQFHLLHSK;THIETVINALK;TSPDLVPMGDWTSR;TSVSLAVSR;VIQIVINR;VLVAGDTMDSVK;VVHLLNDQHLGVVTAATSLITTLAQK;YGGTFQNVSVQLPITLNK	30843.3	30605.2	36761	12703.5	8674.39	11185.1	8728.92	8429.43	7623.18	19281.6	24168.4	21243.8	NA	10521.1	12364.9	NA	NA	9872.83
O94979	SC31A_HUMAN	SEC31A	Protein transport protein Sec31A	20	AQDGSHPLSLQDLIEK;ATVWDLR;AVQLTQAMDTSTVGVLLAAK;EQTLSPTITSGLHNIAR;IIAGDKEVVIAQNDK;ISVYSIMGGSTDGLR;KAVQLTQAMDTSTVGVLLAAK;LEFLYDK;LIWGPYK;LVTFENVR;MADAIILAIAGGQELLAR;MPSHQGAEQQQQQHHVFISQVVTEK;NVWSFLK;NYSEGLTMHTHIVSTSNFSETSAFMPVLK;QVQHILASASPSGR;RLEFLYDK;TTFEDLIQR;VNFEDDSR;VVLTQANK;YLELLGYR	30551.4	29550	86001.8	11181.8	11071.9	14064.1	90100.6	92797.8	92964.2	29392.8	107999	112752	10761.2	3491.35	25626.1	24147.6	33891.4	39105.4
O94992	HEXI1_HUMAN	HEXIM1	Protein HEXIM1	2	AENLQLLTENELHR;ELELELDR	NA	NA	NA	NA	NA	NA	1259.41	1628.62	1617.37	3214.38	NA	NA	NA	NA	NA	NA	NA	NA
O95070	YIF1A_HUMAN	YIF1A	Protein YIF1A	3	LGLLVFPYTHQNWEVQYSR;TAALGPDSMGGPVPR;YFFAVDTAYVAK	8599.98	9307.41	9114.24	10468.6	11145.5	12187	6015.34	4385.1	5671.31	9781.87	10217.9	8927.92	7823.94	10022.8	6494.62	NA	9361.96	NA
O95071	UBR5_HUMAN	UBR5	E3 ubiquitin-protein ligase UBR5	17	ARVDEAMELIIAHGR;EVVFVEDVK;GDFLNYALSLMR;IGHLLPEEQVYLNQQSGTIR;LEHTAQTYSELQGER;LLTATNLVTLPNSR;LSAVEAIANAISVVSSNGPGNR;LSLELFGR;LYVPLYSSK;NNFIPQPIGK;NVAIFTAGQESPIILR;PFRPASEGNPSDDPEPLPAHR;TSDSPWFLSGSETLGR;VLLLPLER;VLQDWNALK;WLDGASFDNER;YNHLVYSQIPAAVK	10308.2	9336.93	9172.06	NA	NA	NA	6586.69	6278.14	6597.55	7619.6	9113.11	10966.6	NA	NA	NA	NA	NA	NA
O95139	NDUB6_HUMAN	NDUFB6	NADH dehydrogenase [ubiquinone] 1 beta subcomplex subunit 6	2	DQELSPR;IFPGDTILETGEVIPPMK	NA	NA	NA	NA	NA	NA	13084.8	16307.7	9749.42	10678.8	NA	NA	21044.5	NA	NA	NA	NA	NA
O95140	MFN2_HUMAN	MFN2	Mitofusin-2	4	LIMDSLHMAAR;MFEFQNFER;VEGTDGHEAFLLTEGSEEK;VEGTDGHEAFLLTEGSEEKR	NA	NA	NA	NA	NA	NA	NA	1947.51	NA	NA	NA	NA	NA	NA	NA	NA	NA	NA
O95147	DUS14_HUMAN	DUSP14	Dual specificity protein phosphatase 14	5	HLMPYWGI;MISEGDIGGIAQITSSLFLGR;MVQTPYGIVPDVYEK;QLIDYER;VPLADMPHAPIGLYFDTVADK	30353.4	30021.2	37112.4	20076.1	31240.1	29927.2	14432.3	14326.7	13861.4	13105.5	26018.4	20696.7	51072.1	52081.6	55512.7	53608.6	54109.2	55943.2
O95155	UBE4B_HUMAN	UBE4B	Ubiquitin conjugation factor E4 B	12	ELFEEVISK;FFEMIENHPLSTK;FYTDVEHTGATSEFYDK;IKLETVDPTYIFHPR;ILHSILLNGETR;ITLPNDETR;LETVDPTYIFHPR;NLPYGFIQELVR;QTLTESMLEPVPELK;SYLALATETVDMFHILTK;VVSQSLQHYLELGR;YFSGPAITLENTR	NA	NA	NA	NA	NA	NA	7284.98	7141.53	7062.05	NA	NA	NA	NA	NA	NA	NA	NA	NA
O95163	ELP1_HUMAN	ELP1	Elongator complex protein 1	20	AFEDTLQLMER;ALVLAQIR;DQLVGLGR;EYLPFLNTLK;INLNLIYDHNPK;IQFENNEDQDVNPLK;IVSLMWDPVTPYR;IVTVVPQDTK;LDIIETNVKPSILEAQK;NEVSLVAEGFLPEDGSGR;NYMAFLDSQTATFSR;SNDLAVLDASNQISVYK;SVGDNSSDLSNVAVIDGNR;SVVLQLADGQIFK;TLQAGLSSNHVSHGEVLR;TTPELEIVLQK;VFLGNVETFIK;VHELQGNAPSDPDAVSAEEALK;VLVTVFR;YLWESPSLAIKPWK	20073.1	19179.1	20220.7	7756.57	3883.43	9551.16	7785.45	7719.63	7783.97	12339.9	13295.8	13738.2	NA	NA	NA	NA	9236.58	NA
O95164	UBL3_HUMAN	UBL3	Ubiquitin-like protein 3	5	EFLFSPNDSASDIAK;ETLPEPNSQGQR;FLHGNVTLGALK;TKEFLFSPNDSASDIAK;TTVMHLVAR	NA	NA	NA	27316.9	26765.5	20469.1	9122.79	8088.31	7951.75	NA	NA	NA	66292	32916	41857.9	NA	NA	NA
O95168	NDUB4_HUMAN	NDUFB4	NADH dehydrogenase [ubiquinone] 1 beta subcomplex subunit 4	5	EYLLQYNDPNR;EYLLQYNDPNRR;GLIENPALLR;TINVYPNFRPTPK;TLPETLDPAEYNISPETR	55075.2	50929.9	67577.1	NA	25075.3	NA	45265.8	43623	46860.2	68761.8	63427.6	68957.7	22474.8	NA	27910.8	NA	NA	NA
O95169	NDUB8_HUMAN	NDUFB8	NADH dehydrogenase [ubiquinone] 1 beta subcomplex subunit 8, mitochondrial	4	DMFPGPYPR;DPWYSWDQPGLR;QYPYNNLYLER;SQHERDPWYSWDQPGLR	11235.6	NA	12911.1	NA	NA	5977.01	21792	23598.8	22475.3	24903.1	14758.8	NA	NA	NA	NA	NA	NA	NA
O95171	SCEL_HUMAN	SCEL	Sciellin	20	ANTLDNQLTNR;DGYQENISGK;DQNLENLIEVNSHVSENK;GIQSLGSPIK;LQPGGSLNANTSNTIASTSATTPVK;NNQSQDLDNLIK;NQDLANLIK;NQGLDSLFR;QAGPQDTVVYTR;QIHPPKPGVYTETNR;QPLENLQAGDSIWIYR;RSEDLDNATEVNPK;SEDLDNATEVNPK;SSEQGLDEHINVSPK;STEGGQSLDSLIK;TFLQDNSWIK;TNQGNQDLENLIK;VNPEIFTNNQR;YIQTVYSTSDR;YSSDDTLDR	NA	NA	NA	49687.2	44184.5	41226	25309.2	26818.4	26452.3	11763.9	9294.26	18889.1	12549.7	20422.3	31780.3	87794.4	NA	NA
O95182	NDUA7_HUMAN	NDUFA7	NADH dehydrogenase [ubiquinone] 1 alpha subcomplex subunit 7	2	LSNNYYCTR;NWASGHDLQGK	NA	NA	NA	NA	NA	NA	3357.38	3358.42	3411.9	NA	NA	NA	NA	NA	NA	NA	NA	NA
O95197	RTN3_HUMAN	RTN3	Reticulon-3	2	LFLVEDLVDSLK;YKTQIDHYVGIAR	NA	NA	NA	NA	NA	NA	3194.22	NA	2696.01	NA	NA	NA	13245.7	17215.8	17168.3	19810.8	19584.7	28851.1
O95202	LETM1_HUMAN	LETM1	Mitochondrial proton/calcium exchanger protein	16	ADDKLIAEEGVDSLNVK;ALGVTEDR;AMYLPDTLSPADQLK;DFSVFFQK;ETGERPSNEEIMR;FLQDTIEEMALK;ILNGHSLTR;LEATLQEEAAIQQEHR;LIAEEGVDSLNVK;LLELQSIGTNNFLR;LLWIDTK;LTSLAAALDENKDGK;QWLDLHLHQEIPTSLLILSR;STLQTLPEIVAK;VAEVEGEQVDNK;VNIDDLVK	NA	NA	NA	5964.92	NA	9203.28	18284	16763.9	18339.6	15281.8	NA	NA	NA	NA	NA	NA	NA	NA
O95208	EPN2_HUMAN	EPN2	Epsin-2	2	ENIFAIQTLK;QLVALLKDEER	NA	NA	NA	NA	NA	NA	3403.87	3723.8	3741.77	3508.72	NA	NA	NA	NA	NA	NA	NA	NA
O95219	SNX4_HUMAN	SNX4	Sorting nexin-4	4	HYSDELQSVISHLLR;IGLENFLLR;SVEHTDGQSVLTDSLWR;VFSEWSAIEK	14411.6	15950.2	13570.5	NA	NA	NA	8517.06	8221.89	9224.23	12599.6	12005	13765.1	NA	NA	NA	NA	NA	NA
O95232	LC7L3_HUMAN	LUC7L3	Luc7-like protein 3	5	ATVEELKEK;LALSQNQQSSGAAGPTGK;LVEQLKEER;STTSTIESFAAQEK;YLQSLLAEVER	19483.5	18544.8	17840.3	NA	NA	9611.89	12469	12981.3	13349.1	20584.8	22014.4	19226	NA	NA	NA	36298.1	NA	NA
O95248	MTMR5_HUMAN	SBF1	Myotubularin-related protein 5	10	AVLDHQQFDFVVR;GLLALLFPLR;GSGEGQGQILQR;LADYFVLVAFGPHPR;LDEGTVQWIVDQAAAK;LGLGTLSSSLSR;QVIQTPLADSLPVSR;SDPLQQWELVPIEVFEAR;SLEDSEWLIQIHK;TFLLDSDYER	6746.87	7932.71	NA	NA	NA	4230.38	4651.7	4737.57	4442.16	14562.4	5912.04	8193.79	NA	NA	NA	NA	NA	NA
O95249	GOSR1_HUMAN	GOSR1	Golgi SNAP receptor complex member 1	3	AAGTSSYWEDLRK;DILQDYTHEFHK;RTELFLK	NA	NA	NA	NA	NA	NA	2551.08	2675.42	2708.59	NA	NA	NA	NA	NA	NA	NA	NA	NA
O95260	ATE1_HUMAN	ATE1	Arginyl-tRNA--protein transferase 1	3	FNQDPEAVDEDR;KEEPQELLQSQDFVGEK;SLEDLIFESLPENASHK	NA	NA	NA	NA	NA	NA	2984.61	2742.66	3442.69	NA	NA	NA	NA	NA	NA	NA	NA	NA
O95292	VAPB_HUMAN	VAPB	Vesicle-associated membrane protein-associated protein B/C	7	GPFTDVVTTNLK;QFKEEDGLR;SLSSSLDDTEVK;SLSSSLDDTEVKK;TETPIVSK;TVQSNSPISALAPTGK;VEQVLSLEPQHELK	24164	20379.4	23167.7	2622.02	5548.7	4923.74	32729.7	38879.3	41807	25851.8	22704.2	28067.4	NA	16842	NA	29459.9	NA	NA
O95294	RASL1_HUMAN	RASAL1	RasGAP-activating-like protein 1	14	AEEDSGGNLGALR;AVQSIGNLGQQLGQGK;EAITADPR;EMPGAPSPLR;FPHWDEVLELR;GIDSWINLSR;LLEVLADLDR;NDFLGMVEFSPK;TRFPHWDEVLELR;VDDEVVAR;VELWDWDMVGK;VFWGSQSLETSTIK;YLAISGFLFLR;YVWLSGETLSFSK	NA	NA	NA	59095	57451.7	54184.9	19455.6	19010.1	19521.3	4379.53	10883.5	NA	39308.9	62551.8	47317.9	NA	NA	NA
O95295	SNAPN_HUMAN	SNAPIN	SNARE-associated protein Snapin	4	AGAGSAAVSGAGTPVAGPTGR;DLFAEGLLEFLRPAVQQLDSHVHAVR;VALDLDPYVK;VVLVNNILQNAQER	NA	NA	6925.17	6088.53	NA	4666.97	11441.5	11127.1	11136.7	15428.7	10452.2	11712.3	NA	13820.7	9718.43	NA	NA	NA
O95298	NDUC2_HUMAN	NDUFC2	NADH dehydrogenase [ubiquinone] 1 subunit C2	3	EDYLYAVR;LHPEDFPEEDKK;TYGEIFEK	NA	NA	NA	NA	NA	NA	15044.4	15219.7	14537.1	NA	NA	NA	NA	NA	NA	NA	NA	NA
O95299	NDUAA_HUMAN	NDUFA10	NADH dehydrogenase [ubiquinone] 1 alpha subcomplex subunit 10, mitochondrial	9	FDKGPWLK;FEVLNYTSIPIFLPEVTIGAHQTDR;ITSAYLQDIENAYK;KVVEDIEYLK;LLQYSDALEHLLTTGQGVVLER;LQSWLYSSR;TFLPEMSEK;VVEDIEYLK;YSPGYNTEVGDK	NA	NA	NA	4994.9	16103.9	NA	40636	35203.2	39054.9	25109.9	20820.1	19991.9	NA	NA	NA	NA	NA	NA
O95302	FKBP9_HUMAN	FKBP9	Peptidyl-prolyl cis-trans isomerase FKBP9	7	DSTFNVFVGK;ISQSGDFLR;IVVPPHLGYGEEGR;LAPGFDAELIVK;TIQVSDFVR;TYDTYVGIGWLIPGMDK;YHYVGTFPDGQK	169763	158230	148662	34994.1	25669.2	30420.5	42364.2	40120	37575.9	115617	116099	105895	NA	48767.9	58184.2	23800.8	25900.7	NA
O95336	6PGL_HUMAN	PGLS	6-phosphogluconolactonase	8	ELPAAVAPAGPASLAR;FALGLSGGSLVSMLAR;ILEDQEENPLPAALVQPHTGK;IVAPISDSPKPPPQR;LLTVPFEK;LVPFDHAESTYGLYR;TVIFVATGEGK;VTLTLPVLNAAR	76718.6	84282.2	90250.9	24377.3	18980	26952.3	58659.2	59892	61213.6	84621.2	88096.7	88414.3	37931.3	36097.9	30329.8	30224.6	19277.1	21018.8
O95340	PAPS2_HUMAN	PAPSS2	Bifunctional 3'-phosphoadenosine 5'-phosphosulfate synthase 2	6	AEAETLPSLSITK;FVLAHGGR;HPVLLLHPLGGWTK;LDLQWVQVLSEGWATPLK;MIAGANFYIVGR;STNVVYQAHHVSR	16823.1	14057.1	17315	NA	NA	NA	4577.31	4407.43	5274.86	4626.13	NA	NA	NA	NA	NA	NA	NA	NA
O95347	SMC2_HUMAN	SMC2	Structural maintenance of chromosomes protein 2	8	ASNLQDLVYK;GLVASLISVK;LYIAYQFLLAEDTK;LYNVVVDTEVTGK;QQEVEAITLELEELKR;SIILEGFK;TILEEEITPTIQK;TVTLGGDVFDPHGTLSGGAR	8810.54	NA	12060.2	NA	NA	NA	3377.42	3582.54	3237.55	1920.39	NA	NA	NA	NA	NA	NA	12065.3	12626.5
O95352	ATG7_HUMAN	ATG7	Ubiquitin-like modifier-activating enzyme ATG7	14	DVAHSIIFEVK;EGFNFLAK;FDNVLPVSLAFDK;FLLLTFADLK;GYYYNGDSAGLPAR;LAESSVDLNLK;LLLEQAANEIWESIK;LVPTLDLDK;LVPTLDLDKVVSVK;NFLVLAAHR;SGTALENPVLLNK;TLMGWGVR;WLPAVIAASK;YDENMVLVSLLK	NA	NA	8292.14	9093.51	6739.85	8304.71	6967.37	7593.3	7318.65	NA	12672.9	NA	NA	NA	NA	NA	NA	NA
O95359	TACC2_HUMAN	TACC2	Transforming acidic coiled-coil-containing protein 2	15	AAAFQVAPHSHGEEAVAQDR;ANAEIAQVR;AQQEQAAHQASLR;EAAHPTDVSISK;EQALADLNSVEK;FSSPTEELDYR;GLAPNQESHLQVPEK;IGSSLPQDDDAPK;KIVAEYEK;LLDGPPGVDVTLLPAPPAR;SPAEPNDIPIAK;SSDSEEAFETPESTTPVK;SVSHQTVQQLVLEK;TIAQMIEDEQR;TIAQMIEDEQREK	NA	NA	NA	39623.7	49919.5	6678.59	9773.57	10881.9	10692.6	12526.8	10444.5	10717.9	NA	NA	NA	NA	NA	NA
O95361	TRI16_HUMAN	TRIM16	Tripartite motif-containing protein 16	18	AVAEMQFGELLAAVR;EEEYDIR;EFTAWYSDMETPLK;EQFLQYAYDITFDPDTAHK;FSEPVYAAFWLSK;KLQEFSKEEEYDIR;KVTNTTPWEHPYPDLPSR;LNENAISR;LQEFSKEEEYDIR;LQSHLLTEPVK;LQSHLLTEPVKDHNWR;NTEDITFPSVYVGLK;QVLSQQSLYLHR;SVLVSVSEVK;TQVSAVVQR;VITESTVHLIQLLENYK;VITESTVHLIQLLENYKK;YWTSKPEPSTR	NA	NA	NA	24718	26283.4	28335.4	56739.9	56907.8	53411.8	NA	NA	NA	NA	NA	64891.4	NA	NA	NA
O95373	IPO7_HUMAN	IPO7	Importin-7	17	AFAVGVQQVLLK;AIFQTIQNR;DGALHMIGSLAEILLK;ENIVEAIIHSPELIR;ETENDDLTNVIQK;EYNEFAEVFLK;FIQLLSDQSDQSVLIQK;GTMDPALR;KQLQDIATLADQR;NPVWYQALTHGLNEEQR;QLQDIATLADQR;SDQNLQTALELTR;SLNFVSTLLQITMSEQLDLPVR;SPLVAAMQHFLPVLK;VLQQTLNYINQGVSHALTWK;WALHILAR;YGSPGNVSK	19578.8	24740.5	23795.4	16478.6	16976.8	19114.5	26664	26651.4	26720.4	29328.8	27402.2	23442.8	18344.7	NA	18488.3	23602.6	41185.5	24724.4
O95376	ARI2_HUMAN	ARIH2	E3 ubiquitin-protein ligase ARIH2	2	SLQLEAQTYQR;YKENPDIVNQSQQAQAR	NA	NA	NA	NA	NA	NA	4253.81	4508.58	4417.88	NA	NA	NA	NA	NA	NA	NA	NA	NA
O95394	AGM1_HUMAN	PGM3	Phosphoacetylglucosamine mutase	6	EAVNLQQDAFVVIGR;PNGLILQYGTAGFR;QAVTPPGLQEAINDLVK;STIGVMVTASHNPEEDNGVK;VISTTDAER;VLIDISEK	48156.1	43753.1	47813.5	15342.4	16044.4	18391.1	9373.38	10494.3	11418.8	28428.7	30254.3	29090.2	NA	17327.9	NA	NA	NA	NA
O95396	MOCS3_HUMAN	MOCS3	Adenylyltransferase and sulfurtransferase MOCS3	6	ILQSLSAAQELDPLTVR;LASALLAEQEPQPER;LGLVDYDVVEMSNLAR;QLVLPELGVHGQLR;QVLHGEALAGQAK;SLQLLSPEER	6197.38	NA	NA	NA	NA	NA	3165.16	3345.01	3649.26	NA	NA	NA	NA	NA	NA	NA	NA	NA
O95400	CD2B2_HUMAN	CD2BP2	CD2 antigen cytoplasmic tail-binding protein 2	3	GNLGVYQETR;LSGLADQMVAR;LVDPVAGSGGPGSR	55267	49611.1	61326.1	NA	NA	NA	15049.5	16024.9	11236.6	43506.7	47101.9	27056.8	NA	NA	NA	NA	NA	NA
O95425	SVIL_HUMAN	SVIL	Supervillin	29	AAEFGEPTSEQTGTAAGK;ANPPITHLGDEPK;APASSLHTQEAGR;ASDPASPHIGR;ASELATLIQTK;DASSLYPGTETMGLR;DEYNALPAWK;EDLLQEYTEQR;ENFSNVSLR;ESQMTIEER;FLDWTELK;FSSSIENSDSPVR;GAANDSTQFTVAGR;GAQVQVLQGK;GTSALMTVELDEER;GYGLVEGHDR;LFILSSSSGDFAATEFVYPAR;LMLLQIK;LNVAFMESK;LTEHNETILFK;MSSNSNFSEVTLAGLASK;QSIGQFHEGDAYVVK;REEEEENVQSEWR;SNEEEETSDSSLEK;SQAWQPLVEGSENK;SVNLTEQNSNNSAVPYK;TIYPLADLLAR;TPTGEGLLDSPSK;TSMVVLNVNK	NA	20878.2	14513.8	10387	NA	7402.73	13615.5	13662.5	14711	11007.6	NA	6671.39	NA	NA	NA	NA	NA	NA
O95427	PIGN_HUMAN	PIGN	GPI ethanolamine phosphate transferase 1	2	LDTWVFDNVK;LVLFVADGLR	NA	NA	NA	NA	NA	2474.52	897.435	1812.08	1286.24	NA	NA	7321.67	NA	NA	NA	NA	NA	NA
O95433	AHSA1_HUMAN	AHSA1	Activator of 90 kDa heat shock protein ATPase homolog 1	9	ADATNVNNWHWTER;EAMGIYISTLK;ETFLTSPEELYR;FHMVDGNVSGEFTDLVPEK;GIPAPEEER;LNWTGTSK;QTFGYGAR;VFTTQELVQAFTHAPATLEADR;YYFEGIK	35040.4	28846.8	28463.4	12404.6	11490	12334	22539.3	21926.8	21734.2	36095.5	32873.7	33782.7	21350.6	36169.7	18708.8	NA	NA	NA
O95453	PARN_HUMAN	PARN	Poly(A)-specific ribonuclease PARN	4	DIINNTSLAELEK;EQEELNDAVGFSR;LIEPFFNK;NNSFTAPSTVGK	NA	NA	NA	NA	NA	NA	6068.63	5816.29	5762	NA	NA	NA	NA	NA	NA	NA	NA	NA
O95456	PSMG1_HUMAN	PSMG1	Proteasome assembly chaperone 1	2	LDLITVEAFKPILSTR;TSESTGSLPSPFLR	NA	NA	NA	NA	NA	NA	5114.84	5868.31	5483.61	NA	11666.7	NA	NA	NA	NA	NA	NA	NA
O95460	MATN4_HUMAN	MATN4	Matrilin-4	11	EGHVDLVLLVDGSK;FVNQIVDFLDVSPEGTR;GTMTGLALR;HMVEHSFSEAQGAR;QFLMGLLR;SQDDISVWAAR;TLGALESLTLNLAQLTAR;VAEVAAQAR;VGLVFTDGR;VGLVQFSSR;VGVIQYSSQVQSVFPLR	201737	211247	205743	NA	NA	NA	NA	NA	NA	21137	19378.8	21041.2	15958	15421.4	25212.8	NA	NA	NA
O95470	SGPL1_HUMAN	SGPL1	Sphingosine-1-phosphate lyase 1	17	AASYFGMK;AFEPYLEILEVYSTK;AGYPLEHPFDFR;ALPSQGLSSSAVLEK;ASGTVYSGEEK;AYGDFAWSNPLHPDIFPGLR;EYSSMDAFWQEGR;GIFVFGNPQLSVIALGSR;GSSLVLYSDK;GSSLVLYSDKK;GVTSISADTHK;KIEAEIVR;LKEYSSMDAFWQEGR;LSNLMTAK;PSTDLLMLK;TPEIVAPQSAHAAFNK;TTGMGAIYGMAQTTVDR	NA	NA	NA	105764	114696	100871	129179	124153	126132	NA	46529.6	28610.7	103608	165847	88404.5	NA	NA	NA
O95479	G6PE_HUMAN	H6PD	GDH/6PGL endoplasmic bifunctional protein	20	ALDGLWNR;DIEAQLQHAGLR;DQFLQLSQYR;EITTLVSR;ELQKPDSFHSLTPTFAAVLVHIDNLR;EMEGPPGLR;ESPLVSAWSEELISK;GSAVVGQYQSYSEQVR;IFYFSVPPFAYEDIAR;KYLWQGLFQLYLDEAGR;LANDIEATAVR;LFGSPLSDYYAYSPVR;LLDFEFSSGR;LQVFQALR;LYPGGAENGR;PSLPSSWK;QAVAQILPFR;QLVFHIGHGDLGSPAVLVSR;TAEDYQALNK;TSFYEEYGVIR	47708.2	34484.3	42505.4	52483	51533.6	55481.5	16693.8	17022.6	17804.5	51621	29241.7	31926.7	41789.7	43217.8	34762.4	NA	NA	NA
O95486	SC24A_HUMAN	SEC24A	Protein transport protein Sec24A	20	AKLPLGLLLHPFK;ANFLQNMIEDR;DALVNAVIDSLSAYR;DIHMTPSTDFYK;DLVQLPVVTSSTIVR;ELVQDLLK;GLSIHTFHGNFFVR;IGFEAVMR;LFPLFVLALLK;LPLGLLLHPFK;MSVFQTQLPTLGVGALKPR;NQPLVYLMLTTHPSLYR;SMTASLSDAR;TESALSYYEFLLHIQQQVNK;TIPQPPILQLSVEK;TYINPFVSFLDQR;VDNLSDEGALNISDR;VNDVPEEFLYNPLTR;VVNLLQER;YSAGSVYYYPSYHHQHNPVQVQK	16858	18686.7	28201.9	NA	NA	4335.69	6029.63	6577.39	5957.11	7530.89	10749.3	9156.69	12195.8	NA	NA	NA	NA	NA
O95487	SC24B_HUMAN	SEC24B	Protein transport protein Sec24B	12	SAPAGSSHPAASAR;AEFFQHLIEDR;DLTQLPVITSNTIVR;DSRPLSPILHIVK;LFPLYVLALLK;LPLGLLLHPFR;LTDEGAVHVNDR;MTHLPELDTLSSER;SFITWLR;SSPVVSTVLSGSSGSSSTR;VNDVPEEFMYNPLTR;VVQHLGPATDFYK	12312.8	NA	8265.68	NA	NA	4027.27	5303.57	6244.02	7953.78	NA	5851.11	9501.04	NA	NA	NA	NA	NA	NA
O95490	AGRL2_HUMAN	ADGRL2	Adhesion G protein-coupled receptor L2	13	FEATWETVYDKR;GAGSSIQLSANTVK;GNSDGYIIPINK;GPVFAGDVSSSVR;LMEQLVDILDAQLQELKPSEK;LVFIIYR;MIISELVHNNLR;NSIDYIYNTR;SGEAIINYANYHDTSPYR;SVYQDNESETGK;TDTLIEYASLEDFQNSR;TIISTTSTTSQK;VDGTGFVVYDGAVFFNK	9701.56	7650.27	NA	NA	NA	NA	4173.69	3412.48	3579.45	NA	NA	NA	NA	NA	NA	NA	NA	NA
O95562	SFT2B_HUMAN	SFT2D2	Vesicle transport protein SFT2B	2	SGLSEVVEASSLSWSTR;VLSGQDTEDR	NA	NA	NA	NA	NA	NA	6200.63	NA	4701.73	NA	NA	NA	NA	NA	NA	NA	NA	NA
O95563	MPC2_HUMAN	MPC2	Mitochondrial pyruvate carrier 2	4	LLDKVELMLPEK;LSTAQSAVLMATGFIWSR;TVFFWAPIMK;YSLVIIPK	NA	NA	NA	NA	4149.42	NA	3523.38	4205.12	3151.91	NA	NA	NA	NA	NA	NA	NA	NA	NA
O95571	ETHE1_HUMAN	ETHE1	Persulfide dioxygenase ETHE1, mitochondrial	4	EAVLIDPVLETAPR;GGSGAPILLR;LSGAQADLHIEDGDSIR;PQQIDFAVPANMR	8523.69	8399.92	8587.28	7427.89	6925.27	6582.22	29078.4	29278.5	28812.4	34436.4	25517.7	33539.8	9002.27	NA	5703.28	18449.1	6784.35	15732.9
O95573	ACSL3_HUMAN	ACSL3	Fatty acid CoA ligase Acsl3	17	ADFFEDENGQR;AFNFGNGLQMLGQKPK;DIVSLVPR;ELTELAR;EVLNEEDEVQPNGK;GEILIGGQSVTMGYYK;HIITVDGKPPTWSEFPK;IGYSSPQTLADQSSK;LKDIVSLVPR;LQAGEYVSLGK;LSPEPWTPETGLVTDAFK;NLFILAYNYK;NWEEGGYFNTDKPHPR;THYQADIER;TKADFFEDENGQR;VLSEAAISASLEK;VSEMSSFQR	NA	NA	NA	NA	4815.54	9154.16	21818.2	16355.4	20111.2	NA	6108.43	7864.51	NA	NA	NA	NA	NA	NA
O95602	RPA1_HUMAN	POLR1A	DNA-directed RNA polymerase I subunit RPA1	3	GEMNVTLGIPR;GFTLGVEDILVKPK;LFTAYLQLYR	NA	NA	NA	NA	NA	NA	NA	21403.4	NA	15426.9	NA	NA	NA	NA	NA	NA	NA	NA
O95630	STABP_HUMAN	STAMBP	STAM-binding protein	5	AVTITDLR;NEFTITHVLIPK;QQQLEQEQFHAFEEMIR;SLKPGALSNSESIPTIDGLR;YITLFIEK	NA	NA	NA	NA	NA	6105.34	10064.1	9251.69	8960.86	26030.7	NA	23861.3	NA	NA	NA	NA	NA	NA
O95644	NFAC1_HUMAN	NFATC1	Nuclear factor of activated T-cells, cytoplasmic 1	2	ASVTEESWLGAR;FTYLPANVPIIK	NA	NA	NA	NA	NA	NA	2697.61	1582.82	3071.04	NA	NA	NA	NA	NA	NA	NA	NA	NA
O95671	ASML_HUMAN	ASMTL	Probable bifunctional dTTP/UTP pyrophosphatase/methyltransferase protein	3	LLELIEGFMLSK;VFDLLKDEAPQK;VVLASASPR	12502.6	NA	15418.6	NA	NA	NA	3538.42	3682.04	3523.34	NA	7648	11033.4	NA	NA	NA	NA	NA	NA
O95678	K2C75_HUMAN	KRT75	Keratin, type II cytoskeletal 75	24	AEAESWYQTK;AEAESWYQTKYEELQVTAGR;AEEREQIKTLNNK;EYQELMNIK;FVSTTSSSQK;GFSTTSAITPAAGR;GRLEAELR;ISSAGASFGSR;LEAELRNMQDVVEDFK;LRAEIDSVK;LVDLEEALQK;NMQDVVEDFK;QEISEMNR;QLESITTER;QNLEPLFDSYTSELR;SRAEAESWYQTK;SRAEAESWYQTKYEELQVTAGR;TAAENEFVALK;TAAENEFVALKK;VLETKWALLQEQGSR;VRYEDEINK;WALLQEQGSR;YEELQVTAGR;YEELQVTAGRHGDDLR	1460000	1360000	1460000	2190000	2070000	1970000	1010000	1090000	1030000	3380000	3560000	2860000	3360000	2910000	3190000	1800000	1760000	1700000
O95696	BRD1_HUMAN	BRD1	Bromodomain-containing protein 1	2	LLIELLR;LTPLTVLLR	NA	NA	NA	NA	NA	NA	1137.62	1208.96	854.119	4877.66	3460.78	NA	NA	NA	NA	NA	NA	NA
O95714	HERC2_HUMAN	HERC2	E3 ubiquitin-protein ligase HERC2	6	IDSLTGLGVVK;LEIFPDVLVHR;LGLGISSGTVPIPR;QITALSSYVVK;SVVTGDVHGTPATK;YIEIAIK	NA	NA	NA	NA	NA	NA	3065.2	3415.28	2668.96	NA	NA	NA	NA	NA	NA	NA	NA	NA
O95716	RAB3D_HUMAN	RAB3D	Ras-related protein Rab-3D	7	DAADQNFDYMFK;LADDLGFEFFEASAK;LLLIGNSSVGK;MNESLEPSSSSGSNGK;RLADDLGFEFFEASAK;TYSWDNAQVILVGNK;YADDSFTPAFVSTVGIDFK	NA	NA	NA	NA	NA	NA	54841.9	57977.8	54257.9	NA	NA	NA	NA	NA	NA	NA	74984	NA
O95721	SNP29_HUMAN	SNAP29	Synaptosomal-associated protein 29	7	DLPDGPDAPADR;IDSNLDELSMGLGR;KLDDTDPVPR;SLALMYESEK;SVFGGLVNYFK;VDKLDVNIK;VGVASSEELAR	NA	18846.7	NA	21472.2	5191.47	11721.2	6684.15	6132.32	6923.12	16587.5	19403.7	19196.8	9846.54	NA	NA	NA	25546.9	NA
O95747	OXSR1_HUMAN	OXSR1	Serine/threonine-protein kinase OSR1	10	ADIWSFGITAIELATGAAPYHK;DTAEGVSQELISAGLVDGR;EVLEGLEYLHK;FEFTPGR;IPISLVLR;IVEEPQSNR;LASGVEGSDIPDDGK;LLSGGSVLDIIK;SGVLDESTIATILR;TAQALSSGSGSQETK	20004.7	23758.6	28160.9	12068.8	11492.4	11576.7	33583.7	34249.9	35161.2	24656	25835.1	26861	9152.65	11062.7	8037.83	NA	51756	NA
O95749	GGPPS_HUMAN	GGPS1	Geranylgeranyl pyrophosphate synthase	2	GGNPELVALVK;YLLQLPGK	NA	NA	7495.11	5704.29	3105.85	NA	4372.3	3795.95	4203.17	NA	NA	NA	NA	NA	NA	NA	NA	NA
O95757	HS74L_HUMAN	HSPA4L	Heat shock 70 kDa protein 4L	16	AVMEQANLQR;EDISSIEIVGGATR;EFSITDLVPYSITLR;IGSFTIQNVFPQSDGDSSK;KEPFELEAFYTNLHEVPYPDAR;LSAVLEDTENWLYEDGEDQPK;LSLTQDPVVK;MPNGSAGVK;NAVEEYVYDFR;QDLPPLDEKPR;QLGQDLLNSYIENEGK;SFDDPIVQTER;SGGIETIANEYSDR;VLATTFDPYLGGR;VNIHGIFSVASASVIEK;YLEEERPFAIEQVTGMLLAK	26668.7	32581.4	29367.6	13946	11725.4	14431.2	46944.1	45136.7	45180.3	27842	33985.6	29622.8	NA	NA	NA	NA	NA	NA
O95758	PTBP3_HUMAN	PTBP3	Polypyrimidine tract-binding protein 3	8	DFSNSPLHR;ELKTDNLPNQAR;GKSQAFLEMASEEAAVTMVNYYTPITPHLR;IIIENLFYPVTLEVLHQIFSK;KENALVQMADANQAQLAMNHLSGQR;NNQFQALLQYADPVNAHYAK;SQPVYIQYSNHR;TDNLPNQAR	NA	NA	NA	17411	9973.59	10544.4	23677.3	26120.1	26465.4	22248.3	19366.4	20514	15691.9	18587.9	16810.3	NA	10278.8	NA
O95759	TBCD8_HUMAN	TBC1D8	TBC1 domain family member 8	2	SLPEHPAFQNETGIAALR;VAFQFIELR	NA	NA	NA	NA	NA	NA	1225.71	1062.24	1596.35	NA	NA	NA	NA	NA	NA	NA	NA	NA
O95777	LSM8_HUMAN	LSM8	U6 snRNA-associated Sm-like protein LSm8	4	AEPLNSVAH;GFDQTINLILDESHER;TVAVITSDGR;VFSSSQGVEQVVLGLYIVR	44622	34956.8	27556.7	16906.5	14710	14139.8	16947.3	16661.5	18035.5	31710.8	38214.8	42028.4	NA	NA	20019.8	NA	NA	NA
O95782	AP2A1_HUMAN	AP2A1	AP-2 complex subunit alpha-1	23	ALLLSTYIK;ASPDLVPMGEWTAR;DFLTPPLLSVR;EMGEAFAADIPR;FFQPTEMAAQDFFQR;FINLFPETK;GLAVFISDIR;GPGAGSALDDGR;IAGDYVSEEVWYR;ILVAGDSMDSVK;LEPNAQAQMYR;MYLFYGNK;NADVELQQR;NNGVLFENQLLQIGVK;QIVSEMLR;QLSLPQQEAQK;SSPPVQFSLLHSK;THIDTVINALK;VGGYILGEFGNLIAGDPR;VLQIVTNRDDVQGYAAK;YGGAPQALTLK;YLETADYAIR;YLETADYAIREEIVLK	60315.7	64128.9	69192.5	29295.5	27681.1	29148.7	19214.6	17953.6	17859	50130.1	43681.7	45559.7	43022	43839.7	34094.3	51966.7	34997.5	45199.7
O95786	RIGI_HUMAN	RIGI	Antiviral innate immune response receptor RIG-I	8	AAGFDEIEQDLTQR;DLENLSQIQNR;ILHIQTHEK;KYNDALIISEHAR;LQTWDEAVFR;TNQNTGMTLPAQK;VVFFANQIPVYEQQK;YEQWIVTVQK	NA	NA	NA	21742.8	18553.8	22395.3	6246.82	5467.27	6166.96	NA	NA	NA	NA	NA	NA	NA	NA	NA
O95793	STAU1_HUMAN	STAU1	Double-stranded RNA-binding protein Staufen homolog 1	13	ELLYGGTSPTAETILK;ILQNEPLPER;KLPPLPAVER;LAQIQQAK;LLSELDQQSTEMPR;LPPLPAVER;NAAENMLEILGFK;NAAIAVLEELK;NAAIAVLEELKK;NLPVNFEVAR;SEISQVFEIALK;VPQAQPTKPALK;VSVGEFVGEGEGK	27118	23437.8	26146.9	NA	NA	NA	8564.7	8438.07	8833.93	16502.9	21497.4	19155.1	NA	9742.82	NA	NA	NA	NA
O95801	TTC4_HUMAN	TTC4	Tetratricopeptide repeat protein 4	4	AAAQYYLGNFR;NQNEALLQAIK;SALNDVTAAR;STLLQVLQHQR	NA	NA	NA	NA	NA	NA	3555.64	3689.07	3727.78	NA	NA	NA	NA	NA	NA	NA	NA	NA
O95816	BAG2_HUMAN	BAG2	BAG family molecular chaperone regulator 2	2	IIDEVVNK;LLESLDQLELR	10192.8	9744.66	12871.1	NA	NA	NA	1987.9	1710.48	1323.7	14178.7	14731.9	16776.1	NA	9534.27	8391.78	NA	NA	NA
O95817	BAG3_HUMAN	BAG3	BAG family molecular chaperone regulator 3	12	ELLALDSVDPEGR;ETAPVSQPENKPESK;GYISIPVIHEQNVTR;IQGDDWEPRPLR;KVQTILEK;PGYIPIPVLHEGAENR;SSLGSHQLPR;SSTPLHSPSPIR;TEAAAAAPQR;TTTWNDPR;VQGLEQAVDNFEGK;YLMIEEYLTK	NA	NA	77247.1	6080.74	NA	NA	11668.7	11396.8	11459.1	12319.3	15031.8	12617.5	NA	NA	NA	NA	NA	NA
O95819	M4K4_HUMAN	MAP4K4	Mitogen-activated protein kinase kinase kinase kinase 4	17	AASSLNLSNGETESVK;DVVLQWGEMPTSVAYIR;EDWIAYISR;GNTLKEDWIAYISR;GQNVLLTENAEVK;GSVVNVNPTNTR;ILHNDPEVEK;LVDFGVSAQLDR;NIATYYGAFIK;PSTEQLLK;QQLLQEQQLR;SGGSSQVYFMTLGR;SSSSFTPFIDPR;SVETGHLDGVFMHK;VFFASVR;VYPLINR;VYYLSWLR	NA	NA	NA	12791.3	12236.4	13907.7	11470.6	11412.6	11669	NA	8346.41	9440.67	4407.3	NA	7496.9	NA	NA	NA
O95822	DCMC_HUMAN	MLYCD	Malonyl-CoA decarboxylase, mitochondrial	6	ASEQVLSLVAQFQK;EAAVLLQAEDR;GFGVDHGQVAEQSAGVLHLR;ISEAEAVHPVK;LLLSSSEWVQSEK;YFLEETGPNSTSYLGSK	NA	NA	NA	NA	NA	NA	5136.92	6017.22	5916.06	NA	12721.6	11801	NA	NA	NA	NA	NA	NA
O95825	QORL1_HUMAN	CRYZL1	Quinone oxidoreductase-like protein 1	3	AYTALHYLSHLSPGK;EIAGIVLDVGSK;LSTGVFRPQLDEPIPLYEAK	NA	NA	NA	NA	NA	NA	3531.41	3393.74	3837.68	NA	NA	NA	NA	NA	NA	NA	NA	NA
O95831	AIFM1_HUMAN	AIFM1	Apoptosis-inducing factor 1, mitochondrial	15	AALSASEGEEVPQDK;ALGTEVIQLFPEK;ELWFSDDPNVTK;GVIFYLR;IDNSVLVLIVGLSTVGAGAYAYK;ILPEYLSNWTMEK;ISGLGLTPEQK;KVETDHIVAAVGLEPNVELAK;KVVQLDVR;LFNIHED;SATEQSGTGIR;TGGLEIDSDFGGFR;VLIVSEDPELPYMRPPLSK;VMPNAIVQSVGVSSGK;VNAELQAR	41491.8	42126.7	37007.9	14667	15449	17970.1	21961.7	22148.1	20515.6	38963.4	42897.6	39869.8	23594	22029.4	28404.2	NA	NA	NA
O95832	CLD1_HUMAN	CLDN1	Claudin-1	3	IVQEFYDPMTPVNAR;PAPSSGKDYV;VFDSLLNLSSTLQATR	NA	NA	NA	10381.5	9672.79	14070.1	7845.81	7154.11	6387.5	33740.8	33558.7	35013.8	9599.43	12569.8	12160.5	23210.9	23547	31103.3
O95833	CLIC3_HUMAN	CLIC3	Chloride intracellular channel protein 3	11	APLEHELAGEPQLR;DFAPGSQLPILLYDSDAK;ESNTAGNDVFHK;GVPFTLTTVDTR;LFMVLLLK;NPVPAQDEALYQQLLR;QAPIPAELR;RYLDSAMQEK;TDTLQIEDFLEETLGPPDFPSLAPR;YLDSAMQEK;YRESNTAGNDVFHK	NA	13343.8	22421.6	68106.8	75547	77691.3	32404.4	32670.8	34020.5	29047.9	28852.5	29358.2	40590	45632.2	49368.8	18379.2	24591.6	NA
O95834	EMAL2_HUMAN	EML2	Echinoderm microtubule-associated protein-like 2	12	EVIFSVEDGSVK;HYLGHNDDIK;IWDSVSLSTLHVLGLGVFDR;LEWVYGYR;LKLEWVYGYR;LLASADDFGK;LQEVEVPEDFGPVR;LVHLWSSDSHQPLWSR;QITSADAVR;SAGFHPSGSVLAVGTVTGR;TKEVIFSVEDGSVK;VVLWGSDYSK	NA	NA	NA	35804.6	33461.5	33494.2	17233	17996.7	17461	14847.4	18511.1	16358.4	20335.7	23830.5	15316.6	NA	NA	NA
O95861	BPNT1_HUMAN	BPNT1	3'(2'),5'-bisphosphate nucleotidase 1	6	IIQLIEGK;LTDIHGNVLQYHK;NYDYYASR;RVIAEGDLGIVEK;TIWGVLGLGAFGFQLK;VIAEGDLGIVEK	18144.2	12140.1	19122.6	9743.33	NA	11109.9	10117.1	10721	9592.55	16979	19864.8	22348.7	15741.4	12228.2	19978.9	15470.4	NA	NA
O95864	FADS2_HUMAN	FADS2	Acyl-CoA 6-desaturase	5	AFHPDLEFVGK;EVSVPTFSWEEIQK;FLKPLLIGELAPEEPSQDHGK;HGIEYQEKPLLR;VIGHYAGEDATDAFR	7796.1	NA	NA	7805.34	8822.33	6009.8	2248.3	2308.29	2345.88	NA	NA	NA	NA	NA	NA	NA	NA	NA
O95865	DDAH2_HUMAN	DDAH2	Putative hydrolase DDAH2	7	ALQDLGLR;DFAVSTVPVSGPSHLR;EFFVGLSK;GAEIVADTFR;GGGDLPNSQEALQK;KALQDLGLR;TVVAGSSDAAQK	147646	226498	241345	94593.7	111384	41571.1	26245.2	32146.8	30412.4	104759	80192.6	93434.4	160250	120614	175532	40925.2	53328.5	52382.7
O95870	ABHGA_HUMAN	ABHD16A	Phosphatidylserine lipase ABHD16A	6	ALMPVLLQGQAR;MLYPGSVYLLQK;QFITILEATHR;QLANYNFDFR;TKDEIITTTVPEDIMSNR;YQGPVLLIR	NA	12315.7	NA	NA	5199.03	4060.02	9557.22	9245.58	9665.79	20357.7	13218.7	17584.5	NA	NA	NA	NA	NA	NA
O95873	CF047_HUMAN	C6orf47	Uncharacterized protein C6orf47	2	AALDTLGLR;WDQPISSTQESGR	23893.3	NA	22005.8	15336	18051.8	NA	NA	NA	NA	NA	NA	49069.2	NA	27047.3	NA	NA	NA	NA
O95881	TXD12_HUMAN	TXNDC12	Thioredoxin domain-containing protein 12	3	EAAASGLPLMVIIHK;ILFLDPSGK;VHPEIINENGNPSYK	NA	5148.17	NA	NA	NA	NA	3681.44	3934.58	3710.51	NA	3605.61	2968.83	NA	NA	NA	NA	NA	NA
O95967	FBLN4_HUMAN	EFEMP2	EGF-containing fibulin-like extracellular matrix protein 2	3	EQPSSIVHR;QINNVSAMLVLAR;YMTITSER	45105.4	35991.5	36516.3	NA	NA	NA	NA	NA	NA	9809.55	11245.5	19769.1	NA	NA	NA	NA	NA	NA
O95985	TOP3B_HUMAN	TOP3B	DNA topoisomerase 3-beta-1	3	IDAELVLPTIR;LYTQGYISYPR;SATEAELGGDAWR	NA	NA	NA	NA	NA	NA	669.839	464.243	451.872	NA	1744.67	NA	NA	NA	NA	NA	NA	NA
O95994	AGR2_HUMAN	AGR2	Anterior gradient protein 2 homolog	5	HLSPDGQYVPR;IMFVDPSLTVR;LAEQFVLLNLVYETTDK;LYAYEPADTALLLDNMK;LYAYEPADTALLLDNMKK	45677.5	42762.3	51433.4	24487.8	18349.3	18286.6	84892.1	79969.7	79191.9	45088.5	38462.6	39941.9	102762	109827	100974	NA	NA	16663.1
O95999	BCL10_HUMAN	BCL10	B-cell lymphoma/leukemia 10	4	GLDTLVESIR;LLDYLQENPK;SNSDESNFSEK;TQNFLIQK	NA	NA	NA	NA	NA	NA	8018.08	7591.55	9572.04	NA	NA	NA	NA	NA	NA	NA	NA	NA
O96000	NDUBA_HUMAN	NDUFB10	NADH dehydrogenase [ubiquinone] 1 beta subcomplex subunit 10	7	AFDLIVDR;AFDLIVDRPVTLVR;DYKVDQEIINIMQDR;EVEQFTQVAK;PDSWDKDVYPEPPR;VDQEIINIMQDR;YQDLGAYSSAR	19756.5	20040.3	14463.2	15816.5	17928.1	15012.5	36214.5	37878.9	35252.1	33001.5	31501.8	30070.6	16417.2	15041.1	10023.9	NA	NA	NA
O96005	CLPT1_HUMAN	CLPTM1	Putative lipid scramblase CLPTM1	6	GPAPQDQAGPGGAPR;NLLTGETEADPEMIK;QSLEGLSVR;SGFHPDPR;STYIESSTK;WQLYAAQSTK	NA	NA	NA	26237.4	30633.9	27918.6	10017.4	10841.7	11104.5	NA	NA	NA	27302.2	NA	29247.9	NA	NA	NA
O96006	ZBED1_HUMAN	ZBED1	E3 SUMO-protein ligase ZBED1	5	IFPVPEEPPVK;LALFPLLPK;LKPESSQQPGQDALAVK;SLESSQTDLK;TFEVPEENTAETITR	NA	NA	NA	NA	NA	NA	3716.16	3503.62	3487.85	NA	NA	NA	NA	NA	NA	NA	NA	NA
O96008	TOM40_HUMAN	TOMM40	Mitochondrial import receptor subunit TOM40 homolog	8	ELFPIQMEGVK;FVNWQVDGEYR;GSVDSNWIVGATLEK;LPPLPLTLALGAFLNHR;MQDTSVSFGYQLDLPK;MAIQTQQSK;RPGEEGTVMSLAGK;YTLNNWLATVTLGQAGMHATYYHK	16070.4	16554	15766.1	27062.5	22936.8	24295.8	33372.8	33577	32644.9	16673.1	19014.6	10943.3	19638.8	17134.7	16393.8	NA	NA	18770.9
O96011	PX11B_HUMAN	PEX11B	Peroxisomal membrane protein 11B	6	AVHLSDVVLR;GHPPLLLDVVR;LGNSADALESAK;LQVLLLAR;QLESHLSLGR;YYLFSLIMNLSR	NA	NA	15754.8	22422	18954.7	21278.2	8324.9	8482.33	8487.18	10409.2	9528.42	NA	19999.7	14669.1	15821	NA	13634.7	16832.8
O96013	PAK4_HUMAN	PAK4	Serine/threonine-protein kinase PAK 4	7	AALQLVVDPGDPR;ELLFNEVVIMR;RELLFNEVVIMR;RVEISAPSNFEHR;SDSILLTHDGR;SYLDNFIK;VEISAPSNFEHR	10808.5	NA	13059.8	NA	NA	NA	6138.73	6387.19	6214.83	11212.3	13223.9	17821.9	NA	NA	NA	NA	NA	NA
O96019	ACL6A_HUMAN	ACTL6A	Actin-like protein 6A	8	ENMEAISPLK;IPEGLFDPSNVK;LIANNTTVER;QGGPTYYIDTNALR;SEASLHPVLMSEAPWNTR;STGLILDSGATHTTAIPVHDGYVLQQGIVK;TAVLTAFANGR;VDFPTAIGMVVER	37905	22757.8	13747.1	NA	NA	4186.29	32173.1	41756.9	34119.2	22420.9	18650.2	19547.4	NA	NA	NA	NA	NA	14472.2
P00167	CYB5_HUMAN	CYB5A	Cytochrome b5	7	EMSKTFIIGELHPDDRPK;EQAGGDATENFEDVGHSTDAR;FLEEHPGGEEVLR;STWLILHHK;TFIIGELHPDDR;TFIIGELHPDDRPK;YYTLEEIQK	32712	19391.8	23510	37024.8	38625.6	34495.7	71188.9	70614.7	62643.2	62215.1	68580	68849.2	119396	114098	102960	104674	105904	96567.8
P00326	ADH1G_HUMAN	ADH1C	Alcohol dehydrogenase 1C	6	FSLDALITNILPFEK;IDAASPLEK;IIAVDINK;IIAVDINKDK;KPIQEVLK;VIPLFTPQCGK	14781.1	17116.2	17602.8	5435.67	7264.28	NA	NA	NA	NA	35717.8	36688.1	33945.6	50011.4	71149.1	34463.1	70473.3	64875.6	64695.9
P00338	LDHA_HUMAN	LDHA	L-lactate dehydrogenase A chain	27	DLADELALVDVIEDK;DLADELALVDVIEDKLK;DQLIYNLLK;DQLIYNLLKEEQTPQNK;DYNVTANSK;DYNVTANSKLVIITAGAR;FIIPNVVK;GEMMDLQHGSLFLR;IVSGKDYNVTANSK;KSADTLWGIQK;LKGEMMDLQHGSLFLR;LKGYTSWAIGLSVADLAESIMK;LLIVSNPVDILTYVAWK;LLIVSNPVDILTYVAWKISGFPK;LVIITAGAR;NVNIFKFIIPNVVK;QVVESAYEVIK;QVVESAYEVIKLK;RVHPVSTMIK;SADTLWGIQK;SADTLWGIQKELQF;TLHPDLGTDK;TLHPDLGTDKDK;TLHPDLGTDKDKEQWK;VHPVSTMIK;VIGSGCNLDSAR;VTLTSEEEAR	473459	449855	397943	531225	566982	576587	1480000	1420000	1290000	884089	878358	791532	722630	639257	728275	423459	436734	352367
P00352	AL1A1_HUMAN	ALDH1A1	Aldehyde dehydrogenase 1A1	5	ANNTFYGLSAGVFTK;IFINNEWHDSVSGK;IFVEESIYDEFVR;ILDLIESGK;QAFQIGSPWR	34065.3	22078.2	19781.3	22475.5	25752.7	24510.1	NA	NA	NA	15367.4	11410.4	13739.2	40422.5	44771.6	48899.1	30994.8	35455.6	31200
P00367	DHE3_HUMAN	GLUD1	Glutamate dehydrogenase 1, mitochondrial	20	ALASLMTYK;DDGSWEVIEGYR;DIVHSGLAYTMER;DSNYHLLMSVQESLER;FTMELAK;GASIVEDKLVEDLR;GFIGPGIDVPAPDMSTGER;HGGTIPIVPTAEFQDR;IIAEGANGPTTPEADK;IIAEGANGPTTPEADKIFLER;KGFIGPGIDVPAPDMSTGER;MVEGFFDR;NLNHVSYGR;NYTDNELEK;RDDGSWEVIEGYR;RFTMELAK;TAAYVNAIEK;TFVVQGFGNVGLHSMR;YNLGLDLR;YSTDVSVDEVK	58428.4	63527	62967	27395.7	26916	26677	37219.9	36064.2	32824.1	72183.5	77917.3	72233.2	90755.3	92743.5	81018.6	46767.8	58055.3	54143.5
P00387	NB5R3_HUMAN	CYB5R3	NADH-cytochrome b5 reductase 3	13	APEAWDYGQGFVNEEMIR;DILLRPELEELR;EIISHDTR;FALPSPQHILGLPVGQHIYLSAR;GPSGLLVYQGK;IDGNLVVRPYTPISSDDDKGFVDLVIK;LIDREIISHDTR;LWYTLDR;MSQYLESMQIGDTIEFR;PYTPISSDDDKGFVDLVIK;STPAITLESPDIK;STPAITLESPDIKYPLR;SVGMIAGGTGITPMLQVIR	47860.5	40308.5	54105.7	17653.2	17670.8	19032.9	69718.5	64177.3	62987.2	42701.7	54255.1	47323.9	13438.5	17487.3	16136.4	35628.9	39866.6	46723.8
P00390	GSHR_HUMAN	GSR	Glutathione reductase, mitochondrial	4	ALLTPVAIAAGR;GHAAFTSDPKPTIEVSGK;LNAIYQNNLTK;SHIEIIR	27698.1	33048.7	33002.2	7316.63	6671.1	8535.68	2842.24	NA	1235.91	15877	15234.9	16058.4	29474.1	36279	34840.1	NA	5889	7624.23
P00403	COX2_HUMAN	MT-CO2	Cytochrome c oxidase subunit 2	6	IFEMGPVFTL;ILYMTDEVNDPSLTIK;LLDVDNR;LNQTTFTATR;MMITSQDVLHSWAVPTLGLK;VVLPIEAPIR	221200	244340	221237	132493	133525	132533	134846	195595	216212	193993	258517	251657	85801.8	71753.8	58780	139882	148512	155489
P00441	SODC_HUMAN	SOD1	Superoxide dismutase [Cu-Zn]	4	GDGPVQGIINFEQK;HVGDLGNVTADK;TLVVHEKADDLGK;TLVVHEKADDLGKGGNEESTK	197550	172153	148267	231081	219338	226301	95876.6	101596	95338.8	179067	184097	152256	333106	308930	304029	1240000	1210000	1080000
P00450	CERU_HUMAN	CP	Ceruloplasmin	16	ALYLQYTDETFR;DIFTGLIGPMK;ERGPEEEHLGILGPVIWAEVGDTIR;GAYPLSIEPIGVR;HYYIGIIETTWDYASDHGEK;IYHSHIDAPK;KAEEEHLGILGPQLHADVGDK;KAEEEHLGILGPQLHADVGDKVK;KLISVDTEHSNIYLQNGPDR;LISVDTEHSNIYLQNGPDR;PVWLGFLGPIIK;QSEDSTFYLGER;QYTDSTFR;TTIEKPVWLGFLGPIIK;VNKDDEEFIESNK;WYLFGMGNEVDVHAAFFHGQALTNK	8637.41	8779.09	NA	28804.1	34630.1	34177.6	19642.4	18469.1	19867.7	2326.61	NA	NA	24874.5	23514.8	25871.4	20075.6	10542.9	NA
P00491	PNPH_HUMAN	PNP	Purine nucleoside phosphorylase	18	MENGYTYEDYKNTAEWLLSHTK;ANHEEVLAAGK;DHINLPGFSGQNPLR;FEVGDIMLIR;FGDRFPAMSDAYDR;FHMYEGYPLWK;FPAMSDAYDR;LEQFVSILMASIPLPDK;LEQFVSILMASIPLPDKAS;LGADAVGMSTVPEVIVAR;LTQAQIFDYGEIPNFPR;LVFGFLNGR;NTAEWLLSHTK;QAAQKLEQFVSILMASIPLPDK;QAAQKLEQFVSILMASIPLPDKAS;VFGFSLITNK;VFHLLGVDTLVVTNAAGGLNPK;VIMDYESLEK	82458.4	83771.7	68224.1	261251	261358	262345	140286	152212	151108	80882	72132.9	61699.8	196587	174451	178948	146551	139630	148954
P00492	HPRT_HUMAN	HPRT1	Hypoxanthine-guanine phosphoribosyltransferase	7	FFADLLDYIK;FVVGYALDYNEYFR;NVLIVEDIIDTGK;SIPMTVDFIR;TMQTLLSLVR;VFIPHGLIMDR;VIGGDDLSTLTGK	56071.5	39390.7	35547.5	96855.7	99794.3	89620.6	54808.2	60295.5	58989.2	27189.9	29082.2	29059.6	54673.7	63169.7	60442.2	47404.8	53948	36441.4
P00505	AATM_HUMAN	GOT2	Aspartate aminotransferase, mitochondrial	18	ASAELALGENSEVLK;ASSWWTHVEMGPPDPILGVTEAFK;DAGMQLQGYR;DDNGKPYVLPSVR;EFSIYMTK;FVTVQTISGTGALR;IAAAILNTPDLR;IGASFLQR;KQWLQEVK;LIKEFSIYMTK;MNLGVGAYR;NLFAFFDMAYQGFASGDGDKDAWAVR;NMGLYGER;PMYSNPPLNGAR;PTWGNHTPIFR;QWLQEVK;TQLVSNLK;TQLVSNLKK	224687	261732	251189	68770.4	63347.7	64926	238761	272757	257570	198717	177230	179147	138732	145332	138727	108742	113181	85179
P00533	EGFR_HUMAN	EGFR	Epidermal growth factor receptor	15	EISDGDVIISGNK;ELIIEFSK;ELVEPLTPSGEAPNQALLR;GDSFTHTPPLDPQELDILK;GLWIPEGEK;GSTAENAEYLR;IPLENLQIIR;LTQLGTFEDHFLSLQR;NLQEILHGAVR;NYDLSFLK;TDLHAFENLEIIR;TIQEVAGYVLIALNTVER;VLGSGAFGTVYK;WMALESILHR;YLVIQGDER	11350	12738.3	10020.3	13293.2	12365.3	11112.5	13231.1	12486	13037.5	30010	25902.6	30754.4	11628.2	NA	NA	15972.6	24075.6	15491.7
P00558	PGK1_HUMAN	PGK1	Phosphoglycerate kinase 1	26	AEPAKIEAFR;AHSSMVGVNLPQK;AKQIVWNGPVGVFEWEAFAR;ALESPERPFLAILGGAK;ELNYFAK;FHVEEEGK;FHVEEEGKGK;IQLINNMLDK;ITLPVDFVTADK;ITLPVDFVTADKFDENAK;KELNYFAK;LGDVYVNDAFGTAHR;LTLDKLDVK;PDGVPMPDKYSLEPVAVELK;PFLAILGGAK;QIVWNGPVGVFEWEAFAR;SVVLMSHLGRPDGVPMPDK;SVVLMSHLGR;SVVLMSHLGRPDGVPMPDKYSLEPVAVELK;VADKIQLINNMLDK;VDFNVPMK;VLNNMEIGTSLFDEEGAK;VNEMIIGGGMAFTFLK;VSHVSTGGGASLELLEGK;WNTEDKVSHVSTGGGASLELLEGK;YSLEPVAVELK	192508	138476	164294	146482	134814	125591	298963	417088	418030	216254	223385	212385	284140	297340	252831	132921	114813	114772
P00568	KAD1_HUMAN	AK1	Adenylate kinase isoenzyme 1	10	ATEPVIAFYEK;EVQQGEEFER;GFLIDGYPR;GQLVPLETVLDMLR;IGQPTLLLYVDAGPETMTQR;IIFVVGGPGSGK;KLSEIMEK;VDDNEETIK;VDDNEETIKK;YGYTHLSTGDLLR	26049.2	20842.4	25502.5	21171.6	20382.4	23173.5	67914.5	75865.9	77051.9	25525.3	29807.1	27079.5	40710.8	44832.5	59363.4	NA	NA	NA
P00734	THRB_HUMAN	F2	Prothrombin	5	ELLESYIDGR;ETAASLLQAGYK;ETWTANVGK;TATSEYQTFFNPR;YGFYTHVFR	NA	NA	NA	24653.7	27206.8	25202.1	21065.1	22023.4	20765.1	NA	NA	NA	NA	24388.6	NA	NA	NA	16309.6
P00738	HPT_HUMAN	HP	Haptoglobin	6	DIAPTLTLYVGK;HYEGSTVPEK;ILGGHLDAK;KQLVEIEK;TEGDGVYTLNDK;TEGDGVYTLNNEK	34753.4	38143.1	35582.8	37032.4	40940.9	40275.6	NA	NA	NA	15251.8	17331.4	16855.3	40743.6	57342.9	70869.7	148236	195496	NA
P00746	CFAD_HUMAN	CFD	Complement factor D	4	AVPHPDSQPDTIDHDLLLLQLSEK;RPDSLQHVLLPVLDR;VQVLLGAHSLSQPEPSK;VQVLLGAHSLSQPEPSKR	NA	NA	NA	NA	NA	NA	18727.8	16468.3	17903.6	NA	NA	NA	NA	NA	NA	37941.5	NA	NA
P00747	PLMN_HUMAN	PLG	Plasminogen	8	EAQLPVIENK;FVTWIEGVMR;HSIFTPETNPR;LFLEPTR;LSSPAVITDK;PNKPGVYVR;VILGAHQEVNLEPHVQEIEVSR;YEFLNGR	NA	NA	NA	29571.3	26829.1	25951.8	63947.8	59039.9	67570.3	NA	NA	NA	18077.4	9924.34	15300.3	NA	15200.2	NA
P00749	UROK_HUMAN	PLAU	Urokinase-type plasminogen activator	3	DYSADTLAHHNDIALLK;FEVENLILHK;SDALQLGLGK	NA	NA	NA	NA	NA	NA	7986.82	9025.33	8561.3	NA	NA	NA	NA	NA	NA	NA	NA	NA
P00751	CFAB_HUMAN	CFB	Complement factor B	12	DAQYAPGYDK;DFHINLFQVLPWLK;DISEVVTPR;EAGIPEFYDYDVALIK;EELLPAQDIK;EKLQDEDLGFL;GDSGGPLIVHK;ISVIRPSK;KEAGIPEFYDYDVALIK;QLNEINYEDHK;VSEADSSNADWVTK;YGLVTYATYPK	NA	NA	NA	21093.1	20452.7	21564.6	13005.9	12457.3	13090.3	NA	NA	NA	29974.4	22002.1	18444.3	16221.7	21567.6	14568.8
P00813	ADA_HUMAN	ADA	Adenosine deaminase	6	AQTPAFDKPK;EGVVYVEVR;ELLDLLYK;LKNDQANYSLNTDDPLIFK;STLDTDYQMTK;TVHAGEVGSAEVVK	NA	NA	NA	19161.3	20134.6	17516.3	3427.18	3272.46	3891.82	10448.3	NA	NA	NA	NA	NA	NA	27248.8	NA
P00915	CAH1_HUMAN	CA1	Carbonic anhydrase 1	3	HDTSLKPISVSYNPATAK;VLDALQAIK;YSSLAEAASK	NA	NA	NA	9556.38	22246.8	10869	NA	NA	NA	NA	NA	NA	54135.2	46740	42206.6	26314.9	NA	NA
P00918	CAH2_HUMAN	CA2	Carbonic anhydrase 2	14	SHHWGYGK;AVQQPDGLAVLGIFLK;EPISVSSEQVLK;GGPLDGTYR;ILNNGHAFNVEFDDSQDK;ILNNGHAFNVEFDDSQDKAVLK;KYAAELHLVHWNTK;LIQFHFHWGSLDGQGSEHTVDK;PLSVSYDQATSLR;QSPVDIDTHTAK;SADFTNFDPR;VVDVLDSIK;YAAELHLVHWNTK;YDPSLKPLSVSYDQATSLR	101310	96301.4	95694.1	220963	200314	199129	32012.7	37792.3	40105.9	20148.7	17752.3	25300.1	35378.7	39252	45188.6	9785.93	13862	20337
P00966	ASSY_HUMAN	ASS1	Argininosuccinate synthase	13	APNTPDILEIEFK;DGTTHQTSLELFMYLNEVAGK;EDFEEAR;GIYETPAGTILYHAHLDIEAFTMDR;GQVYILGR;IDIVENR;KVFIEDVSR;MPEFYNR;NDLMEYAK;QHGIPIPVTPK;TQDPAKAPNTPDILEIEFK;VFIEDVSR;YLLGTSLAR	62907.7	55675.3	49291.8	23484.1	18987.3	22077.3	29317.9	29797.8	32766.4	97635.6	85004.9	82099.6	308226	250179	251930	53832.7	42723.5	44958.8
P01008	ANT3_HUMAN	SERPINC1	Antithrombin-III	6	DDLYVSDAFHK;EVPLNTIIFMGR;IEDGFSLK;SKLPGIVAEGR;TSDQIHFFFAK;VAEGTQVLELPFK	NA	NA	NA	33998.1	23772.5	28358.7	3811.93	5360.63	5278.66	NA	NA	NA	28030.5	26130	NA	22814.6	25190.2	28671.4
P01009	A1AT_HUMAN	SERPINA1	Alpha-1-antitrypsin	13	DTEEEDFHVDQVTTVK;ELDRDTVFALVNYIFFK;FLENEDR;KQINDYVEK;LSITGTYDLK;LSSWVLLMK;LYHSEAFTVNFGDTEEAK;LYHSEAFTVNFGDTEEAKK;QINDYVEK;SASLHLPK;SVLGQLGITK;VFSNGADLSGVTEEAPLK;VFSNGADLSGVTEEAPLKLSK	31490.1	27250.2	34342.3	375458	423414	385090	6408.4	5009.49	5266.16	6403.22	34268.5	21883.7	333763	349927	487240	111646	126535	130398
P01011	AACT_HUMAN	SERPINA3	Alpha-1-antichymotrypsin	10	ADLSGITGAR;AVLDVFEEGTEASAATAVK;EIGELYLPK;EQLSLLDR;EQLSLLDRFTEDAK;ITLLSALVETR;LINDYVK;LYGSEAFATDFQDSAAAK;NLAVSQVVHK;WEMPFDPQDTHQSR	15275.9	17592.3	21562	66276.3	71584	76158.1	62307.9	57723.1	68973.4	36988.8	35595.6	37368.4	75393.8	78241.9	84239.5	133604	131187	144116
P01019	ANGT_HUMAN	AGT	Angiotensinogen	7	AAMVGMLANFLGFR;ADSQAQLLLSTVVGVFTAPGLHLK;ALQDQLVLVAAK;DPTFIPAPIQAK;LDTEDKLR;SLDFTELDVAAEK;VLSALQAVQGLLVAQGR	NA	NA	NA	244364	221999	30810.3	36826.9	33839.2	9183.07	NA	NA	NA	7421.41	63268.8	9388.23	NA	1843.87	NA
P01023	A2MG_HUMAN	A2M	Alpha-2-macroglobulin	33	AAQVTIQSSGTFSSK;AFQPFFVELTMPYSVIR;AIGYLNTGYQR;ALLAYAFALAGNQDK;ATVLNYLPK;DMYSFLEDMGLK;DTVIKPLLVEPEGLEK;FEVQVTVPK;FQVDNNNR;GHFSISIPVK;HNVYINGITYTPVSSTNEK;IAQWQSFQLEGGLK;LHTEAQIQEEGTVVELTGR;LLIYAVLPTGDVIGDSAK;LLLQQVSLPELPGEYSMK;LPPNVVEESAR;LSFYYLIMAK;LVHVEEPHTETVR;MVSGFIPLKPTVK;NEDSLVFVQTDK;NQGNTWLTAFVLK;QFSFPLSSEPFQGSYK;QGIPFFGQVR;QQNAQGGFSSTQDTVVALHALSK;SASNMAIVDVK;SIYKPGQTVK;SSSNEEVMFLTVQVK;TEHPF…	10945	13683.5	NA	82265.7	86701	94175.8	2827.38	3583.22	3572.23	NA	NA	NA	108780	76990	60435.8	36494.3	44567.4	26734.6
P01024	CO3_HUMAN	C3	Complement C3	64	AAVYHHFISDGVR;AGDFLEANYMNLQR;APSTWLTAYVVK;ASHLGLAR;AYYENSPQQVFSTEFEVK;DFDFVPPVVR;DSITTWEILAVSMSDK;DYAGVFSDAGLTFTSSSGQQTAQR;EALKLEEK;ENEGFTVTAEGK;EPGQDLVVLPLSITTDFIPSFR;EVVADSVWVDVK;EYVLPSFEVIVEPTEK;FVTVQATFGTQVVEK;FYHPEKEDGK;FYYIYNEK;GLEVTITAR;GQGTLSVVTMYHAK;GYTQQLAFR;IFTVNHK;IHWESASLLR;ILLQGTPVAQMTEDAVDAER;IPIEDGSGEVVLSR;ISLPESLK;KQELSEAEQATR;KVLLDGVQNPR;LESEETMVLEAHDAQGDVPVTVTVHDFPGK;LKGPLLNK;L…	22092	25085.6	15277.5	260273	265635	258338	102492	106654	108994	24709.8	20980.7	25066.8	120430	119760	115157	95892.7	98747	76021.7
P01031	CO5_HUMAN	C5	Complement C5	18	ALVEGVDQLFTDYQIK;ATLLDIYK;DINYVNPVIK;DVFLEMNIPYSVVR;ELSYYSLEDLNNK;ESYSGVTLDPR;FQNSAILTIQPK;FSYSSGHVHLSSENK;IDTQDIEASHYR;IPLDLVPK;ITHYNYLILSK;LNLVATPLFLKPGIPYPIK;LQGTLPVEAR;TDAPDLPEENQAR;TGEAVAEKDSEITFIK;TLLPVSKPEIR;VFQFLEK;VSITSITVENVFVK	NA	NA	NA	10305.6	11699.4	11530.9	8620.65	8555.47	10560.5	NA	NA	NA	NA	NA	NA	NA	NA	NA
P01033	TIMP1_HUMAN	TIMP1	Metalloproteinase inhibitor 1	2	GFQALGDAADIR;SEEFLIAGK	NA	NA	NA	13805.9	NA	9826.5	39303	41688.5	38681.9	NA	12428.2	6359.27	9753.7	9455.51	NA	NA	NA	20538.9
P01034	CYTC_HUMAN	CST3	Cystatin-C	3	ALDFAVGEYNK;LVGGPMDASVEEEGVR;RALDFAVGEYNK	51580.2	53997.9	61536.7	41447.2	34181.5	38138.1	19991.9	16578.7	17171	26524.2	31977.1	34160.4	58865.4	42251.3	50978.2	110721	106605	121384
P01036	CYTS_HUMAN	CST4	Cystatin-S	4	ALHFAISEYNK;ATEDEYYR;EQTFGGVNYFFDVEVGR;IIPGGIYDADLNDEWVQR	117980	112684	119743	88827.6	79874.4	73422.6	NA	2147.96	NA	29123.8	31937.2	37870.2	164727	171062	170401	172843	164898	172856
P01040	CYTA_HUMAN	CSTA	Cystatin-A	8	IPGGLSEAKPATPEIQEIVDK;MIPGGLSEAKPATPEIQEIVDK;NKDDELTGF;PATPEIQEIVDK;SLPGQNEDLVLTGYQVDK;TNETYGKLEAVQYK;TQVVAGTNYYIK;VKPQLEEK	838672	757641	813957	1470000	1490000	1440000	302855	289313	297629	842843	975860	955093	2070000	2230000	2080000	3530000	4020000	2740000
P01042	KNG1_HUMAN	KNG1	Kininogen-1	4	DIPTNSPELEETLTHTITK;TVGSDTFYSFK;YFIDFVAR;YNSQNQSNNQFVLYR	NA	NA	NA	40730.1	43276.9	36235.8	18153.7	17879.1	16007.2	NA	NA	26305.5	45045.2	30980.9	43113.2	NA	NA	NA
P01111	RASN_HUMAN	NRAS	GTPase NRas	2	SFADINLYR;SYGIPFIETSAK	14827.1	12980.6	13254.1	NA	5397.52	NA	13548.7	13481.3	13875.9	12447.3	13997.1	11058.3	NA	6111.36	NA	NA	NA	NA
P01112	RASH_HUMAN	HRAS	GTPase HRas	6	LVVVGAGGVGK;QGVEDAFYTLVR;SALTIQLIQNHFVDEYDPTIEDSYR;SFEDIHQYR;SYGIPYIETSAK;VKDSDDVPMVLVGNK	40110.8	37307.7	42499.7	38602.5	39391.2	42560	33672.4	37898.2	32243.2	47315.1	45057.9	45647.9	25627.1	41930.2	43013.3	45443.3	57822.5	50195.4
P01130	LDLR_HUMAN	LDLR	Low-density lipoprotein receptor	7	IYWSDLSQR;LAHPFSLAVFEDK;LYWVDSK;NINSINFDNPVYQK;NVVALDTEVASNR;SEYTSLIPNLR;VFWTDIINEAIFSANR	NA	NA	NA	NA	NA	3899.51	13864.4	14682.5	14445.9	NA	NA	NA	NA	NA	NA	NA	NA	NA
P01275	GLUC_HUMAN	GCG	Pro-glucagon	2	DFINWLIQTK;HAEGTFTSDVSSYLEGQAAK	NA	NA	NA	NA	NA	NA	NA	NA	NA	NA	NA	NA	NA	NA	NA	33515.3	35227.9	28538.8
P01583	IL1A_HUMAN	IL1A	Interleukin-1 alpha	4	ESMVVVATNGK;TITGSETNLLFFWETHGTK;TQLYVTAQDEDQPVLLK;YEFILNDALNQSIIR	NA	NA	NA	NA	NA	NA	9078.23	7708.09	7985.81	NA	NA	NA	NA	NA	NA	NA	NA	NA
P01591	IGJ_HUMAN	JCHAIN	Immunoglobulin J chain	2	IIVPLNNR;SSEDPNEDIVER	102359	113049	98409.3	76129.1	83909.5	74675.7	5170.3	4699.9	4921.65	36960.2	33899.9	39772.4	158018	146480	147863	132612	117640	130724
P01597;P04432	KV139_HUMAN;KVD39_HUMAN	IGKV1-39;IGKV1D-39	Immunoglobulin kappa variable 1-39	2	ASQSISSYLNWYQQKPGK;LLIYAASSLQSGVPSR	NA	NA	NA	9466.41	14225.8	11813.6	4675.96	10875.9	10901.2	NA	NA	NA	NA	NA	NA	NA	NA	NA
P01599	KV117_HUMAN	IGKV1-17	Immunoglobulin kappa variable 1-17	2	LIYAASSLQSGVPSR;NDLGWYQQKPGK	NA	NA	NA	9095.54	NA	9379.74	29710.3	26489.6	27765.9	NA	NA	NA	NA	NA	NA	NA	NA	NA
P01619	KV320_HUMAN	IGKV3-20	Immunoglobulin kappa variable 3-20	2	FSGSGSGTDFTLTISR;LLIYGASSR	38703.9	46847.8	54112.4	481327	448076	528590	249563	266171	266098	33039.2	28348.7	26076.7	239723	249715	244482	41671.5	45136	45775.8
P01700	LV147_HUMAN	IGLV1-47	Immunoglobulin lambda variable 1-47	3	LLIYSNNQR;LLIYSNNQRPSGVPDR;SGTSASLAISGLR	12102.1	9993.51	11885.3	75729.3	60791.9	64056.7	64227.7	62280.2	65645.7	5994.44	6592.7	7076.83	22624.8	42870.5	56988.2	21311.3	18240.2	17055.4
P01717	LV325_HUMAN	IGLV3-25	Immunoglobulin lambda variable 3-25	3	PGQAPVLVIYK;QYAYWYQQK;QYAYWYQQKPGQAPVLVIYK	NA	NA	NA	2836.8	NA	NA	3076.55	3172.69	2739.2	NA	NA	NA	NA	NA	NA	NA	NA	NA
P01742	HV169_HUMAN	IGHV1-69	Immunoglobulin heavy variable 1-69	2	ASGGTFSSYAISWVR;STSTAYMELSSLR	NA	NA	NA	NA	NA	NA	4273.79	4677.69	4768.99	NA	NA	NA	NA	NA	NA	NA	NA	NA
P01772	HV333_HUMAN	IGHV3-33	Immunoglobulin heavy variable 3-33	2	GLEWVAVIWYDGSNK;YYADSVK	NA	NA	NA	NA	NA	31488.9	44707.1	26254.6	32916	NA	NA	NA	NA	NA	NA	NA	26411	NA
P01780	HV307_HUMAN	IGHV3-7	Immunoglobulin heavy variable 3-7	3	GLEWVANIK;NSLYLQMNSLR;YYVDSVK	10303.2	16670.1	14947.1	119383	121322	117496	158850	166934	164749	NA	NA	NA	49848.6	57048.6	53123.3	36114.2	41825.8	45584.9
P01833	PIGR_HUMAN	PIGR	Polymeric immunoglobulin receptor	10	ASVDSGSSEEQGGSSR;AVADTRDQADGSRASVDSGSSEEQGGSSR;DGSFSVVITGLR;IIEGEPNLK;ILLNPQDK;ILLNPQDKDGSFSVVITGLR;LDIQGTGQLLFSVVINQLR;LVSLTLNLVTR;QGHFYGETAAVYVAVEER;VYTVDLGR	131906	135477	126981	88284.9	81192.6	76909.1	1450.06	2210.71	2087.69	57402.2	58727.7	54734.7	243254	273082	239810	289823	298826	298649
P01834	IGKC_HUMAN	IGKC	Immunoglobulin kappa constant	2	RTVAAPSVFIFPPSDEQLK;TVAAPSVFIFPPSDEQLK	32048.9	NA	NA	312089	309011	303349	328233	326244	378591	NA	41492.9	NA	NA	81296.6	NA	NA	NA	NA
P01857	IGHG1_HUMAN	IGHG1	Immunoglobulin heavy constant gamma 1	16	ALPAPIEK;ALPAPIEKTISK;DTLMISR;EEQYNSTYR;EPQVYTLPPSR;EPQVYTLPPSRDELTK;FNWYVDGVEVHNAK;FNWYVDGVEVHNAKTKPR;GFYPSDIAVEWESNGQPENNYK;GPSVFPLAPSSK;GQPREPQVYTLPPSRDELTK;STSGGTAALGCLVK;TTPPVLDSDGSFFLYSK;VSNKALPAPIEK;VVSVLTVLHQDWLNGK;VVSVLTVLHQDWLNGKEYK	221754	216601	208438	2990000	3110000	3190000	695944	714367	757071	221844	160067	139325	1000000	1140000	1020000	841399	773450	808636
P01859	IGHG2_HUMAN	IGHG2	Immunoglobulin heavy constant gamma 2	7	EPQVYTLPPSREEMTK;GLPAPIEK;GLPAPIEKTISK;TTPPMLDSDGSFFLYSK;VSNKGLPAPIEK;VVSVLTVVHQDWLNGK;VVSVLTVVHQDWLNGKEYK	48064.3	57089.2	62834.3	1600000	1610000	1490000	1100000	895016	1100000	99087.1	56779.7	54359.9	426909	519295	432600	111030	132823	87847.6
P01871	IGHM_HUMAN	IGHM	Immunoglobulin heavy constant mu	7	DGFFGNPR;NVPLPVIAELPPK;QIQVSWLR;QVGSGVTTDQVQAEAK;VFAIPPSFASIFLTK;YAATSQVLLPSK;YVTSAPMPEPQAPGR	51477.7	48782.2	31276.5	60633.2	58882.6	60890.2	13484.4	14029.1	13975.6	9492.35	12531.3	10653.5	70815.4	60632.3	63324.3	47394.5	55599.8	64230.9
P01876	IGHA1_HUMAN	IGHA1	Immunoglobulin heavy constant alpha 1	4	DASGVTFTWTPSSGK;QEPSQGTTTFAVTSILR;SAVQGPPER;TPLTATLSK	198646	188548	188335	433011	434975	429727	83721	91457.8	85928.2	65419	75768.1	69539.7	473834	498540	475145	458346	497474	416679
P01889	HLAB_HUMAN	HLA-B	HLA class I histocompatibility antigen, B alpha chain	5	APWIEQEGPEYWDR;DGEDQTQDTELVETRPAGDR;FDSDAASPR;FISVGYVDDTQFVR;SWTAADTAAQITQR	7257.71	NA	NA	6480.7	7409.15	10251.3	6836.66	6113.09	5622.94	12080.3	13907.5	14254.3	9609.29	8180.43	10478.9	NA	NA	NA
P02452	CO1A1_HUMAN	COL1A1	Collagen alpha-1(I) chain	20	ADDANVVR;ALLLQGSNEIEIR;DGEAGAQGPPGPAGPAGER;DGLNGLPGPIGPPGPR;DLEVDTTLK;GEPGPVGVQGPPGPAGEEGK;GESGPSGPAGPTGAR;GETGPAGPAGPVGPVGAR;GFPGADGVAGPK;GLTGSPGSPGPDGK;GPSGPQGPGGPPGPK;GQAGVMGFPGPK;GSAGPPGATGFPGAAGR;GSEGPQGVR;GSPGADGPAGAPGTPGPQGIAGQR;GVPGPPGAVGPAGK;GVQGPPGPAGPR;SGDRGETGPAGPAGPVGPVGAR;SLSQQIENIR;STGGISVPGPMGPSGPR	626831	588382	543073	65754.9	63696.2	75630.4	37815.7	30250.7	32924.8	745637	746182	720246	652455	608518	548045	266559	266626	259886
P02458	CO2A1_HUMAN	COL2A1	Collagen alpha-1(II) chain	10	ALLIQGSNDVEIR;GEAGAQGPMGPSGPAGAR;GIQGPQGPR;GIVGLPGQR;GLPGAPGLR;GPPGPQGPAGEQGPR;GPPGPVGPSGK;QGDRGEAGAQGPMGPSGPAGAR;SLNNQIESIR;VGPSGAPGEDGR	848183	810517	775634	NA	NA	NA	NA	NA	NA	NA	NA	NA	167956	229985	210136	NA	NA	NA
P02461	CO3A1_HUMAN	COL3A1	Collagen alpha-1(III) chain	12	DGNPGSDGLPGR;GDPGPPGIPGR;GESGPAGPAGAPGPAGSR;GGPGGPGPQGPPGK;GPPGLAGAPGLR;GPPGPAGANGAPGLR;GPVGPSGPPGK;GSPGGPGAAGFPGAR;INTDEIMTSLK;NSIAYMDQASGNVK;SGDRGESGPAGPAGAPGPAGSR;SVNGQIESLISPDGSR	301848	326519	284041	33648.8	29575.6	26156.5	23915.9	22304.3	21897.8	416446	501389	426176	381148	311481	417946	143252	NA	NA
P02511	CRYAB_HUMAN	CRYAB	Alpha-crystallin B chain	8	APSWFDTGLSEMR;EEKPAVTAAPK;FSVNLDVK;HEERQDEHGFISR;HFSPEELK;QDEHGFISR;VLGDVIEVHGK;VLGDVIEVHGKHEER	27397.6	NA	5107.72	29658.4	27843.1	25983.9	185714	188573	187144	45528.5	22094.3	46128.1	41020.4	37429.4	27646.5	33578.7	48469.4	37890.2
P02533	K1C14_HUMAN	KRT14	Keratin, type I cytoskeletal 14	28	ADLEMQIESLK;ADLEMQIESLKEELAYLK;ADLEMQIESLKEELAYLKK;APSTYGGGLSVSSSR;DAEEWFFTK;DAEEWFFTKTEELNR;GQVGGDVNVEMDAAPGVDLSR;ILTATVDNANVLLQIDNAR;KDAEEWFFTK;KDAEEWFFTKTEELNR;LAADDFRTKYETELNLR;LLEGEDAHLSSSQFSSGSQSSR;LLEGEDAHLSSSQFSSGSQSSRDVTSSSR;MSVEADINGLR;MSVEADINGLRR;NKILTATVDNANVLLQIDNAR;NRKDAEEWFFTK;PAEIKDYSPYFK;QRPAEIKDYSPYFK;RLLEGEDAHLSSSQFSSGSQSSR;RTMQNLEIELQSQLSMK;TIEDLRNKILTATVDNANVLLQIDNAR;TKYETEL…	3200000	3220000	3070000	4250000	3860000	3970000	1310000	1230000	1400000	2010000	1870000	1870000	5560000	5330000	5970000	2520000	2730000	2760000
P02538	K2C6A_HUMAN	KRT6A	Keratin, type II cytoskeletal 6A	28	ADTLTDEINFLR;AIGGGLSSVGGGSSTIK;ALYDAELSQMQTHISDTSVVLSMDNNR;DAKNKLEGLEDALQK;DVDAAYMNKVELQAKADTLTDEINFLR;FLEQQNKVLETKWTLLQEQGTK;GFSANSAR;GMQDLVEDFK;GMQDLVEDFKNKYEDEINK;GMQDLVEDFKNK;GSGGLGGACGGAGFGSR;ISIGGGSCAISGGYGSR;KQCANLQAAIADAEQR;LEGLEDALQK;LEGLEDALQKAK;LLKEYQELMNVK;LRSEIDHVK;LRSEIDHVKK;NKLEGLEDALQK;NKLEGLEDALQKAK;NTKQEIAEINR;QCANLQAAIADAEQR;QEIAEINR;SGFSSVSVSR;SLYGLGGSK;SLYGLGGSKR;VELQAKADTLTD…	1630000	1520000	1450000	3070000	2630000	2740000	1320000	2020000	1590000	2420000	2230000	2480000	5130000	4950000	4640000	4140000	3910000	3960000
P02545	LMNA_HUMAN	LMNA	Prelamin-A/C	46	AAYEAELGDAR;AGQVVTIWAAGAGATHSPPTDLVWK;AQHEDQVEQYK;ASASGSGAQVGGPISSGSSASSVTVTR;DLEALLNSK;DLEDSLAR;EAALSTALSEK;EAALSTALSEKR;EDLQELNDR;EELDFQK;EFESRLADALQELR;EGDLIAAQAR;EVSGIKAAYEAELGDAR;IDSLSAQLSQLQK;IRIDSLSAQLSQLQK;ITESEEVVSR;KEGDLIAAQAR;KLLEGEEER;KQLQDEMLR;LADALQELR;LALDMEIHAYR;LAVYIDR;LEAALGEAK;LKDLEALLNSK;LLEGEEER;LQEKEDLQELNDR;LQLELSK;LQTMKEELDFQK;LRDLEDSLAR;LSPSPTSQR;LVEIDNGK;LVEIDNGKQR;MQQQL…	592468	608354	564085	583489	604426	574034	705973	736393	729376	1250000	1210000	1160000	564733	573819	539488	648545	608680	632785
P02647	APOA1_HUMAN	APOA1	Apolipoprotein A-I	15	AKPALEDLR;ATEHLSTLSEK;DLATVYVDVLK;DYVSQFEGSALGK;EQLGPVTQEFWDNLEK;LLDNWDSVTSTFSK;LREQLGPVTQEFWDNLEK;LREQLGPVTQEFWDNLEKETEGLR;LSPLGEEMR;QGLLPVLESFK;THLAPYSDELR;VKDLATVYVDVLK;VQPYLDDFQK;VSFLSALEEYTK;WQEEMELYR	22455.2	26214.7	16530.6	235394	249799	267643	52838.7	39035.3	54066.1	22054.6	21170.9	19115.3	380558	314711	283033	232451	205110	216913
P02649	APOE_HUMAN	APOE	Apolipoprotein E	14	AATVGSLAGQPLQER;AKLEEQAQQIR;AYKSELEEQLTPVAEETR;DRLDEVK;EQVAEVR;GEVQAMLGQSTEELR;LEEQAQQIR;LGPLVEQGR;LQAEAFQAR;QQTEWQSGQR;SELEEQLTPVAEETR;SWFEPLVEDMQR;VQAAVGTSAAPVPSDNH;WELALGR	47572.7	62675.8	51371.8	27648.9	29161.7	28290.7	38839	41704.8	35902.7	63679.7	68235	71097.1	65695.5	57976.8	46521.6	78341.1	75772.6	65142.5
P02652	APOA2_HUMAN	APOA2	Apolipoprotein A-II	4	EQLTPLIK;SKEQLTPLIK;SPELQAEAK;VKSPELQAEAK	NA	NA	8957.46	142068	139333	152422	8046.87	6708.64	10136.9	13523.4	9938.9	11475.4	245616	218406	202781	142766	134364	144639
P02656	APOC3_HUMAN	APOC3	Apolipoprotein C-III	2	DALSSVQESQVAQQAR;GWVTDGFSSLK	NA	9133.73	20415.8	40130.6	45556.5	44244.7	NA	NA	NA	NA	5341.46	NA	55367.4	68729.2	53667.3	24381.1	22728.8	NA
P02671	FIBA_HUMAN	FGA	Fibrinogen alpha chain	11	DSHSLTTNIMEILR;ESSSHHPGIAEFPSR;EVDLKDYEDQQK;GGSTSYGTGSETESPR;GSESGIFTNTK;HPDEAAFFDTASTGK;MELERPGGNEITR;NSLFEYQK;QFTSSTSYNR;QLEQVIAK;VQHIQLLQK	NA	NA	NA	40681	42642.8	42934.3	11661.3	11312.5	14943	NA	17450.5	NA	67521.2	65395.9	58000.1	30825.7	30763.4	31247.1
P02675	FIBB_HUMAN	FGB	Fibrinogen beta chain	14	AHYGGFTVQNEANK;DNDGWLTSDPR;DNENVVNEYSSELEK;EDGGGWWYNR;EEAPSLRPAPPPISGGGYR;GGETSEMYLIQPDSSVKPYR;GSWYSMR;HGTDDGVVWMNWK;HQLYIDETVNSNIPTNLR;IRPFFPQQ;KGGETSEMYLIQPDSSVKPYR;MGPTELLIEMEDWK;SILENLR;YYWGGQYTWDMAK	58654.5	60554.3	73467.9	75486.1	77863.8	87034.7	13603	15374.6	15312.9	NA	NA	11560.9	118815	134261	140773	35994.7	NA	42874.5
P02679	FIBG_HUMAN	FGG	Fibrinogen gamma chain	12	AIQLTYNPDESSKPNMIDAATLK;ASTPNGYDNGIIWATWK;EGFGHLSPTGTTEFWLGNEK;IHLISTQSAIPYALR;LTIGEGQQHHLGGAK;QSGLYFIKPLK;TSTADYAMFK;VAQLEAQCQEPCK;VELEDWNGR;VGPEADKYR;YEASILTHDSSIR;YLQEIYNSNNQK	47736.3	51424.3	49387.5	91631.5	88574.2	102730	25754.5	24375	24335.5	4870.69	6800.13	3983.67	133252	126750	115672	60068.8	80833	48954.8
P02730	B3AT_HUMAN	SLC4A1	Band 3 anion transport protein	2	ADFLEQPVLGFVR;ASTPGAAAQIQEVK	NA	NA	NA	3479.04	3208.59	2971.39	NA	NA	NA	2643.19	NA	NA	NA	NA	NA	NA	NA	NA
P02743	SAMP_HUMAN	APCS	Serum amyloid P-component	4	AYSLFSYNTQGR;DNELLVYK;IVLGQEQDSYGGK;VGEYSLYIGR	NA	NA	NA	17901.7	17235.2	17401.4	9705.79	10311.3	10787.4	NA	NA	NA	17081.4	28860.4	20793.9	NA	NA	NA
P02746	C1QB_HUMAN	C1QB	Complement C1q subcomponent subunit B	3	FDHVITNMNNNYEPR;LEQGENVFLQATDK;VPGLYYFTYHASSR	NA	NA	NA	19273.8	19420.8	31981.8	13774.1	11581.2	11336.7	NA	NA	NA	NA	NA	NA	NA	NA	NA
P02747	C1QC_HUMAN	C1QC	Complement C1q subcomponent subunit C	4	FNAVLTNPQGDYDTSTGK;FQSVFTVTR;QTHQPPAPNSLIR;TNQVNSGGVLLR	NA	NA	NA	38498.4	33089.8	46881.2	24809.2	25460.5	24677.6	NA	NA	NA	11699.5	NA	8747.34	NA	NA	NA
P02748	CO9_HUMAN	C9	Complement component C9	5	AIEDYINEFSVR;LSPIYNLVPVK;SIEVFGQFNGK;TEHYEEQIEAFK;TSNFNAAISLK	NA	NA	NA	5908.14	5270.12	5816.38	3976.04	4457.9	4568.11	NA	NA	NA	NA	NA	NA	NA	NA	NA
P02750	A2GL_HUMAN	LRG1	Leucine-rich alpha-2-glycoprotein	9	ALGHLDLSGNR;DLLLPQPDLR;ENQLEVLEVSWLHGLK;GQTLLAVAK;LQELHLSSNGLESLSPEFLRPVPQLR;NALTGLPPGLFQASATLDTLVLK;TLDLGENQLETLPPDLLR;VAAGAFQGLR;YLFLNGNK	NA	NA	NA	40500.1	35121.1	45117.8	20641.1	22745.6	19302.9	NA	NA	NA	NA	9694.05	NA	NA	NA	NA
P02751	FINC_HUMAN	FN1	Fibronectin	27	DLQFVEVTDVK;FLATTPNSLLVSWQPPR;FTNIGPDTMR;GDSPASSKPISINYR;GLAFTDVDVDSIK;GLKPGVVYEGQLISIQQYGHQEVTR;IAWESPQGQVSR;ITYGETGGNSPVQEFTVPGSK;IYLYTLNDNAR;NLQPASEYTVSLVAIK;NTFAEVTGLSPGVTYYFK;PAQGVVTTLENVSPPR;PQAPITGYR;QYNVGPSVSK;SSPVVIDASTAIDAPSNLR;STTPDITGYR;SYTITGLQPGTDYK;TEIDKPSQMQVTDVQDNSISVK;TIKPDVR;VDVIPVNLPGEHGQR;VFAVSHGR;VPGTSTSATLTGLTR;VTDATETTITISWR;VTIMWTPPESAVTGYR;VTWAPPPSIDLTNFLVR;WLPSSSPVTGYR;…	159998	178332	133721	39420	41704.7	45072.1	10158.1	12373.5	10511.2	77267.1	70683.2	80530.8	74091.4	84734.2	66973.4	65805.6	55365.5	58796.1
P02763	A1AG1_HUMAN	ORM1	Alpha-1-acid glycoprotein 1	5	NWGLSVYADKPETTK;SDVVYTDWK;TEDTIFLR;WFYIASAFR;YVGGQEHFAHLLILR	13226.1	12083.2	11367.5	71288.1	78793.7	76449	12709.6	12034.7	11406.6	7857.56	7912.12	11159.7	36932.9	32257.5	39601.5	46086.8	56133.5	62134.4
P02765	FETUA_HUMAN	AHSG	Alpha-2-HS-glycoprotein	2	HTFMGVVSLGSPSGEVSHPR;HTLNQIDEVK	NA	7374.99	NA	59660.1	62860.7	62486.8	25679.2	24545.1	29254.7	NA	NA	NA	62901.4	64982.6	92865.4	41158.1	41119.2	34154.2
P02766	TTHY_HUMAN	TTR	Transthyretin	3	AADDTWEPFASGK;ALGISPFHEHAEVVFTANDSGPR;GSPAINVAVHVFR	176868	193443	173098	31816.7	30276	35757.4	7093.93	6910.35	6652.14	7302.79	6317.51	8649.37	127713	121433	104983	11597.8	8434.53	NA
P02768	ALBU_HUMAN	ALB	Albumin	32	AAFTECCQAADK;AEFAEVSK;AVMDDFAAFVEK;CCTESLVNR;DDNPNLPR;DLGEENFK;DVFLGMFLYEYAR;ETYGEMADCCAK;FKDLGEENFK;FQNALLVR;HPDYSVVLLLR;HPYFYAPELLFFAK;KLVAASQAALGL;KQTALVELVK;KVPQVSTPTLVEVSR;KYLYEIAR;LCTVATLR;LDELRDEGK;LDELRDEGKASSAK;LVNEVTEFAK;NECFLQHK;PLVEEPQNLIK;QTALVELVK;RHPDYSVVLLLR;RHPYFYAPELLFFAK;SLHTLFGDK;TCVADESAENCDK;TYETTLEK;VFDEFKPLVEEPQNLIK;VPQVSTPTLVEVSR;YICENQDSISSK;YLYEIAR	782853	773782	777291	5150000	4940000	5150000	465001	443321	469033	631432	597286	594740	6500000	6850000	6970000	3000000	2990000	3190000
P02774	VTDB_HUMAN	GC	Vitamin D-binding protein	8	AKLPDATPTELAK;EFSHLGKEDFTSLSLVLYSR;ELPEHTVK;ELSSFIDK;HLSLLTTLSNR;KFPSGTFEQVSQLVK;THLPEVFLSK;YTFELSR	NA	NA	NA	44380.1	53669.5	48538	7104.36	22508.3	23509.1	NA	NA	NA	48060.1	56388.5	46785.8	NA	NA	NA
P02786	TFR1_HUMAN	TFRC	Transferrin receptor protein 1	20	DSAQNSVIIVDK;EMGLSLQWLYSAR;GFVEPDHYVVVGAQR;HPVTGQFLYQDSNWASK;ILNIFGVIK;LAQMFSDMVLK;LAVDEEENADNNTK;LDSTDFTGTIK;LTHDVELNLDYER;LTTDFGNAEK;LTVSNVLK;LVHANFGTK;LVYLVENPGGYVAYSK;SAFSNLFGGEPLSYTR;SGVGTALLLK;SSGLPNIPVQTISR;VANAESLNAIGVLIYMDQTK;VEYHFLSPYVSPK;VSASPLLYTLIEK;YNSQLLSFVR	21357.4	20593	20094.1	4602.45	6044.76	6081.71	29616.5	28786.5	28420.8	12899.3	13367.5	16434.2	12387.1	8429.85	14088.7	NA	NA	NA
P02787	TRFE_HUMAN	TF	Serotransferrin	18	APNHAVVTR;DGAGDVAFVK;DSAHGFLK;DSGFQMNQLR;EDLIWELLNQAQEHFGK;EDPQTFYYAVAVVK;EFQLFSSPHGK;EGYYGYTGAFR;HSTIFENLANK;IMNGEADAMSLDGGFVYIAGK;MYLGYEYVTAIR;SASDLTWDNLK;SKEFQLFSSPHGK;SMGGKEDLIWELLNQAQEHFGK;SMGGKEDLIWELLNQAQEHFGKDK;SVIPSDGPSVACVK;TAGWNIPMGLLYNK;YLGEEYVK	47054.9	37941	48441.9	126777	133521	130269	81061.2	77141.5	79117.9	25169.6	20259.4	16826.8	112046	113793	104051	111026	114177	113051
P02788	TRFL_HUMAN	LTF	Lactotransferrin	20	ADAVTLDGGFIYEAGLAPYK;DGAGDVAFIR;DSAIGFSR;DVTVLQNTDGNNNEAWAK;EDAIWNLLR;FQLFGSPSGQK;GEADAMSLDGGYVYTAGK;GGSFQLNELQGLK;IDSGLYLGSGYFTAIQNLR;KGGSFQLNELQGLK;LRPVAAEVYGTER;QVLLHQQAK;RSDTSLTWNSVK;SDTSLTWNSVK;SVNGKEDAIWNLLR;TAGWNVPIGTLR;THYYAVAVVK;VPSHAVVAR;YLGPQYVAGITNLK;YYGYTGAFR	228853	224043	228736	297377	302641	305013	9005.07	8374.32	8630.47	156458	151940	153231	665721	637918	632779	656730	660408	707574
P02790	HEMO_HUMAN	HPX	Hemopexin	5	GGYTLVSGYPK;LYLVQGTQVYVFLTK;NFPSPVDAAFR;RLWWLDLK;SGAQATWTELPWPHEK	NA	7524.62	13435.3	95699.3	95755.9	97652.4	27216.5	28452.2	27343	8576.72	NA	NA	104559	98734.6	125131	46522.6	47659.8	NA
P02792	FRIL_HUMAN	FTL	Ferritin light chain	4	KLNQALLDLHALGSAR;LGGPEAGLGEYLFER;LGGPEAGLGEYLFERLTLKHD;LNQALLDLHALGSAR	144792	152815	147254	51648.8	57541.1	52148	11413.7	9580.76	10073.2	385023	407246	417362	228482	247684	218042	385027	384474	354532
P02794	FRIH_HUMAN	FTH1	Ferritin heavy chain	6	ELGDHVTNLR;IFLQDIK;MGAPESGLAEYLFDK;NVNQSLLELHK;QNYHQDSEAAINR;YFLHQSHEER	128077	120880	126560	45745.7	41426.3	45335	17635.2	16524.4	17348.1	419740	390260	412788	143600	129463	149745	182222	206459	171885
P03905	NU4M_HUMAN	MT-ND4	NADH-ubiquinone oxidoreductase chain 4	3	AHVEAPIAGSMVLAAVLLK;LIVPTIMLLPLTWLSK;LTLILNPLTK	4175.87	NA	NA	14469.3	9714.45	10643.5	8941.92	8148.74	8669.74	4638.76	2864.49	2738.09	9625.5	7441.39	8937.75	NA	NA	NA
P03915	NU5M_HUMAN	MT-ND5	NADH-ubiquinone oxidoreductase chain 5	3	FPTLTNINENNPTLLNPIK;MILLTLTGQPR;TISQHQISTSIITSTQK	15297.9	12596.5	NA	6970.96	7209.5	5848.63	4592.51	4711.64	5366.44	12384.3	13448.8	11385.3	NA	7870.83	10443.4	NA	NA	NA
P03956	MMP1_HUMAN	MMP1	Interstitial collagenase	11	ADVDHAIEK;AFQLWSNVTPLTFTK;DGFFYFFHGTR;HIDAALSEENTGK;IENYTPDLPR;LTFDAITTIR;SQNPVQPIGPQTPK;TYFFVANK;VTGKPDAETLK;WEQTHLTYR;YWAVQGQNVLHGYPK	NA	NA	NA	NA	NA	NA	20090.3	19939	20846.4	NA	NA	NA	NA	NA	NA	NA	NA	NA
P04004	VTNC_HUMAN	VTN	Vitronectin	6	DVWGIEGPIDAAFTR;DWHGVPGQVDAAMAGR;FEDGVLDPDYPR;GDVFTMPEDEYTVYDDGEEK;IYISGMAPR;RVDTVDPPYPR	NA	NA	NA	24692	23353.6	18055.9	18885.8	23151.2	18683.4	NA	NA	NA	NA	NA	23621	NA	NA	NA
P04035	HMDH_HUMAN	HMGCR	3-hydroxy-3-methylglutaryl-coenzyme A reductase	4	AWLETSEGFAVIK;FLSDAEIIQLVNAK;VLEEEENKPNPVTQR;VSLGLDENVSK	NA	NA	NA	NA	NA	NA	4356.7	4787.61	4971.18	NA	NA	NA	NA	NA	NA	NA	NA	NA
P04040	CATA_HUMAN	CAT	Catalase	23	ADVLTTGAGNPVGDK;ADVLTTGAGNPVGDKLNVITVGPR;AFYVNVLNEEQR;DAQIFIQK;DLFNAIATGK;DPASDQMQHWK;DPILFPSFIHSQK;DYPLIPVGK;FNTANDDNVTQVR;FSTVAGESGSADTVR;FSTVAGESGSADTVRDPR;GAGAFGYFEVTHDITK;GPLLVQDVVFTDEMAHFDR;GPLLVQDVVFTDEMAHFDRER;LCENIAGHLK;LFAYPDTHR;LNVITVGPR;LSQEDPDYGIR;NAIHTFVQSGSHLAAR;NFTEVHPDYGSHIQALLDK;NFTEVHPDYGSHIQALLDKYNAEKPK;VFEHIGK;VWPHKDYPLIPVGK	318052	311394	305660	934615	940253	957506	116545	109681	117945	144102	154138	162661	1340000	1360000	1450000	1220000	1260000	1260000
P04049	RAF1_HUMAN	RAF1	RAF proto-oncogene serine/threonine-protein kinase	9	DQIIFMVGR;FLLNGFR;FQMFQLIDIAR;IGDFGLATVK;IGSGSFGTVYK;PLFPQILSSIELLQHSLPK;SNNIFLHEGLTVK;VVDPTPEQFQAFR;YSTPHAFTFNTSSPSSEGSLSQR	NA	NA	NA	NA	NA	NA	9383.91	8810.23	8271.21	12251.9	15981.7	16425.7	NA	NA	NA	NA	NA	13047.6
P04062	GBA1_HUMAN	GBA1	Lysosomal acid glucosylceramidase	13	DVPLTIKDPAVGFLETISPGYSIHTYLWR;FIPEGSQR;FLDAYAEHK;FWEQSVR;GFGGAMTDAAALNILALSPPAQNLLLK;GQPGDIYHQTWAR;LLLPHWAK;LLMLDDQR;NFVDSPIIVDITK;QPMFYHLGHFSK;SYFSEEGIGYNIIR;VVLTDPEAAK;YVHGIAVHWYLDFLAPAK	51637.9	40813.8	40616.6	321397	311736	313462	33602.5	35367.1	35138.4	33972.6	32736.5	39099.1	173295	224648	218668	321329	315738	311526
P04066	FUCO_HUMAN	FUCA1	Tissue alpha-L-fucosidase	6	DGLIVPIFQER;DLVGELGTALR;FFHPEEWADLFQAAGAK;ITMLGIQGDLK;PLPAWFDEAK;WLSINGEAIYASK	36009.8	27013.1	34927.3	73991.1	75671.7	84375.1	6195.49	7050.06	6972.03	17647.7	17576.6	22199.1	77325.6	67943.3	61583.9	56265.9	62144.4	56388.1
P04075	ALDOA_HUMAN	ALDOA	Fructose-bisphosphate aldolase A	23	AAQEEYVK;ADDGRPFPQVIK;ADDGRPFPQVIKSK;ALANSLACQGK;ALQASALKAWGGK;ALSDHHIYLEGTLLK;ELSDIAHR;FSHEEIAMATVTALR;GGVVGIKVDK;GILAADESTGSIAK;GILAADESTGSIAKR;GVVPLAGTNGETTTQGLDGLSER;IGEHTPSALAIMENANVLAR;KELSDIAHR;LQSIGTENTEENR;LQSIGTENTEENRR;PFPQVIK;PWALTFSYGR;PYQYPALTPEQK;QLLLTADDR;RLQSIGTENTEENR;TVPPAVTGITFLSGGQSEEEASINLNAINK;VDKGVVPLAGTNGETTTQGLDGLSER	366742	387947	372013	321809	314050	327453	773482	798331	805323	490352	516825	503549	607126	626319	549739	334444	363309	351277
P04080	CYTB_HUMAN	CSTB	Cystatin-B	6	AKHDELTYF;HDELTYF;SQVVAGTNYFIK;VFQSLPHENK;VFQSLPHENKPLTLSNYQTNK;VHVGDEDFVHLR	256212	226298	255963	155746	154935	151503	903569	919474	913270	168708	189634	149276	289961	311204	274691	159257	152667	130834
P04083	ANXA1_HUMAN	ANXA1	Annexin A1	21	AAYLQETGKPLDETLK;AAYLQETGKPLDETLKK;ALTGHLEEVVLALLK;ALYEAGER;DITSDTSGDFR;GDRSEDFGVNEDLADSDAR;GGPGSAVSPYPTFNPSSDVAALHK;GLGTDEDTLIEILASR;GTDVNVFNTILTTR;GVDEATIIDILTK;GVDEATIIDILTKR;KALTGHLEEVVLALLK;KGTDVNVFNTILTTR;NALLSLAK;QAWFIENEEQEYVQTVK;SEDFGVNEDLADSDAR;SEIDMNDIK;TPAQFDADELR;VLDLELK;VLDLELKGDIEK;VYREELK	147479	144932	142508	212275	209775	214565	557506	603725	566480	298701	259194	272812	228818	236891	215480	249822	290458	317028
P04114	APOB_HUMAN	APOB	Apolipoprotein B-100	41	ALVEQGFTVPEIK;ALYWVNGQVPDGVSK;ATGVLYDYVNK;DNVFDGLVR;EFQVPTFTIPK;EVGTVLSQVYSK;FPEVDVLTK;GIISALLVPPETEEAK;IAELSATAQEIIK;IAIANIIDEIIEK;IDDIWNLEVK;IEIPLPFGGK;IGQDGISTSATTNLK;ITENDIQIALDDAK;ITLPDFR;LATALSLSNK;LDVTTSIGR;LEIQSQVDSQHVGHSVLTAK;LIVAMSSWLQK;LLSGGNTLHLVSTTK;LNGEIQALELPQK;LPYTIITTPPLK;LSNVLQQVK;LTLDIQNK;NIILPVYDK;QGFFPDSVNK;QVFLYPEKDEPTYILNIK;SEILAHWSPAK;TEHGSEMLFFGNAIEGK;TEVIPPLIENR;TGISPLAL…	12268.3	13458.8	9133.99	24251.8	21616.7	21988.8	NA	NA	1974.76	9388.16	8989.5	12177.6	30227.6	31862.9	29974.2	25655.8	26017.3	27207.3
P04156	PRIO_HUMAN	PRNP	Major prion protein	2	ESQAYYQR;PIIHFGSDYEDR	44814.4	42821	37404.8	6899.61	9251.06	8713.22	7924.8	6714.96	5638.28	12543.2	15000.5	13548	8218.39	NA	8928.05	9775.93	NA	NA
P04179	SODM_HUMAN	SOD2	Superoxide dismutase [Mn], mitochondrial	10	AIWNVINWENVTER;DFGSFDKFK;FNGGGHINHSIFWTNLSPNGGGEPK;GDVTAQIALQPALK;GELLEAIK;HHAAYVNNLNVTEEK;HSLPDLPYDYGALEPHINAQIMQLHHSK;LTAASVGVQGSGWGWLGFNK;RDFGSFDK;YQEALAK	39501.8	59445	55410.2	99645.9	100959	103171	96789	112353	128836	180995	178891	160616	76709.1	85959.5	81808.6	76677.6	70496.5	78636.2
P04181	OAT_HUMAN	OAT	Ornithine aminotransferase, mitochondrial	13	AFYNNVLGEYEEYITK;DNGLLAKPTHGDIIR;FAPPLVIKEDELR;GIYLWDVEGR;GLLNAIVIK;HQVLFIADEIQTGLAR;IVFAAGNFWGR;KTVQGPPTSDDIFER;LPSDVVTAVR;TVQGPPTSDDIFER;VAIAALEVLEEENLAENADK;WLAVDYENVRPDIVLLGK;YGAHNYHPLPVALER	10043.8	20725.1	22253.3	NA	2525.71	7554.66	23172.1	26014.5	25513.4	43391.4	38135.6	35459.6	NA	NA	NA	NA	NA	NA
P04196	HRG_HUMAN	HRG	Histidine-rich glycoprotein	2	DGYLFQLLR;DSPVLIDFFEDTER	NA	NA	NA	6464.76	6418.28	8046.18	3216.4	2742.81	3526.51	NA	NA	NA	5147.62	8516.79	NA	NA	NA	NA
P04211	LV743_HUMAN	IGLV7-43	Immunoglobulin lambda variable 7-43	2	ALIYSTSNK;FSGSLLGGK	NA	NA	NA	20925.8	19098.6	22106.6	NA	NA	NA	NA	NA	NA	NA	NA	NA	NA	NA	NA
P04216	THY1_HUMAN	THY1	Thy-1 membrane glycoprotein	2	HVLFGTVGVPEHTYR;VLYLSAFTSK	201243	199361	149019	25383.4	NA	13955	10882	10684.9	8971.82	26375.8	27551.7	24712.1	39135.1	26967.9	26665	NA	NA	NA
P04217	A1BG_HUMAN	A1BG	Alpha-1B-glycoprotein	3	ATWSGAVLAGR;LLELTGPK;SGLSTGWTQLSK	NA	NA	NA	31000	27882.5	26346.5	NA	NA	3284.97	NA	NA	NA	44326	40696.2	44346.2	NA	34596.8	28568.8
P04259	K2C6B_HUMAN	KRT6B	Keratin, type II cytoskeletal 6B	7	ATGGGLSSVGGGSSTIK;NMQDLVEDLK;NMQDLVEDLKNKYEDEINK;NMQDLVEDLKNK;QLDNIVGER;RQLDNIVGER;SGFSSISVSR	507070	518921	514015	1010000	988052	1080000	507280	1690000	439916	1850000	2010000	2210000	2670000	2890000	2930000	2640000	2690000	2570000
P04264	K2C1_HUMAN	KRT1	Keratin, type II cytoskeletal 1	66	AEAESLYQSK;AEAESLYQSKYEELQITAGR;AQYEDIAQK;AQYEDIAQKSK;DVDGAYMTK;DVDGAYMTKVDLQAK;DYQELMNTK;EQIKSLNNQFASFIDK;EREQIKSLNNQFASFIDK;FLEQQNQVLQTK;FLEQQNQVLQTKWELLQQVDTSTR;FSSCGGGGGSFGAGGGFGSR;FVSTTYSGVTR;GSGGGSSGGSIGGR;IEISELNR;IEISELNRVIQR;KDVDGAYMTK;KDVDGAYMTKVDLQAK;KQISNLQQSISDAEQR;KQISNLQQSISDAEQRGENALK;LALDLEIATYR;LDSELKNMQDMVEDYR;LLRDYQELMNTK;LNDLEDALQQAK;LNDLEDALQQAKEDLAR;LRSEIDNVK;LRSEIDNVKK;NKL…	15200000	14100000	14700000	14900000	12800000	15000000	733203	726963	755280	7050000	6920000	6990000	19800000	21600000	25400000	17700000	18100000	18100000
P04278	SHBG_HUMAN	SHBG	Sex hormone-binding globulin	2	QAEISASAPTSLR;VVLSSGSGPGLDLPLVLGLPLQLK	NA	NA	NA	NA	NA	NA	3780.59	4521.36	4115.47	NA	NA	NA	NA	NA	NA	NA	NA	NA
P04279	SEMG1_HUMAN	SEMG1	Semenogelin-1	3	EQDLLSHEQK;ISYQSSSTEER;LWVHGLSK	NA	NA	NA	NA	NA	NA	NA	NA	NA	48381.6	40891.2	49338.9	113720	75616	87903.5	NA	NA	NA
P04350	TBB4A_HUMAN	TUBB4A	Tubulin beta-4A chain	5	AVLVDLEPGTMDSVR;EIVHLQAGQCGNQIGAK;FWEVISDEHGIDPTGTYHGDSDLQLER;INVYYNEATGGNYVPR;MAATFIGNSTAIQELFK	691911	716544	718081	215597	198876	192047	427729	438378	419544	667153	563123	722763	494583	448805	412342	310475	372295	252974
P04406	G3P_HUMAN	GAPDH	Glyceraldehyde-3-phosphate dehydrogenase	24	AENGKLVINGNPITIFQER;AENGKLVINGNPITIFQERDPSK;AVGKVIPELNGK;GALQNIIPASTGAAK;GALQNIIPASTGAAKAVGK;IKWGDAGAEYVVESTGVFTTMEK;LEKPAKYDDIK;LISWYDNEFGYSNR;LVINGNPITIFQER;LVINGNPITIFQERDPSK;QASEGPLK;RVIISAPSADAPMFVMGVNHEK;TVDGPSGKLWR;VDIVAINDPFIDLNYMVYMFQYDSTHGK;VIHDNFGIVEGLMTTVHAITATQK;VIISAPSADAPMFVMGVNHEK;VIISAPSADAPMFVMGVNHEKYDNSLK;VIPELNGK;VIPELNGKLTGMAFR;VPTANVSVVDLTCR;VVDLMAHMASKE;VVDLMAHMASK;VVKQASEG…	976553	942787	932951	2410000	2340000	2230000	1280000	1260000	1240000	976675	734879	891573	2200000	2430000	2080000	574629	675411	797626
P04424	ARLY_HUMAN	ASL	Argininosuccinate lyase	7	DVLFPGYTHLQR;FNASIAYDR;INVLPLGSGAIAGNPLGVDR;LNSNDEDIHTANER;NPDSLELIR;SSVDWQIR;VAEEWAQGTFK	NA	16354.8	16934	13203.2	13497.3	7325.48	10951.4	10681.6	11088.5	NA	9159.1	7561.86	30358.9	34686.8	42006.4	35091.4	36437.2	29692.7
P04439	HLAA_HUMAN	HLA-A	HLA class I histocompatibility antigen, A alpha chain	5	FDSDAASQR;FIAVGYVDDTQFVR;SWTAADMAAQITK;WAAVVVPSGEEQR;YFFTSVSR	44819.7	34819.4	31758.6	29201.1	26658.9	34946.2	21433.3	21672.8	23470.7	45001.6	53086.1	50216.2	40159.1	47631	27092.8	NA	26052.7	NA
P04632	CPNS1_HUMAN	CAPNS1	Calpain small subunit 1	7	MFLVNSFLK;ILGGVISAISEAAAQYNPEPPPPR;LFAQLAGDDMEVSATELMNILNK;LGFEEFK;SMVAVMDSDTTGK;THYSNIEANESEEVR;YLWNNIK	358344	211090	227998	366414	346249	330609	237291	202722	206708	155732	153619	130298	351238	279054	335615	187691	216233	262838
P04746	AMYP_HUMAN	AMY2A	Pancreatic alpha-amylase	13	AHFSISNSAEDPFIAIHAESK;ALVFVDNHDNQR;GHGAGGASILTFWDAR;HMWPGDIK;IAEYMNHLIDIGVAGFR;LTGLLDLALEK;MAVGFMLAHPYGFTR;SGNEDEFR;SSDYFGNGR;TGSGDIENYNDATQVR;TSIVHLFEWR;YGAKLGTVIR;YQPVSYK	59175.7	58250.6	69460.9	25769.5	24549.1	25259.2	1361.26	NA	NA	6143.92	8050.19	NA	249938	289965	295467	18500000	17700000	16400000
P04792	HSPB1_HUMAN	HSPB1	Heat shock protein beta-1	18	AQLGGPEAAK;AQLGGPEAAKSDETAAK;DGVVEITGK;DGVVEITGKHEER;DWYPHSR;GPSWDPFR;GPSWDPFRDWYPHSR;LATQSNEITIPVTFESR;LFDQAFGLPR;LPEEWSQWLGGSSWPGYVR;PLPPAAIESPAVAAPAYSR;QDEHGYISR;QLSSGVSEIR;TKDGVVEITGK;TKDGVVEITGKHEER;VPFSLLR;VSLDVNHFAPDELTVK;VSLDVNHFAPDELTVKTK	797220	833957	691831	3290000	3180000	3280000	1060000	1070000	1040000	2210000	2330000	2350000	2150000	2610000	2430000	2190000	2010000	1950000
P04843	RPN1_HUMAN	RPN1	Dolichyl-diphosphooligosaccharide--protein glycosyltransferase subunit 1	23	ALTSEIALLQSR;APDELHYTYLDTFGR;APDELHYTYLDTFGRPVIVAYK;ATSFLLALEPELEAR;DVPAYSQDTFK;FPLFGGWK;FVDHVFDEQVIDSLTVK;GEDEEENNLEVR;HFDETVNR;IDHILDAL;ISVIVETVYTHVLHPYPTQITQSEK;KNLVEQHIQDIVVHYTFNK;LAHLGVQVKGEDEEENNLEVR;LDFSITKDPAAEAR;LPVALDPGAK;NIEIDSPYEISR;NLVEQHIQDIVVHYTFNK;QFVVFEGNHYFYSPYPTK;SEDLLDYGPFR;TILPAAAQDVYYR;TVDLSSHLAK;VHYENNSPFLTITSMTR;VTAEVVLAHLGGGSTSR	89388	91065.3	90848.7	119104	114645	120258	99063.4	100029	108803	85422.7	83783.4	87041.6	116363	120885	121395	93382.5	115272	101087
P04844	RPN2_HUMAN	RPN2	Dolichyl-diphosphooligosaccharide--protein glycosyltransferase subunit 2	16	EDQVIQLMNAIFSK;FELDTSER;FSSGYYDFLVEVEGDNR;ISTEVGITNVDLSTVDKDQSIAPK;KNFESLSEAFSVASAAAVLSHNR;LMDHVGTEPSIKEDQVIQLMNAIFSK;LQVTNVLSQPLTQATVK;LSKEETVLATVQALQTASHLSQQADLR;NFESLSEAFSVASAAAVLSHNR;NPILWNVADVVIK;QEIQHLFR;SIVEEIEDLVAR;TGQEVVFVAEPDNK;TSFTPVGDVFELNFMNVK;YHVPVVVVPEGSASDTHEQAILR;YIANTVELR	194824	158887	185706	86031.3	74876.6	86473	79755	83664.4	97659.3	175026	171604	169713	108807	119371	99563.9	65757.6	63699	66981.5
P04899	GNAI2_HUMAN	GNAI2	Guanine nucleotide-binding protein G(i) subunit alpha-2	8	AMGNLQIDFADPSR;EYQLNDSAAYYLNDLER;FEDLNKR;IAQSDYIPTQQDVLR;MFDVGGQR;NVQFVFDAVTDVIIK;TTGIVETHFTFK;YDEAASYIQSK	50686.2	59881.4	63797.3	33428.3	29268.4	29814.5	35938.9	34109.3	36049.9	91965.2	94283.7	84111.6	54326.5	45886.6	52100.8	33337.5	34286.7	27672.7
P05023	AT1A1_HUMAN	ATP1A1	Sodium/potassium-transporting ATPase subunit alpha-1	17	ACVVHGSDLK;ADIGVAMGIAGSDVSK;AVAGDASESALLK;AVFQANQENLPILK;GIVVYTGDR;GVGIISEGNETVEDIAAR;IVEIPFNSTNK;LNIPVSQVNPR;LSLDELHR;NIAFFSTNCVEGTAR;NLEAVETLGSTSTICSDK;NMVPQQALVIR;QGAIVAVTGDGVNDSPALK;SPDFTNENPLETR;TSATWLALSR;VDNSSLTGESEPQTR;YHTEIVFAR	58778.4	61825.9	56448.5	12507.8	21641.8	12582.6	20153.1	19822.8	18825.9	83772.7	90949.2	91061.1	250286	259279	247254	57275.9	65209.2	43865.6
P05026	AT1B1_HUMAN	ATP1B1	Sodium/potassium-transporting ATPase subunit beta-1	8	AYGENIGYSEK;AYGENIGYSEKDR;FIWNSEK;KFIWNSEK;SYEAYVLNIVR;TEISFRPNDPK;VAPPGLTQIPQIQK;YNPNVLPVQCTGK	NA	13667.4	12174.6	42676.8	45583.1	44129.9	59901	56995.6	59084.1	9705.42	10150.4	10374.3	118909	121577	144264	27588.4	25259.2	27736.3
P05062	ALDOB_HUMAN	ALDOB	Fructose-bisphosphate aldolase B	7	ALQASALAAWGGK;ETTIQGLDGLSER;GILAADESVGTMGNR;IADQCPSSLAIQENANALAR;KDGVDFGK;KYTPEQVAMATVTALHR;LDQGGAPLAGTNK	20139.8	NA	11874.6	NA	NA	NA	NA	NA	NA	28189.9	31279.8	30262.5	382669	453006	328005	30427.3	40436.7	27024.1
P05089	ARGI1_HUMAN	ARG1	Arginase-1	10	DIVYIGLR;DVDPGEHYILK;DYGDLPFADIPNDSPFQIVK;EGLYITEEIYK;GGVEEGPTVLR;ISLVLGGDHSLAIGSISGHAR;TGLLSGLDIMEVNPSLGK;TIGIIGAPFSK;VMEETLSYLLGR;YFSMTEVDR	390179	367908	320997	1100000	1170000	1180000	68919.6	78886.6	85708	174763	180309	196149	1960000	2460000	1820000	1810000	1960000	1970000
P05090	APOD_HUMAN	APOD	Apolipoprotein D	9	ADGTVNQIEGEATPVNLTEPAK;IKVLNQELR;IPTTFENGR;NILTSNNIDVK;NILTSNNIDVKK;NPNLPPETVDSLK;NPNLPPETVDSLKNILTSNNIDVK;NPNLPPETVDSLKNILTSNNIDVKK;VLNQELR	313997	334773	368213	444250	423754	410569	261771	265691	265603	390093	500212	445044	1430000	1500000	1760000	1290000	1270000	1130000
P05091	ALDH2_HUMAN	ALDH2	Aldehyde dehydrogenase, mitochondrial	15	AAFQLGSPWR;ANNSTYGLAAAVFTK;EEIFGPVMQILK;ELGEYGLQAYTEVK;GYFIQPTVFGDVQDGMTIAK;ILGYINTGK;LGPALATGNVVVMK;TEQGPQVDETQFK;TFVQEDIYDEFVER;TIEEVVGR;TIPIDGDFFSYTR;VAEQTPLTALYVANLIK;VAFTGSTEIGR;VVGNPFDSK;YYAGWADK	50862.4	37925.1	42879	55586	50562.6	58329.4	81635.2	82189.9	77133.8	81746.2	84640.1	96314.7	104819	118289	113325	43701.5	41552	63611.6
P05109	S10A8_HUMAN	S100A8	Protein S100-A8	15	ALNSIIDVYHK;ALNSIIDVYHKYSLIK;ELDINTDGAVNFQEFLILVIK;ELDINTDGAVNFQEFLILVIKMGVAAHK;ELDINTDGAVNFQEFLILVIKMGVAAHKK;GADVWFK;GNFHAVYR;GNFHAVYRDDLK;GNFHAVYRDDLKK;KGADVWFK;KKGADVWFK;KLLETECPQYIR;LLETECPQYIR;MLTELEKALNSIIDVYHK;MLTELEKALNSIIDVYHKYSLIK	268707	251888	275725	1370000	1340000	1500000	1430000	1620000	1550000	739221	624086	726366	3840000	3500000	3720000	1260000	1170000	1250000
P05120	PAI2_HUMAN	SERPINB2	Plasminogen activator inhibitor 2	16	ANFSGMSER;DKMAEDEVEVYIPQFK;EKLNIGYIEDLK;GKIPNLLPEGSVDGDTR;GSYPDAILQAQAADK;IPNLLPEGSVDGDTR;KINSWVK;LEEHYELR;LNGLYPFR;LNIGYIEDLK;MAEDEVEVYIPQFK;MVLVNAVYFK;SLSSAINASTGNYLLESVNK;SMGMEDAFNK;TGHGGPQFVADHPFLFLIMHK;TPVQMMYLR	32719.4	30117.6	33699.4	58496.2	70054.7	66314.9	110026	107126	111497	26592	24744.5	23412.1	86846.8	89556.4	83389.3	198009	203464	191704
P05141	ADT2_HUMAN	SLC25A5	ADP/ATP translocase 2	8	TDAAVSFAKDFLAGGVAAAISK;TDAAVSFAKDFLAGGVAAAISKTAVAPIER;AAYFGIYDTAK;DFLAGGVAAAISK;DFLAGGVAAAISKTAVAPIER;GLYQGFNVSVQGIIIYR;GMGGAFVLVLYDEIK;GMGGAFVLVLYDEIKK	31843.8	38411.9	30352.6	126238	93965.8	133250	214848	238391	232723	71736.9	83461.8	72594.5	141481	157228	115694	NA	NA	NA
P05155	IC1_HUMAN	SERPING1	Plasma protease C1 inhibitor	4	GVTSVSQIFHSPDLAIR;LLDSLPSDTR;LVLLNAIYLSAK;TLYSSSPR	NA	NA	NA	49502.5	51467	50366.6	NA	NA	NA	NA	NA	14150.8	49791.4	55359.9	50129	NA	NA	NA
P05156	CFAI_HUMAN	CFI	Complement factor I	2	AQLGDLPWQVAIK;VFSLQWGEVK	NA	NA	NA	NA	11547.4	4753.96	2529.46	2743.34	3088.24	8166.94	NA	NA	5677.45	NA	6813.92	NA	NA	NA
P05164	PERM_HUMAN	MPO	Myeloperoxidase	8	AVSNEIVR;DYLPLVLGPTAMR;IANVFTNAFR;IVGAMVQIITYR;QALAQISLPR;QNQIAVDEIR;VFFASWR;VVLEGGIDPILR	24321.7	19651.9	15305.8	36323.4	37511.3	36982.4	1657.18	1076.52	980.549	9719.43	7760.51	6796.99	60198.3	57661	59622.3	97124.5	91606.9	82407.9
P05165	PCCA_HUMAN	PCCA	Propionyl-CoA carboxylase alpha chain, mitochondrial	14	AMGEQAVALAR;AQAVHPGYGFLSENK;FLSDVYPDGFK;GVTHNIALLR;HIEIQVLGDK;LITYGSDR;LSQYQEPLHLPGVR;LSSQEAASSFGDDR;MADALDNYVIR;SFGLPSIGR;TVAIHSDVDASSVHVK;VTEDTSSVLR;VVEEAPSIFLDAETR;YSSAGTVEFLVDSK	NA	11591.7	10805.3	NA	NA	NA	6804.78	6274.19	7282.99	8683.65	NA	13602.2	NA	NA	NA	NA	NA	NA
P05166	PCCB_HUMAN	PCCB	Propionyl-CoA carboxylase beta chain, mitochondrial	14	AYGGAYDVMSSK;AYNMVDIIHSVVDER;DTSYLFITGPDVVK;FANPFPAAVR;FPGDSVVTGR;GFVDDIIQPSSTR;GHENVEAAQAEYIEK;ISLLLDPGSFVESDMFVEHR;LVPELDTIVPLESTK;LVYVFSQDFTVFGGSLSGAHAQK;NIIVGFAR;SVTNEDVTQEELGGAK;TALLGGGQR;TVGIVGNQPK	NA	NA	NA	NA	NA	NA	7424.13	7326.65	6783.41	NA	20169.4	19278.8	NA	NA	NA	NA	NA	NA
P05186	PPBT_HUMAN	ALPL	Alkaline phosphatase, tissue-nonspecific isozyme	6	ANEGTVGVSAATER;GFFLLVEGGR;HETHGGEDVAVFSK;LDGLDLVDTWK;SVGIVTTTR;TDVEYESDEK	NA	NA	NA	7976.44	9253.6	9978.73	15245.5	12698.4	13791.1	114584	120934	109057	34871.1	37236	31401.1	NA	NA	NA
P05198	IF2A_HUMAN	EIF2S1	Eukaryotic translation initiation factor 2 subunit 1	14	DEQLESLFQR;EVLINNINR;GVFNVQMEPK;GYIDLSKR;HVAEVLEYTKDEQLESLFQR;INLIAPPR;RPGYGAYDAFK;TAWVFDDK;TAWVFDDKYK;TEGLSVLSQAMAVIK;TVYSILR;VSPEEAIK;VVTDTDETELAR;YVMTTTTLER	63957.1	55876.6	76240.6	37199.1	33881.1	35643.2	57637.3	54847.6	58188.3	83682.4	75967.3	74253.1	39952.3	34520.3	32569.7	51803.1	51401.1	63359.2
P05362	ICAM1_HUMAN	ICAM1	Intercellular adhesion molecule 1	5	ASVSVTAEDEGTQR;LLGIETPLPK;REPAVGEPAEVTTTVLVR;VELAPLPSWQPVGK;VTLNGVPAQPLGPR	NA	NA	NA	NA	NA	NA	1336.38	1376.62	1470.9	NA	3260.41	3425.26	NA	NA	NA	NA	NA	NA
P05387	RLA2_HUMAN	RPLP2	Large ribosomal subunit protein P2	7	ILDSVGIEADDDR;ILDSVGIEADDDRLNK;KEESEESDDDMGFGLFD;KILDSVGIEADDDR;KILDSVGIEADDDRLNK;NIEDVIAQGIGK;YVASYLLAALGGNSSPSAK	190333	169090	157836	132717	112558	115616	101673	104180	102494	173552	183870	151902	100103	128071	92550.4	217523	256403	251795
P05388	RLA0_HUMAN	RPLP0	Large ribosomal subunit protein uL10	9	EDLTEIR;EDLTEIRDMLLANK;GHLENNPALEK;GNVGFVFTK;GNVGFVFTKEDLTEIR;GTIEILSDVQLIK;IIQLLDDYPK;TSFFQALGITTK;VLALSVETDYTFPLAEK	176556	184983	176322	76928.5	74635	84656.5	232244	224668	221112	121991	137899	116744	88595.6	98327.1	98473.6	104252	96352.1	97601.8
P05412	JUN_HUMAN	JUN	Transcription factor Jun	2	NSDLLTSPDVGLLK;NVTDEQEGFAEGFVR	NA	NA	NA	NA	NA	NA	2119.36	1865.6	1862.17	NA	NA	NA	NA	NA	NA	NA	NA	NA
P05452	TETN_HUMAN	CLEC3B	Tetranectin	3	LDTLAQEVALLK;NWETEITAQPDGGK;SRLDTLAQEVALLK	NA	NA	NA	9637.89	8218.43	7156.05	29416.2	26901.9	28722.2	NA	NA	NA	NA	NA	NA	NA	NA	NA
P05455	LA_HUMAN	SSB	Lupus La protein	19	AELMEISEDKTK;DANNGNLQLR;EQIKLDEGWVPLEIMIK;ETDLLILFK;EVTWEVLEGEVEK;EVTWEVLEGEVEKEALK;FVETPGQK;GSIFVVFDSIESAK;IIEDQQESLNK;KFVETPGQK;LDEGWVPLEIMIK;LTTDFNVIVEALSK;NKEVTWEVLEGEVEK;QKLEEDAEMK;SKAELMEISEDK;SPSKPLPEVTDEYK;SPSKPLPEVTDEYKNDVK;YKETDLLILFK;YKETDLLILFKDDYFAK	44673.7	48517.9	42697.3	16171.2	13118.3	15696.9	33238.1	32266.6	32259.3	32105.8	30356.8	39399.7	16678.1	17735.6	15777.1	NA	36385.5	NA
P05546	HEP2_HUMAN	SERPIND1	Heparin cofactor 2	4	FTVDRPFLFLIYEHR;NYNLVESLK;TLEAQLTPR;YEITTIHNLFR	NA	NA	NA	4481.98	4292.08	3556.33	2718.72	2374.77	2189.73	NA	NA	NA	NA	NA	NA	NA	NA	NA
P05549	AP2A_HUMAN	TFAP2A	Transcription factor AP-2-alpha	5	AANVTLLTSLVEGEAVHLAR;AVAEFLNR;IGLNLPAGR;LSLLSSTSK;SNSNAVSAIPINK	7192.84	24694.2	NA	NA	NA	NA	9389.69	9957.43	8641.87	11788.1	9792.39	13049.1	NA	NA	NA	NA	NA	NA
P05556	ITB1_HUMAN	ITGB1	Integrin beta-1	10	GEVFNELVGK;IGFGSFVEK;LKPEDITQIQPQQLVLR;LLVFSTDAGFHFAGDGK;LSEGVTISYK;LSENNIQTIFAVTEEFQPVYK;NVLSLTNKGEVFNELVGK;SGEPQTFTLK;SLGTDLMNEMR;TVMPYISTTPAK	96186.6	106194	102981	26345.2	34120.9	20211.2	52972.6	50870.5	51561.5	115692	112498	112518	78748.8	73966.9	87362.6	NA	NA	73073.8
P05783	K1C18_HUMAN	KRT18	Keratin, type I cytoskeletal 18	17	AQIFANTVDNAR;DWSHYFK;ETMQSLNDR;GLQAQIASSGLTVEVDAPK;IVLQIDNAR;KVIDDTNITR;LEAEIATYR;LQLETEIEALKEELLFMK;PVSSAASVYAGAGGSGSR;QAQEYEALLNIK;QSVENDIHGLR;RTVQSLEIDLDSMR;SLGSVQAPSYGAR;STFSTNYR;TVQSLEIDLDSMR;VKYETELAMR;YALQMEQLNGILLHLESELAQTR	961082	1020000	959712	350419	60629.8	63544.3	127865	141680	133923	439363	444185	430995	228105	246496	197426	611122	542154	509626
P05787	K2C8_HUMAN	KRT8	Keratin, type II cytoskeletal 8	24	AEAESMYQIK;AQYEDIANR;ASLEAAIADAEQR;ELQSQISDTSVVLSMDNSR;EYQELMNVK;LEAELGNMQGLVEDFK;LEGLTDEINFLR;LESGMQNMSIHTK;LKLEAELGNMQGLVEDFK;LQAEIEGLK;LQAEIEGLKGQR;LSELEAALQR;LVSESSDVLPK;QLETLGQEK;QLYEEEIR;RQLETLGQEK;SLDMDSIIAEVK;SNMDNMFESYINNLR;SYTSGPGSR;TEISEMNR;TEMENEFVLIK;TKTEISEMNR;WSLLQQQK;YEELQSLAGK	2050000	2600000	2070000	692827	780580	711599	556983	607790	643451	1270000	1260000	1210000	1480000	1430000	1340000	1740000	1630000	1570000
P05814	CASB_HUMAN	CSN2	Beta-casein	2	SPTIPFFDPQIPK;VLPIPQQVVPYPQR	8730.24	12625.1	13580.5	NA	NA	5840.6	NA	NA	NA	NA	7351.89	NA	20221.1	17794.1	17905.3	NA	NA	NA
P05976	MYL1_HUMAN	MYL1	Myosin light chain 1/3, skeletal muscle isoform	5	EAFLLFDR;EGNGTVMGAELR;HVLATLGEK;ITLSQVGDVLR;VFDKEGNGTVMGAELR	34464	35936.1	31332.9	30770.8	29128	33752.2	102156	102762	120447	54923.2	50970.6	52596.4	107049	111901	115964	49767.6	46395.9	53008.2
P06132	DCUP_HUMAN	UROD	Uroporphyrinogen decarboxylase	5	EAGLAPVPMIIFAK;FALPYIR;GPSFPEPLREEQDLER;LRDPEVVASELGYVFQAITLTR;YIANLGHGLYPDMDPEHVGAFVDAVHK	21048.9	21568.6	22118.5	9512.88	8452.83	9948.95	6406.53	7379.57	7348.93	33004.3	30987.3	23149.7	10974	7930.55	18669.3	NA	12595.5	12744.4
P06213	INSR_HUMAN	INSR	Insulin receptor	3	DIYETDYYR;IGDFGMTR;TLVTFSDER	NA	NA	NA	NA	NA	NA	5829.71	5430.86	5439.32	NA	NA	NA	NA	NA	NA	NA	NA	NA
P06280	AGAL_HUMAN	GLA	Alpha-galactosidase A	7	DVIAINQDPLGK;LGFYEWTSR;NFADIDDSWK;QLANYVHSK;SILDWTSFNQER;SYTIAVASLGK;TPTMGWLHWER	6980.33	NA	NA	44478.2	51992.4	46989.4	7408.59	7421.57	7202.84	9598.61	10731	8770.99	45867.8	46445.6	48407.5	61858.7	61287.1	58767.9
P06312	KV401_HUMAN	IGKV4-1	Immunoglobulin kappa variable 4-1	4	LLIYWASTR;NYLAWYQQK;NYLAWYQQKPGQPPK;SSQSVLYSSNNK	24062.8	22521.5	26826.3	214803	207244	230098	125796	144238	165929	19693.9	14630.3	14289	76483.1	71446.5	83946.7	NA	NA	NA
P06396	GELS_HUMAN	GSN	Gelsolin	28	AGALNSNDAFVLK;AGKEPGLQIWR;AQPVQVAEGSEPDGFWEALGGK;DSQEEEKTEALTSAK;EGGQTAPASTR;EPAHLMSLFGGK;EPAHLMSLFGGKPMIIYK;EPGLQIWR;EVQGFESATFLGYFK;GGVASGFKHVVPNEVVVQR;HVVPNEVVVQR;IEGSNKVPVDPATYGQFYGGDSYIILYNYR;NWRDPDQTDGLGLSYLSSHIANVER;PALPAGTEDTAK;PALPAGTEDTAKEDAANR;PALPAGTEDTAKEDAANRK;PNSMVVEHPEFLK;QTQVSVLPEGGETPLFK;RTPITVVK;RYIETDPANR;TASDFITK;TGAQELLR;TPSAAYLWVGTGASEAEK;VHVSEEGTEPEAMLQVLGPK;VPFDAATLHTSTAM…	168150	179682	185509	313306	305779	327478	481704	476746	477890	223754	237219	247292	261737	271416	262076	337358	326267	325483
P06400	RB_HUMAN	RB1	Retinoblastoma-associated protein	4	ILVSIGESFGTSEK;IPGGNIYISPLK;VNSTANAETQATSAFQTQKPLK;VSWITFLLAK	NA	NA	NA	NA	NA	NA	1075.8	1164.88	1480.96	NA	NA	NA	NA	NA	NA	NA	NA	NA
P06454	PTMA_HUMAN	PTMA	Prothymosin alpha	6	SDAAVDTSSEITTK;SDAAVDTSSEITTKDLKEK;AAEDDEDDDVDTK;AAEDDEDDDVDTKK;EVVEEAENGR;KEVVEEAENGR	88944.4	59708.1	60363.7	34398.6	31797.2	27972.6	9406.02	5022.1	9031.89	85576.3	135088	85091.1	185002	223362	187735	274758	243773	203018
P06493	CDK1_HUMAN	CDK1	Cyclin-dependent kinase 1	2	LESEEEGVPSTAIR;SPEVLLGSAR	23910.4	25798.5	27765.2	NA	NA	NA	2835.03	4049.8	4130.6	25968.3	29114	30920.2	NA	NA	NA	14746.3	24716.2	NA
P06576	ATPB_HUMAN	ATP5F1B	ATP synthase subunit beta, mitochondrial	22	AHGGYSVFAGVGER;AIAELGIYPAVDPLDSTSR;DQEGQDVLLFIDNIFR;EGNDLYHEMIESGVINLK;FLSQPFQVAEVFTGHMGK;FTQAGSEVSALLGR;IGLFGGAGVGK;IMDPNIVGSEHYDVAR;IMNVIGEPIDER;IPSAVGYQPTLATDMGTMQER;IPVGPETLGR;LVLEVAQHLGESTVR;LVPLKETIK;SLQDIIAILGMDELSEEDK;SLQDIIAILGMDELSEEDKLTVSR;TIAMDGTEGLVR;TREGNDLYHEMIESGVINLK;TVLIMELINNVAK;VALTGLTVAEYFR;VALVYGQMNEPPGAR;VLDSGAPIKIPVGPETLGR;VVDLLAPYAK	512510	549513	517065	231098	213601	229895	506055	502356	508147	539816	525826	498543	404163	409544	382786	492318	479619	424474
P06681	CO2_HUMAN	C2	Complement C2	4	AVISPGFDVFAK;HAFILQDTK;HAIILLTDGK;RNDYLDIYAIGVGK	NA	NA	NA	NA	NA	NA	4508.11	3852.57	4522.52	NA	NA	NA	NA	NA	NA	NA	NA	NA
P06702	S10A9_HUMAN	S100A9	Protein S100-A9	13	DLQNFLK;DLQNFLKK;KDLQNFLK;LGHPDTLNQGEFK;LGHPDTLNQGEFKELVR;LGHPDTLNQGEFKELVRK;LTWASHEK;MHEGDEGPGHHHKPGLGEGTP;MSQLERNIETIINTFHQYSVK;NIETIINTFHQYSVK;NIETIINTFHQYSVKLGHPDTLNQGEFK;QLSFEEFIMLMAR;VIEHIMEDLDTNADK	190220	198651	199058	2010000	1570000	1750000	1300000	1290000	1300000	960557	847368	826898	2320000	2570000	2450000	772128	968814	883395
P06703	S10A6_HUMAN	S100A6	Protein S100-A6	5	ACPLDQAIGLLVAIFHK;ELKELIQK;ELTIGSKLQDAEIAR;LMEDLDR;LQDAEIAR	331694	313547	353179	299464	301687	301003	533616	774066	649680	837828	862510	864793	488536	400871	559668	442960	483989	581817
P06727	APOA4_HUMAN	APOA4	Apolipoprotein A-IV	8	ENADSLQASLRPHADELK;LGEVNTYAGDLQK;LKEEIGKELEELR;LLPHANEVSQK;LTPYADEFK;SELTQQLNALFQDK;SLAPYAQDTQEK;TQVSTQAEQLR	NA	NA	NA	14271.3	15082.1	11908	5428.67	5273.6	6890.5	NA	NA	NA	19588.1	11847.9	11493.4	NA	NA	NA
P06730	IF4E_HUMAN	EIF4E	Eukaryotic translation initiation factor 4E	5	DGIEPMWEDEK;EAVTHIGR;IVIGYQSHADTATK;TWQANLR;WLITLNK	25192.5	27546.9	21445.7	14940.5	10604.7	9856.84	37251.2	43909.3	34111.9	10052.3	19169.5	39471.9	18209.5	18416.9	29460	13235	NA	16027.3
P06733	ENOA_HUMAN	ENO1	Alpha-enolase	31	AAVPSGASTGIYEALELR;AAVPSGASTGIYEALELRDNDK;AVEHINKTIAPALVSK;DATNVGDEGGFAPNILENK;DATNVGDEGGFAPNILENKEGLELLK;DYPVVSIEDPFDQDDWGAWQK;EGLELLKTAIGK;FTASAGIQVVGDDLTVTNPK;FTASAGIQVVGDDLTVTNPKR;GNPTVEVDLFTSK;HIADLAGNSEVILPVPAFNVINGGSHAGNK;IDKLMIEMDGTENK;IEEELGSK;IGAEVYHNLK;KLNVTEQEK;KLNVTEQEKIDK;LAKYNQLLR;LAMQEFMILPVGAANFR;LAQANGWGVMVSHR;LMIEMDGTENK;LNVTEQEK;LNVTEQEKIDK;SGKYDLDFK;SGKYDLDFKSPDDPSR;TIAPALVSK…	345728	340835	329456	322165	301990	304273	641763	608317	656038	525327	514552	541331	514464	517548	545686	222617	223003	212011
P06737	PYGL_HUMAN	PYGL	Glycogen phosphorylase, liver form	36	AKPLTDQEK;APNDFNLR;AWNTMVLK;DFNVGDYIQAVLDR;DFSELEPDKFQNK;DGWQVEEADDWLR;DIINMLFYHDR;DYYFALAHTVR;EYAQNIWNVEPSDLK;EYYEALPELK;FSQFLETEYK;GIVGVENVAELK;GIVGVENVAELKK;HLHFTLVK;IDDVAALDKK;IFVDIEK;IFVDIEKLPWSK;IHSDIVK;INPSSMFDVQVK;IRDGWQVEEADDWLR;LHSFLGDDVFLR;LITSVADVVNNDPMVGSK;LKQEYFVVAATLQDIIR;LVIDQIDNGFFSPK;NLAENISR;QEYFVVAATLQDIIR;QPDLFKDIINMLFYHDR;SRPEFMLPVHFYGK;TFAYTNHTVLPEALER;VIFLENYR;VIPATDLSEQIS…	95735.8	65926.8	71094.8	123195	132428	121848	195950	199930	214348	82608.4	84610.6	95198.6	137540	163510	142081	64679	77833	83595.5
P06744	G6PI_HUMAN	GPI	Glucose-6-phosphate isomerase	23	AVLHVALR;DVMPEVNK;EWFLQAAK;FAAYFQQGDMESNGK;FNHFSLTLNTNHGHILVDYSK;HFVALSTNTTK;ILLANFLAQTEALMR;INYTEGR;KIEPELDGSAQVTSHDASTNGLINFIK;LFDANKDR;LTPFMLGALVAMYEHK;NLVTEDVMR;RLFDANK;SNTPILVDGK;SNTPILVDGKDVMPEVNK;SPEDLER;TFTTQETITNAETAK;TFTTQETITNAETAKEWFLQAAK;TFTTQETITNAETAKEWFLQAAKDPSAVAK;TLAQLNPESSLFIIASK;VDHQTGPIVWGEPGTNGQHAFYQLIHQGTK;VFEGNRPTNSIVFTK;VWYVSNIDGTHIAK	126316	121700	131127	72093.3	78352.8	78170.9	327897	303999	305549	112537	100939	115663	128692	125602	124023	39641.4	54733.7	53021
P06748	NPM_HUMAN	NPM1	Nucleophosmin	8	ADKDYHFK;ADKDYHFKVDNDENEHQLSLR;DELHIVEAEAMNYEGSPIK;GPSSVEDIK;MSVQPTVSLGGFEITPPVVLR;MTDQEAIQDLWQWR;TVSLGAGAKDELHIVEAEAMNYEGSPIK;VDNDENEHQLSLR	204383	202481	187552	112832	89160.9	95459.4	103115	102179	110628	234394	269731	252589	147601	153589	137289	149373	182288	152856
P06753	TPM3_HUMAN	TPM3	Tropomyosin alpha-3 chain	8	ALKDEEKMELQEIQLK;KLVIIEGDLER;KLVIIEGDLERTEER;LVIIEGDLER;LVIIEGDLERTEER;MELQEIQLK;TIDDLEDELYAQK;YSQKEDKYEEEIK	94025.8	78242.1	95215.1	150749	138194	139327	140543	151384	140345	83325	77026	81042.2	182086	229944	183898	262691	303123	274125
P06756	ITAV_HUMAN	ITGAV	Integrin alpha-V	22	AGTQLLAGLR;ALFLYSR;ASGDFQTTK;FDLQIQSSNLFDK;FSVHQQSEMDTSVK;GIVYIFNGR;IYIGDDNPLTLIVK;LEVSVDSDQK;LEVSVDSDQKK;LNGFEVFAR;LQEVGQVSVSLQR;LTPITIFMEYR;MFLLVGAPK;NGYPDLIVGAFGVDR;SHQWFGASVR;SLLWTETFMNK;SSASFNVIEFPYK;STGLNAVPSQILEGQWAAR;TLGMVYIYDGK;VLLGGPGSFYWQGQLISDQVAEIVSK;YDPNVYSIK;YNNQLATR	35568.6	40916.2	36888.3	8882.39	7330.86	8047.21	22289.5	22660.9	22563.3	39339.1	38949.4	39191.7	28302.1	25707.4	NA	NA	NA	NA
P06865	HEXA_HUMAN	HEXA	Beta-hexosaminidase subunit alpha	10	GLETFSQLVWK;GLLLDTSR;GYVVWQEVFDNK;HYLPLSSILDTLDVMAYNK;IQPDTIIQVWR;ISYGPDWK;LTSDLTFAYER;QLESFYIQTLLDIVSSYGK;SNPEIQDFMR;TEIEDFPR	50957.6	51990.4	44016.9	41592.8	40952	38600	13708.2	14077.8	12531.9	23995.6	21197.1	19504	59161.9	52471.5	44557.7	67856.7	69095.1	51722.7
P07093	GDN_HUMAN	SERPINE2	Glia-derived nexin	2	LVLVNAVYFK;PFLFFIR	3849.84	NA	NA	NA	NA	NA	NA	NA	NA	7646.06	8093.16	6538.99	NA	2995.8	NA	NA	NA	NA
P07099	HYEP_HUMAN	EPHX1	Epoxide hydrolase 1	12	DVELLYPVK;EDDSIRPFK;EDDSIRPFKVETSDEEIHDLHQR;FLGLTER;FLSVLER;FSTWTNTEFR;GGHFAAFEEPELLAQDIR;IIPLLTDPK;KFLSVLER;VETSDEEIHDLHQR;VFYSLMR;YLEDGGLER	25577.8	29547.6	23155.6	13100.1	10605.2	10708.7	19074.7	19466.5	18843.2	36123.2	21435.9	29041.9	15012.3	NA	NA	28727.5	NA	23231.1
P07108	ACBP_HUMAN	DBI	Acyl-CoA-binding protein	4	AYINKVEELK;QATVGDINTERPGMLDFTGK;TKPSDEEMLFIYGHYK;WDAWNELK	61987.8	71797.9	73251.3	32516.7	34650.1	35846.6	12137.1	12214	11160.4	84711.2	90751.4	94609.2	59846.1	53901.8	59462.7	98836.4	118404	112000
P07195	LDHB_HUMAN	LDHB	L-lactate dehydrogenase B chain	12	DYSVTANSK;FIIPQIVK;GLTSVINQK;IHPVSTMVK;IVADKDYSVTANSK;IVVVTAGVR;LIAPVAEEEATVPNNK;LKDDEVAQLK;MVVESAYEVIK;SADTLWDIQK;SLADELALVDVLEDK;SLADELALVDVLEDKLK	332046	307872	326717	73411.8	57806.3	57025.4	95581.9	104335	105277	308200	303583	277219	221148	213495	210167	78132.8	85960.7	82937.5
P07203	GPX1_HUMAN	GPX1	Glutathione peroxidase 1	7	DYTQMNELQR;EALPAPSDDATALMTDPK;FLVGPDGVPLR;NDVAWNFEK;NEEILNSLK;PLAGGEPVSLGSLR;YVRPGGGFEPNFMLFEK	70285.5	66527.2	68189.3	15686.5	17675.5	20533	32696.5	30115.9	32474.8	71291.1	71508.2	61954.6	NA	NA	NA	16068.4	NA	12606.3
P07225	PROS_HUMAN	PROS1	Vitamin K-dependent protein S	5	FSAEFDFR;IETISHEDLQR;KVESELIKPINPR;NNLELSTPLK;SQDILLSVENTVIYR	NA	NA	15852.3	10150.5	9525.05	8972.67	2970.25	2893.17	3037.32	NA	7795.49	6778.47	27674.9	NA	NA	NA	NA	NA
P07237	PDIA1_HUMAN	P4HB	Protein disulfide-isomerase	30	ADAPEEEDHVLVLR;ALAPEYAK;DHENIVIAK;EADDIVNWLK;ENLLDFIK;FFPASADR;HNQLPLVIEFTEQTAPK;IKPHLMSQELPEDWDK;IKPHLMSQELPEDWDKQPVK;ILEFFGLK;ILEFFGLKK;ILFIFIDSDHTDNQR;KSNFAEALAAHK;LGETYKDHENIVIAK;LITLEEEMTK;LKAEGSEIR;MDSTANEVEAVK;NFEDVAFDEK;NFEDVAFDEKK;NNFEGEVTK;NNFEGEVTKENLLDFIK;QLAPIWDK;SNFAEALAAHK;TGPAATTLPDGAAAESLVESSEVAVIGFFK;THILLFLPK;TVIDYNGER;VDATEESDLAQQYGVR;VHSFPTLK;YKPESEELTAER;YQLDKDGVVLFK	214890	184517	185414	128289	122180	122929	400657	412902	414760	215714	177005	223426	158391	160368	167781	280300	301869	334282
P07305	H10_HUMAN	H1-0	Histone H1.0	4	TENSTSAPAAK;TENSTSAPAAKPK;VGENADSQIK;YSDMIVAAIQAEK	72643	78863.7	53316.7	NA	5802.05	9625.74	13056.7	13025.8	12844.6	331189	224677	336225	57055.3	54135.5	45368.9	43562.2	55718.4	73106.8
P07311	ACYP1_HUMAN	ACYP1	Acylphosphatase-1	3	GTVQGQLQGPISK;LDYSDFQIVK;LGLVGWVQNTDR	NA	8457.71	NA	NA	NA	NA	3209.65	2795	4178.48	13671.6	14291	14502.9	NA	NA	NA	23902.6	NA	NA
P07339	CATD_HUMAN	CTSD	Cathepsin D	14	DPDAQPGGELMLGGTDSK;FDGILGMAYPR;ISVNNVLPVFDNLMQQK;LSPEDYTLK;LVDQNIFSFYLSR;QPGITFIAAK;QVFGEATK;TMSEVGGSVEDLIAK;VGFAEAAR;VSTLPAITLK;VSTLPAITLKLGGK;YSQAVPAVTEGPIPEVLK;YYTVFDR;YYTVFDRDNNR	330349	526086	439539	4340000	4930000	4900000	493794	498660	516239	284987	243373	223698	2090000	2380000	2250000	2660000	3070000	2860000
P07355	ANXA2_HUMAN	ANXA2	Annexin A2	31	STVHEILCK;AEDGSVIDYELIDQDAR;AYTNFDAER;AYTNFDAERDALNIETAIK;DALNIETAIK;DALNIETAIKTK;DIISDTSGDFR;DIISDTSGDFRK;DLYDAGVK;DLYDAGVKR;GVDEVTIVNILTNR;KELASALK;KLMVALAK;LSLEGDHSTPPSAYGSVK;PLYFADR;QDIAFAYQR;RAEDGSVIDYELIDQDAR;SALSGHLETVILGLLK;SALSGHLETVILGLLKTPAQYDASELK;SEVDMLKIR;SLYYYIQQDTK;SLYYYIQQDTKGDYQK;SYSPYDMLESIR;SYSPYDMLESIRK;TDLEKDIISDTSGDFR;TKGVDEVTIVNILTNR;TNQELQEINR;TPAQYDASELK;WISIMTER;YGKSLYY…	884366	835663	865044	2060000	1920000	1900000	1370000	1390000	1370000	1180000	1190000	1190000	2210000	2380000	2160000	1630000	1520000	1680000
P07358	CO8B_HUMAN	C8B	Complement component C8 beta chain	10	DTMVEDLVVLVR;EYESYSDFER;GILNEIKDR;IPGIFELGISSQSDR;LPLEYSYGEYR;RDTMVEDLVVLVR;RLPLEYSYGEYR;SDLEVAHYK;SVFLHAR;VEPLYELVTATDFAYSSTVR	NA	NA	NA	9559.14	6950.97	9883.91	16479.5	16758.6	17002.8	NA	NA	NA	NA	NA	NA	NA	NA	NA
P07360	CO8G_HUMAN	C8G	Complement component C8 gamma chain	5	AEATTLHVAPQGTAMAVSTFR;FLQEQGHR;QLYGDTGVLGR;SLPVSDSVLSGFEQR;VQEAHLTEDQIFYFPK	NA	NA	NA	NA	12673.2	NA	25835.5	26584.8	26526.3	NA	NA	NA	NA	NA	NA	NA	NA	NA
P07384	CAN1_HUMAN	CAPN1	Calpain-1 catalytic subunit	30	APSDLYQIILK;DEAFPPVPQSLGYK;DFFLANASR;DMETIGFAVYEVPPELVGQPAVHLK;FRLPPGEYVVVPSTFEPNKEGDFVLR;GQVVSLIR;IRLDETDDPDDYGDR;KAPSDLYQIILK;KLYELIITR;KWNTTLYEGTWR;LDETDDPDDYGDR;LGLVEFNILWNR;LPPGEYVVVPSTFEPNK;LPPGEYVVVPSTFEPNKEGDFVLR;LVFVHSAEGNEFWSALLEK;LYELIITR;MEDGEFWMSFR;MAIESAGFK;NYLSIFR;NYPATFWVNPQFK;PTELLSNPQFIVDGATR;QLAGEDMEISVK;RPTELLSNPQFIVDGATR;SEQFINLR;SGSMSAYEMR;SMVNLMDR;TLDTDLDGVVTFDLFK;VKMEDGEFW…	114452	113904	111913	491553	505835	513565	154241	156210	153893	104353	99345.8	114315	365061	393669	414583	168184	173826	182221
P07437	TBB5_HUMAN	TUBB	Tubulin beta chain	16	AILVDLEPGTMDSVR;ALTVPELTQQVFDAK;EVDEQMLNVQNK;FWEVISDEHGIDPTGTYHGDSDLQLDR;GHYTEGAELVDSVLDVVR;GHYTEGAELVDSVLDVVRK;IMNTFSVVPSPK;IREEYPDR;ISEQFTAMFR;ISVYYNEATGGK;ISVYYNEATGGKYVPR;MAVTFIGNSTAIQELFK;PDNFVFGQSGAGNNWAK;SGPFGQIFR;SGPFGQIFRPDNFVFGQSGAGNNWAK;YLTVAAVFR	1360000	1200000	1320000	261981	247003	260313	575728	564671	585188	931094	882592	1230000	378455	394684	418761	263669	282817	277880
P07451	CAH3_HUMAN	CA3	Carbonic anhydrase 3	2	VVFDDTYDR;YAAELHLVHWNPK	NA	NA	NA	NA	NA	NA	NA	NA	NA	NA	NA	NA	63134	63543.7	NA	NA	NA	NA
P07476	INVO_HUMAN	IVL	Involucrin	27	AENPEQQLK;EQLLELPEQQEGHLK;GEVLLPVEHQQQK;HLDQQEKQPELPEQQMGQLK;HLEEEEGQLK;HLEEQEGQLK;HLEHPEQQDGQLK;HLEHQEGQLEVPEEQMGQLK;HLEKQEAQLELPEQQVGQPK;HLEQQEGQLEHLEHQEGQLGLPEQQVLQLK;HLEQQEGQLEQLEEQEGQLK;HLEQQEGQLK;HLEQQEGQLKDLEQQK;HLEQQQGQLEVPEQQVGQPK;HLVQQEGQLEQQER;HLVQQEGQLK;KEQLLELPEQQEGHLK;KLLDQQLDQELVK;LLDQQLDQELVK;LLDQQLDQELVKR;QEAQLELPEQQVGQPK;QLELPEQQEGQVK;QPELPEQQMGQLK;QVEHLEQQVGQLK;VPVELPVEVPSK;VPV…	NA	13954.5	NA	176789	181446	177973	156727	167436	162526	57887.4	56525.9	58510.8	76737.1	91601.3	97700.1	100884	94571.4	100083
P07477	TRY1_HUMAN	PRSS1	Serine protease 1	4	KTLNNDIMLIK;LGEHNIEVLEGNEQFINAAK;NKPGVYTK;TLNNDIMLIK	1210000	555544	843057	251485	196199	242095	116086	71474.1	46427.5	374143	472754	362468	698147	825274	803336	1170000	1430000	1080000
P07585	PGS2_HUMAN	DCN	Decorin	2	SSGIENGAFQGMK;VSPGAFTPLVK	147535	152882	155214	6467.02	7164.48	5364.18	NA	1539.91	NA	30701.6	27897.7	20127.7	61863.7	69232.4	78492.6	10473.3	NA	NA
P07602	SAP_HUMAN	PSAP	Prosaposin	5	EILDAFDK;EIVDSYLPVILDIIK;GCSFLPDPYQK;LVGYLDR;QEILAALEK	12518.9	9394.05	3374	2669.6	1546.76	1431.06	NA	NA	NA	NA	NA	NA	57221.8	66750.3	62608.3	NA	NA	NA
P07686	HEXB_HUMAN	HEXB	Beta-hexosaminidase subunit beta	16	DMDDAYDR;DSAYPEELSR;EISEVFPDQFIHLGGDEVEFK;FNVLHWHIVDDQSFPYQSITFPELSNK;GILIDTSR;GSIVWQEVFDDK;GSIVWQEVFDDKAK;GSYSLSHVYTPNDVR;KLESFYIQK;LAPGTIVEVWK;LESFYIQK;MVIEYAR;TLDAMAFNK;VEPLDFGGTQK;VLDIIATINK;VLPEFDTPGHTLSWGK	72949.1	59752.4	63957.1	276922	254986	263810	34006.4	35739.5	36960.4	54576.7	70555.9	52320.5	282165	242998	263434	232746	230625	263145
P07711	CATL1_HUMAN	CTSL	Procathepsin L	2	AVATVGPISVAIDAGHESFLFYK;NSWGEEWGMGGYVK	NA	8158.58	9118.43	13131.7	12557.4	12802.5	NA	NA	NA	NA	NA	NA	NA	NA	NA	NA	NA	NA
P07737	PROF1_HUMAN	PFN1	Profilin-1	11	DSLLQDGEFSMDLR;DSPSVWAAVPGK;EGVHGGLINK;EGVHGGLINKK;SSFYVNGLTLGGQK;STGGAPTFNVTVTK;STGGAPTFNVTVTKTDK;TDKTLVLLMGK;TFVNITPAEVGVLVGK;TFVNITPAEVGVLVGKDR;TLVLLMGK	350065	338493	292908	145172	141757	153790	547796	553450	578356	479066	550956	500794	201025	206832	211612	165607	158581	117958
P07738	PMGE_HUMAN	BPGM	Bisphosphoglycerate mutase	3	AVGPHQFLGDQEAIQAAIK;LLPYWNER;TILISAHGNSSR	NA	NA	NA	NA	NA	NA	8830.76	9159.88	11919.4	30403.2	NA	29102.4	NA	NA	NA	NA	NA	NA
P07741	APT_HUMAN	APRT	Adenine phosphoribosyltransferase	8	ADSELQLVEQR;AELEIQKDALEPGQR;DISPVLKDPASFR;GKLPGPTLWASYSLEYGK;IDYIAGLDSR;LAPVPFFSLLQYE;LPGPTLWASYSLEYGK;SFPDFPTPGVVFR	77264.6	104191	86310.5	80411.3	73789.2	83167.5	140222	129861	116421	197520	186074	204304	65886.2	78032.9	72320.2	74300.3	86011.1	73799.7
P07814	SYEP_HUMAN	EPRS1	Bifunctional glutamate/proline--tRNA ligase	46	AALLNQHYQVNFK;AIQGGTSHHLGQNFSK;AYVDDTPAEQMK;DQDLEPGAPSMGAK;DQVDIAVQELLQLK;EVIPVNVPEAQEEMK;EVIPVNVPEAQEEMKEVAK;FDDTNPEK;FDDTNPEKEKEDFEK;FNHWELK;FVELPGAEMGK;GDIIQLQR;GNAAWQEQLK;KEENLADWYSQVITK;KEVIPVNVPEAQEEMKEVAK;KGDIIQLQR;KLTWFVNEGLVDGWDDPR;KLTWFVNEGLVDGWDDPRFPTVR;KPYIWEYSR;KVIDPVAPR;LLSVNIR;LNLNNTVLSK;LQAILEDIQVTLFTR;LTVAENEAETK;MFEIVFEDPKIPGEK;MFEIVFEDPK;NLQMWEEMK;NPEVGLKPVWYSPK;NQGGGLSSSGAGEGQ…	58606.2	60248.2	57641.5	30204.2	29645.6	29000	51984.6	50529.9	53387.6	70833.9	67357.6	72504.4	44889.7	60708.3	52201.9	51397.6	36834.7	43291.5
P07858	CATB_HUMAN	CTSB	Cathepsin B	11	DIMAEIYK;HYGYNSYSVSNSEK;HYGYNSYSVSNSEKDIMAEIYK;LPASFDAR;NGPVEGAFSVYSDFLLYK;PSFHPLSDELVNYVNK;QDKHYGYNSYSVSNSEK;QDKHYGYNSYSVSNSEKDIMAEIYK;SGVYQHVTGEMMGGHAIR;VMFTEDLKLPASFDAR;VMFTEDLK	89590.1	89635.3	93852.9	337299	382717	366099	263374	217822	238220	60862.5	51523.9	37712.9	275113	213834	156600	91998.9	330913	164727
P07900	HS90A_HUMAN	HSP90AA1	Heat shock protein HSP 90-alpha	39	ADLINNLGTIAK;ADLINNLGTIAKSGTK;ALLFVPR;APFDLFENR;DLVILLYETALLSSGFSLEDPQTHANR;DNSTMGYMAAK;DQVANSAFVER;EDQTEYLEER;EGLELPEDEEEK;EGLELPEDEEEKK;EGLELPEDEEEKKK;EKYIDQEELNK;ELHINLIPNK;ELHINLIPNKQDR;ELISNSSDALDK;ELISNSSDALDKIR;FYEQFSK;GVVDSEDLPLNISR;HFSVEGQLEFR;HIYYITGETK;HLEINPDHSIIETLR;HNDDEQYAWESSAGGSFTVR;HSQFIGYPITLFVEK;IRYESLTDPSK;IRYESLTDPSKLDSGK;KHLEINPDHSIIETLR;KLSELLR;LGIHEDSQNR;NPDDITNEEYGEFYK;R…	462665	436920	429527	309385	308248	295756	614973	647856	629202	476428	474667	486189	421416	423402	352993	519458	500262	531793
P07902	GALT_HUMAN	GALT	Galactose-1-phosphate uridylyltransferase	4	DLTPEQAAER;QQASEADAAAATFR;SQHGEPLLMEYSR;YNPLQDEWVLVSAHR	12333.5	NA	15896.4	NA	3065.3	NA	2695.9	3657.54	3624.69	13515	12960.8	13759.2	NA	NA	NA	NA	9102.95	NA
P07910	HNRPC_HUMAN	HNRNPC	Heterogeneous nuclear ribonucleoproteins C1/C2	11	GFAFVQYVNER;KSDVEAIFSK;LKGDDLQAIK;MIAGQVLDINLAAEPK;MYSYPAR;QKVDSLLENLEK;SDVEAIFSK;VDSLLENLEK;VFIGNLNTLVVK;VFIGNLNTLVVKK;VPPPPPIAR	427540	404138	400471	100917	94822.5	92825	211152	216326	201658	511993	544494	558373	153560	149929	144865	152092	141509	137784
P07942	LAMB1_HUMAN	LAMB1	Laminin subunit beta-1	17	AAQNSGEAEYIEK;ALDPAFKIEDPYSPR;AMDLDQDVLSALAEVEQLSK;DILAQSPAAEPLK;EALEEAEK;ELAEQLEFIK;IEDPYSPR;IPSWTGAGFVR;ISGVIGPYR;LHTLGDNLLDSR;NVEELKR;PAAMLIER;TLDGELDEK;TLLAQANSK;YEPQLPDHWEK;YFQMSLEAEER;YSDIEPSTEGEVIFR	502883	501186	486162	NA	NA	NA	7714.96	9434.88	10211.9	55558.2	63745.8	53699.3	NA	NA	NA	43225.2	NA	NA
P07947	YES_HUMAN	YES1	Tyrosine-protein kinase Yes	2	FQIINNTEGDWWEAR;LPQLVDMAAQIADGMAYIER	NA	NA	NA	NA	NA	NA	1569.79	1599.23	1696.89	NA	NA	NA	NA	NA	NA	NA	NA	NA
P07948	LYN_HUMAN	LYN	Tyrosine-protein kinase Lyn	6	EGFIPSNYVAK;IADFGLAR;LNTLETEEWFFK;QLLAPGNSAGAFLIR;SLDNGGYYISPR;VIEDNEYTAR	117674	94868.3	76015.4	12135.8	16055.7	27570.7	18536.3	30630.3	18698.5	78236	NA	NA	30914.2	38042.6	39906.4	22648.3	19665.5	24070.5
P07951	TPM2_HUMAN	TPM2	Tropomyosin beta chain	4	KLVILEGELERSEER;LDKENAIDR;LVILEGELERSEER;QLEEEQQALQK	21600.8	NA	21836.4	NA	NA	NA	23769.5	41477	12314	NA	NA	10985.6	NA	14800.9	NA	NA	19824.5	NA
P07954	FUMH_HUMAN	FH	Fumarate hydratase, mitochondrial	16	AAAEVNQDYGLDPK;AIEMLGGELGSK;ETAIELGYLTAEQFDEWVKPK;IEYDTFGELK;IEYDTFGELKVPNDK;IPVHPNDHVNK;IYELAAGGTAVGTGLNTR;LHDALDAK;LMNESLMLVTALNPHIGYDK;LNDHFPLVVWQTGSGTQTNMNVNEVISNR;SGLGELILPENEPGSSIMPGK;SKEFAQIIK;SQSSNDTFPTAMHIAAAIEVHEVLLPGLQK;THTQDAVPLTLGQEFSGYVQQVK;VAALTGLPFVTAPNK;YYGAQTVR	28613.2	28156.2	31554.6	15926.6	15748.4	15515.7	56903.8	53843.7	53423.5	42955.8	40165.4	44342.7	36753.9	31551.2	33486.3	44570.9	22364.1	50183.8
P07996	TSP1_HUMAN	THBS1	Thrombospondin-1	16	AGTLDLSLTVQGK;AQGYSGLSVK;FTGSQPFGQGVEHATANK;FVFGTTPEDILR;FYVVMWK;GFLLLASLR;GGVNDNFQGVLQNVR;GTLLALER;GTSQNDPNWVVR;IMADSGPIYDK;IPESGGDNSVFDIFELTGAAR;KVTEENKELANELR;NALWHTGNTPGQVR;QVTQSYWDTNPTR;SITLFVQEDR;TIVTTLQDSIR	344028	370080	356168	10547.1	3827.08	NA	2246.03	2332.8	2433.44	40379.9	44028.1	48739.4	30447.1	49349.1	11724.2	NA	23174.8	NA
P08123	CO1A2_HUMAN	COL1A2	Collagen alpha-2(I) chain	16	AGVMGPPGSR;AVILQGSNDVELVAEGNSR;DGNPGNDGPPGR;DYEVDATLK;GEAGAAGPAGPAGPR;GEIGAVGNAGPAGPAGPR;GETGPSGPVGPAGAVGPR;GHNGLDGLK;GIPGPVGAAGATGAR;GPPGESGAAGPTGPIGSR;GPSGPPGPDGNK;GPSGPQGIR;PGPIGPAGAR;SLNNQIETLLTPEGSR;TGEVGAVGPPGFAGEK;TGHPGTVGPAGIR	734813	768407	738522	55253.8	35186.1	63541.7	23207	24114.2	21806.7	795452	877436	808082	631041	588622	535465	350632	362842	275189
P08133	ANXA6_HUMAN	ANXA6	Annexin A6	25	AINEAYKEDYHK;ALIEILATR;DLEADIIGDTSGHFQK;EAILDIITSR;EDAQVAAEILEIADTPSGDK;EEGGENLDQAR;GFGSDKEAILDIITSR;GLGTDEDTIIDIITHR;GSIHDFPGFDPNQDAEALYTAMK;ILISLATGHR;ILISLATGHREEGGENLDQAR;LVFDEYLK;MLVVLLQGTR;MTNYDVEHTIK;PANDFNPDADAK;RVFQEFIK;SEIDLLNIR;SELDMLDIR;SLEDALSSDTSGHFR;SLHQAIEGDTSGDFLK;SLYSMIK;STPEYFAER;TTGKPIEASIR;VFQEFIK;WGTDEAQFIYILGNR	743104	812754	757220	28580.8	24486.4	24928.6	18040.6	17235.4	16510.3	253052	271404	273768	86445.3	68717.7	76926	83494.9	80925.1	92587.8
P08134;P61586	RHOA_HUMAN;RHOC_HUMAN	RHOA;RHOC	Rho-related GTP-binding protein RhoC	3	EVFEMATR;LVIVGDGACGK;QVELALWDTAGQEDYDR	91651.8	84487.4	89501.2	24872	27087.1	18715.9	48079.9	44975.1	40365.5	71511.1	72678.2	67484.9	41553.1	54796.3	34931.7	NA	NA	44835.1
P08195	4F2_HUMAN	SLC3A2	Amino acid transporter heavy chain SLC3A2	11	ADLLLSTQPGR;EDFDSLLQSAK;GLVLGPIHK;GQSEDPGSLLSLFR;IGDLQAFQGHGAGNLAGLK;LDYLSSLK;LKLEPHEGLLLR;LLTSFLPAQLLR;NQKDDVAQTDLLQIDPNFGSK;SLLHGDFHAFSAGPGLFSYIR;VAEDEAEAAAAAK	52782.2	54182.3	60960.5	7803.49	4619.87	7414.69	10282.2	10373.1	10492.9	34350.3	38189.9	46809.4	10946.8	12800.5	13613.3	40766.9	36544.9	35924.8
P08236	BGLR_HUMAN	GUSB	Beta-glucuronidase	3	ELDGLWSFR;GFDWPLLVK;GFEEQWYR	13711.6	13920.5	18563.2	10720.8	9917.64	12433	3627.97	2361.88	2986.83	23608.9	24856	26017	13825.2	24316.6	23689.1	NA	25980.7	28369
P08237	PFKAM_HUMAN	PFKM	ATP-dependent 6-phosphofructokinase, muscle type	17	AIAVLTSGGDAQGMNAAVR;ALVFQPVAELK;ALVFQPVAELKDQTDFEHR;DLQANVEHLVQK;IGLIQGNR;IMEIVDAITTTAQSHQR;KFDEALK;KSFEQISANITK;LNIIIVAEGAIDK;NVLGHMQQGGSPTPFDR;SEWSDLLSDLQK;SFEQISANITK;SFMNNWEVYK;VFFVHEGYQGLVDGGDHIK;VGIFTGAR;VLVVHDGFEGLAK;YEIDLDTSDHAHLEHITR	76360.9	92887	87698.3	13680.6	16505.8	3703.69	16088.3	18613.7	17082.3	72490.4	75365.6	77621.9	NA	NA	12556.5	NA	NA	NA
P08238	HS90B_HUMAN	HSP90AB1	Heat shock protein HSP 90-beta	22	ADHGEPIGR;ALLFIPR;APFDLFENK;AVKDLVVLLFETALLSSGFSLEDPQTHSNR;DLVVLLFETALLSSGFSLEDPQTHSNR;DNSTMGYMMAK;EQVANSAFVER;FYEAFSK;HLEINPDHPIVETLR;HSQFIGYPITLYLEK;IDIIPNPQER;IEDVGSDEEDDSGK;IEDVGSDEEDDSGKDK;IEDVGSDEEDDSGKDKK;KHLEINPDHPIVETLR;KHSQFIGYPITLYLEK;LGIHEDSTNR;NPDDITQEEYGEFYK;RAPFDLFENK;SIYYITGESK;TLTLVDTGIGMTK;YHTSQSGDEMTSLSEYVSR	497920	511228	574690	154636	152550	155892	478655	517381	466031	476893	505437	474015	242810	293296	304185	565868	695896	585371
P08240	SRPRA_HUMAN	SRPRA	Signal recognition particle receptor subunit alpha	13	ALADHSMAQTPR;EDMESVLDK;GGNNSFTHEALTLK;ILTLTYVDK;KEGSDGPLATSKPVPAEK;LIDDVHR;LIDGIVLTK;MLDFFTIFSK;MQDNAPLMTALAK;NQGFDVVLVDTAGR;QALQESLVQILQPQR;SGLPVGPENGVELSKEELIR;VMGTFSTVTSTVK	10084.8	15880.9	10788	15184.3	20713.8	19881.4	24787.9	25358.8	25216.1	22314.6	20748.5	26307.4	10214.6	NA	NA	15476.1	21595.9	12665.9
P08243	ASNS_HUMAN	ASNS	Asparagine synthetase [glutamine-hydrolyzing]	4	DTYGVRPLFK;EAFSDGITSVK;LAVVDPLFGMQPIR;TTAAHGLELR	NA	NA	NA	NA	NA	NA	2288.95	2213.79	2140.46	NA	NA	NA	NA	NA	NA	33396.9	18436	15147.8
P08294	SODE_HUMAN	SOD3	Extracellular superoxide dismutase [Cu-Zn]	2	AGLAASLAGPHSIVGR;VTGVVLFR	40170.7	43025.5	43610.4	3638.87	6056.19	5114.11	3369.44	3907.68	1420.13	14924.7	10255.7	12240.5	31113.9	29036.1	36323.5	25818.1	18646.9	18948.7
P08311	CATG_HUMAN	CTSG	Cathepsin G	4	NVNPVALPR;PYMAYLQIQSPAGQSR;TIQNDIMLLQLSR;VSSFLPWIR	18530.5	NA	NA	56121.1	52389.3	57057.2	NA	NA	NA	14504.7	11572.3	10936.6	87309.8	102248	119055	81274.8	63120.2	72237.1
P08397	HEM3_HUMAN	HMBS	Porphobilinogen deaminase	4	AKDQDILDLVGVLHDPETLLR;GPQLAAQNLGISLANLLLSK;IQTDSVVATLK;NEVDLVVHSLK	6878.64	6620.2	NA	NA	2135.85	NA	4501.81	3678.68	3774.18	7478	5343.56	4817.23	NA	NA	NA	NA	NA	NA
P08473	NEP_HUMAN	MME	Neprilysin	8	ALYGTTSETATWR;EIANATAKPEDR;FIMDLVSSLSR;HVVEDLIAQIR;LYVEAAFAGESK;NVIPETSSR;TEDIVAVQK;YGNFDILR	48544.5	55784.5	55932.6	NA	NA	NA	NA	1610.1	NA	10012.6	26477.2	31603.2	NA	NA	NA	NA	NA	NA
P08476	INHBA_HUMAN	INHBA	Inhibin beta A chain	2	AEVWLFLK;EGSDLSVVER	NA	NA	NA	NA	NA	NA	2996.34	2274.92	NA	NA	NA	NA	NA	NA	NA	NA	NA	NA
P08559	ODPA_HUMAN	PDHA1	Pyruvate dehydrogenase E1 component subunit alpha, somatic form, mitochondrial	12	AAASTDYYK;EILAELTGR;GDFIPGLR;GPILMELQTYR;LEEGPPVTTVLTR;MVNSNLASVEELK;MVNSNLASVEELKEIDVEVR;SDPIMLLK;SGKGPILMELQTYR;TREEIQEVR;YGMGTSVER;YHGHSMSDPGVSYR	43524.1	45926.4	44437.1	29219	29700.9	26389.2	41730	41111.1	42756.1	77740	70204.4	67824.6	124451	89963.6	126235	18023.4	NA	NA
P08572	CO4A2_HUMAN	COL4A2	Collagen alpha-2(IV) chain	3	GLDGYQGPDGPR;IAVQPGTVGPQGR;SVSIGYLLVK	37635.8	36394.3	39895.2	4253.5	NA	6008.44	2350.06	2262.33	2208.06	33359.7	31657.3	31594.9	NA	10276.4	11574.1	NA	NA	NA
P08574	CY1_HUMAN	CYC1	Cytochrome c1, heme protein, mitochondrial	5	AANNGALPPDLSYIVR;GLLSSLDHTSIR;LAYRPPK;LFDYFPK;LFDYFPKPYPNSEAAR	18151.5	15092.4	NA	34868.9	32459.4	41619.6	11101.5	15373.3	15883.1	14876	12068.6	7499.06	64456.4	49362	48304.2	39388.5	32386.1	27843.1
P08579	RU2B_HUMAN	SNRPB2	U2 small nuclear ribonucleoprotein B''	6	GQAFVIFK;HDIAFVEFENDGQAGAAR;QLQGFPFYGK;SLYALFSQFGHVVDIVALK;TDSDIISK;TVEQTATTTNK	63826.8	64208.1	69330	15320.2	14408.6	16055.4	21159.7	21280.1	20969.5	80659.5	78598.6	69653.4	29217.5	26305.6	27187.4	NA	NA	NA
P08582	TRFM_HUMAN	MELTF	Melanotransferrin	6	ADTDGGLIFR;HSTVLENTDGK;SSHVTIDTLK;TVGWNVPVGYLVESGR;VPAHAVVVR;YYDYSGAFR	7313.93	12185.2	16311.6	8933.39	9451.72	9433.57	NA	NA	NA	13260.1	9357.48	NA	96763.8	72585.4	81104.8	50685.9	50031.8	56307.9
P08603	CFAH_HUMAN	CFH	Complement factor H	8	EFDHNSNIR;EIMENYNIALR;IDVHLVPDR;IVSSAMEPDREYHFGQAVR;NDFTWFK;SPDVINGSPISQK;SSIDIENGFISESQYTYALK;SSNLIILEEHLK	NA	NA	NA	17440.2	21573.7	26728.9	15423.5	14970.8	15994.2	NA	NA	NA	15052	19923.4	17237.7	8255.82	8188.11	NA
P08621	RU17_HUMAN	SNRNP70	U1 small nuclear ribonucleoprotein 70 kDa	12	DPIPYLPPLEK;EFEVYGPIK;EFEVYGPIKR;GGGGGQDNGLEGLGNDSR;GYAFIEYEHER;GYAFIEYEHERDMHSAYK;MWDPHNDPNAQGDAFK;RQQEVETELK;RVLVDVER;VLVDVER;VNYDTTESK;YDERPGPSPLPHR	48842.1	46288.2	45099.8	7855.31	6529.47	8460.04	18759.4	20445.4	20482.8	41890.7	63137.6	57212.1	6653.64	9677.66	7498.15	15900.6	NA	NA
P08648	ITA5_HUMAN	ITGA5	Integrin alpha-5	5	LLESSLSSSEGEEPVEYK;QATLTQTLLIQNGAR;TIQFDFQILSK;VTAPPEAEYSGLVR;VYVYLQHPAGIEPTPTLTLTGHDEFGR	18157.7	25039.1	21543.2	NA	NA	NA	5472.6	5117.26	5074.4	11125.1	16733.3	NA	NA	NA	NA	NA	NA	NA
P08670	VIME_HUMAN	VIM	Vimentin	49	DGQVINETSQHHDDLE;DNLAEDIMR;EEAENTLQSFR;EKLQEEMLQR;EKLQEEMLQREEAENTLQSFR;EMEENFAVEAANYQDTIGR;ETNLDSLPLVDTHSK;ETNLDSLPLVDTHSKR;EYQDLLNVK;FADLSEAANR;FADLSEAANRNNDALR;FANYIDKVR;FLEQQNKILLAELEQLK;GTNESLER;HLREYQDLLNVK;ILLAELEQLK;ILLAELEQLKGQGK;ISLPLPNFSSLNLR;KLLEGEESR;KVESLQEEIAFLK;KVESLQEEIAFLKK;LGDLYEEEMR;LGDLYEEEMRELR;LLEGEESR;LLQDSVDFSLADAINTEFK;LQDEIQNMK;LQDEIQNMKEEMAR;LQEEMLQR;LQEEMLQREEAENTLQSF…	4110000	4000000	4170000	319945	289372	304216	344639	344650	329081	2630000	2670000	2540000	740888	688943	689262	613666	665792	649982
P08708	RS17_HUMAN	RPS17	Small ribosomal subunit protein eS17	3	IAGYVTHLMK;LGNDFHTNK;LLDFGSLSNLQVTQPTVGMNFK	57802.8	60722	56715.5	11426.8	9847.93	10701.6	62802	58579.2	61458.5	62033.7	74062.1	81217.7	21192.6	32101.1	12851.4	15857.4	21938.1	27754
P08727	K1C19_HUMAN	KRT19	Keratin, type I cytoskeletal 19	15	AALEDTLAETEAR;ALEAANGELEVK;DAEAWFTSR;DKILGATIENSR;DYSHYYTTIQDLR;EVAGHTEQLQMSR;GQVGGQVSVEVDSAPGTDLAK;ILGATIENSR;IRDWYQK;LTMQNLNDR;NHEEEISTLR;QSSATSSFGGLGGGSVR;SLLEGQEDHYNNLSASK;SQYEVMAEQNR;TLQGLEIELQSQLSMK	516346	509295	501864	52440	51134.1	50694.1	23433.1	22875.7	21976.5	146260	155089	156859	104168	112032	107223	228959	216741	232770
P08729	K2C7_HUMAN	KRT7	Keratin, type II cytoskeletal 7	22	SIHFSSPVFTSR;AKLEAAIAEAEER;AKLEAAIAEAEERGELALK;AKQEELEAALQR;DVDAAYMSK;EVTINQSLLAPLR;EYQELMSVK;FETLQAQAGK;GQLEALQVDGGR;LDADPSLQR;LEAAIAEAEER;LEAAIAEAEERGELALK;LPDIFEAQIAGLR;LQAEIDNIK;NEISEMNR;PGGLGSSSLYGLGASR;SAYGGPVGAGIR;SLDLDGIIAEVK;SMQDVVEDFK;TAAENEFVVLKK;VDALNDEINFLR;WTLLQEQK	19247.2	NA	15051.4	17547.6	18841.5	16023.3	59178.3	60434.9	60111.2	20460.7	15629	18798.8	48983.9	44520.3	43732.5	74821.3	45822.9	60280.8
P08754	GNAI3_HUMAN	GNAI3	Guanine nucleotide-binding protein G(i) subunit alpha-3	4	EYQLNDSASYYLNDLDR;ISQSNYIPTQQDVLR;QLFVLAGSAEEGVMTPELAGVIK;VVVYSNTIQSIIAIIR	28711.7	33507.5	30115.3	10161.4	7248.79	20258.9	32770.8	29769.8	29754.8	39999.1	40768.9	38965.8	22913.6	16226.1	16134.9	NA	NA	6954.6
P08758	ANXA5_HUMAN	ANXA5	Annexin A5	18	AMKGLGTDEESILTLLTSR;DLLDDLKSELTGKFEK;ETSGNLEQLLLAVVK;FITIFGTR;GAGTDDHTLIR;GLGTDEESILTLLTSR;GTVTDFPGFDER;KNFATSLYSMIK;LYDAYELK;MLVVLLQANR;NFATSLYSMIK;QEISAAFK;SEIDLFNIR;SEIDLFNIRKEFR;SIPAYLAETLYYAMK;VLTEIIASR;WGTDEEK;YMTISGFQIEETIDR	941326	998959	990079	258608	268098	252579	222768	232150	240059	854835	814072	862154	319104	362040	353135	243866	243449	258504
P08779	K1C16_HUMAN	KRT16	Keratin, type I cytoskeletal 16	48	ALEEANADLEVK;ALEEANADLEVKIR;ALEEANADLEVKIRDWYQR;APSTYGGGLSVSSR;ASLENSLEETK;ASLENSLEETKGR;CEMEQQSQEYQILLDVK;DAETWFLSK;DQYEQMAEK;DYSPYFK;DYSPYFKTIEDLR;EELAYLR;EQSSSSFSQGQSS;EVASNSELVQSSR;EVFTSSSSSSSR;GQTGGDVNVEMDAAPGVDLSR;GSCGIGGGIGGGSSR;IIAATIENAQPILQIDNAR;ILNEMRDQYEQMAEK;IRDWYQR;ISSVLAGGSCR;KNHEEEMLALR;LEQEIATYR;LLEGEDAHLSSQQASGQSYSSR;NHEEEMLALR;NKIIAATIENAQPILQIDNAR;PSEIKDYSPYFK;QFTSSSSMK;QRPSEI…	2560000	2520000	2310000	3710000	3430000	3390000	3390000	3330000	3560000	2370000	2190000	2360000	6790000	6960000	6620000	4640000	4370000	5200000
P08842	STS_HUMAN	STS	Steryl-sulfatase	7	DLMPLLEGK;DQGYSTALIGK;IDEPTSNMDIFPTVAK;LAGAPLPEDR;LTVEAAQFIQR;NPLTPASEPR;NTETPFLLVLSYLHVHTALFSSK	25148.9	23902.6	22685.4	98317.2	94256.1	89620.1	NA	NA	2308.69	12927.9	17570.2	17620.4	145551	188865	153562	69897.9	65475.2	72559.5
P08865	RSSA_HUMAN	RPSA	Small ribosomal subunit protein uS2	11	SGALDVLQMKEEDVLK;AIVAIENPADVSVISSR;DPEEIEKEEQAAAEK;EHPWEVMPDLYFYRDPEEIEKEEQAAAEK;EHPWEVMPDLYFYR;FTPGTFTNQIQAAFR;GAHSVGLMWWMLAR;KSDGIYIINLK;LLVVTDPR;SDGIYIINLK;SDGIYIINLKR	356127	368895	404534	119443	97933.5	111771	245242	233984	243884	579739	581794	626672	286656	314190	294637	566708	571668	572453
P09001	RM03_HUMAN	MRPL3	Large ribosomal subunit protein uL3m	5	ATSILEFYR;HNIIYVNGSVPGHK;MATLSVGGK;QLVSDEDKAQLASK;SGTWWDEHLSEENVPFIK	NA	NA	NA	NA	NA	NA	4780.25	5459.91	5371.73	5611.22	6556.84	8258.72	NA	NA	NA	NA	NA	NA
P09012	SNRPA_HUMAN	SNRPA	U1 small nuclear ribonucleoprotein A	3	AVPETRPNHTIYINNLNEK;EVSSATNALR;PNHTIYINNLNEK	30311	31734.6	38938.9	NA	NA	NA	19697.4	21548	16979.2	43145.5	46360.8	47046.6	NA	NA	NA	NA	NA	NA
P09104	ENOG_HUMAN	ENO2	Gamma-enolase	7	GNPTVEVDLYTAK;HIAQLAGNSDLILPVPAFNVINGGSHAGNK;IEEELGDEAR;IVIGMDVAASEFYR;LAMQEFMILPVGAESFR;LGAEVYHTLK;YITGDQLGALYQDFVR	54755.7	47920.4	43431.2	NA	NA	10888.4	8184.97	7687.83	9349.32	73162.9	83580	88901.2	71023	58064.1	81495.3	29564.1	11257.9	39318.7
P09110	THIK_HUMAN	ACAA1	3-ketoacyl-CoA thiolase, peroxisomal	8	AEELGLPILGVLR;DGSTTAGNSSQVSDGAAAILLAR;DTTPDELLSAVMTAVLK;GGFKDTTPDELLSAVMTAVLK;IAQFLSDIPETVPLSTVNR;QVITLLNELK;SITVTQDEGIRPSTTMEGLAK;SKAEELGLPILGVLR	16286.5	8891.96	11833.5	17423.6	15441.5	14871.9	13145.6	13826.8	15251.9	9093.85	10348.5	11267.9	8571.59	9911.52	9088	10573.6	20538.1	16807.4
P09211	GSTP1_HUMAN	GSTP1	Glutathione S-transferase P	12	AFLASPEYVNLPINGNGK;AFLASPEYVNLPINGNGKQ;ALPGQLKPFETLLSQNQGGK;EEVVTVETWQEGSLK;FQDGDLTLYQSNTILR;MLLADQGQSWK;MPPYTVVYFPVR;MLLADQGQSWKEEVVTVETWQEGSLK;PFETLLSQNQGGK;PPYTVVYFPVR;YISLIYTNYEAGK;YISLIYTNYEAGKDDYVK	321525	219272	274001	228560	234031	222256	386329	398508	449150	311069	317166	306724	208462	289419	190993	135828	198916	109748
P09228	CYTT_HUMAN	CST2	Cystatin-SA	2	ALHFVISEYNK;IIEGGIYDADLNDER	52593.7	38784.6	44434.8	27912.4	22695.5	32754.2	NA	NA	NA	13724.7	5343.3	NA	25831.6	32712.4	24064.1	49859.8	40431.5	44246.2
P09237	MMP7_HUMAN	MMP7	Matrilysin	3	DLPHITVDR;FFGLPITGMLNSR;FYLYDSETK	51774.3	41152.3	64323.9	NA	22003.6	20339.6	4596.75	4678.26	NA	NA	12082.4	NA	96065	96333.5	109381	169009	152680	143715
P09238	MMP10_HUMAN	MMP10	Stromelysin-2	2	GNEVQAGYPR;LDTDTLEVMR	NA	NA	NA	NA	NA	NA	NA	NA	3703.88	NA	NA	NA	NA	NA	NA	NA	NA	NA
P09382	LEG1_HUMAN	LGALS1	Galectin-1	4	DGGAWGTEQR;LNLEAINYMAADGDFK;LPDGYEFK;SFVLNLGK	549527	641983	557004	112062	101502	113898	445860	461583	446240	558165	561670	504864	302965	293920	250311	213083	257674	229804
P09417	DHPR_HUMAN	QDPR	Dihydropteridine reductase	3	EGGLLTLAGAK;MTDSFTEQADQVTAEVGK;QSIWTSTISSHLATK	NA	NA	54243.5	64196.3	42691	49593.7	60026.9	60572.9	55962.4	NA	NA	NA	128296	132383	NA	NA	NA	NA
P09429	HMGB1_HUMAN	HMGB1	High mobility group protein B1	6	GEHPGLSIGDVAK;HPDASVNFSEFSK;IKGEHPGLSIGDVAK;KHPDASVNFSEFSK;LGEMWNNTAADDKQPYEK;TYIPPKGETK	43804	34628.8	26712.4	8226.29	7212.19	4597.08	43079	40845.6	48016.2	35099.3	41034.9	37750.6	21454.6	25142.2	30150.3	80007.8	82959.6	108755
P09455	RET1_HUMAN	RBP1	Retinol-binding protein 1	10	ALDVNVALR;EFEEDLTGIDDR;EFEEDLTGIDDRK;EIVQDGDHMIIR;GWTQWIEGDELHLEMR;IANLLKPDK;IANLLKPDKEIVQDGDHMIIR;MLVNENFEEYLR;NYIMDFQVGK;PVDFTGYWK	105676	81896.4	114801	NA	NA	NA	49757.4	48366	46754.2	22561.6	30135.6	29874.2	NA	NA	NA	NA	NA	NA
P09466	PAEP_HUMAN	PAEP	Glycodelin	3	HLWYLLDLK;VHITSLLPTPEDNLEIVLHR;VLVEDDEIMQGFIR	NA	NA	NA	NA	NA	NA	3765.29	3187.28	3252.92	NA	NA	NA	NA	NA	NA	NA	NA	NA
P09467	F16P1_HUMAN	FBP1	Fructose-1,6-bisphosphatase 1	4	APVILGSPDDVLEFLK;DFDPAVTEYIQR;EAVLDVIPTDIHQR;TLVYGGIFLYPANK	8058.16	NA	NA	20595	18611.6	17791.6	3193.19	3239.52	3037.59	8763.22	13199.1	9006.77	34775.9	31822.5	40043.9	32082.5	42699.1	34520.3
P09471	GNAO_HUMAN	GNAO1	Guanine nucleotide-binding protein G(o) subunit alpha	2	IGAADYQPTEQDILR;LFDVGGQR	8708.61	NA	NA	NA	NA	NA	NA	NA	NA	17022.5	15782.8	15329.5	NA	NA	NA	NA	NA	NA
P09486	SPRC_HUMAN	SPARC	SPARC	2	LEAGDHPVELLAR;RLEAGDHPVELLAR	13315.5	14233.6	19141.7	NA	NA	NA	NA	NA	NA	NA	7743.55	5545.34	46433	46725.6	48401.7	NA	NA	NA
P09493	TPM1_HUMAN	TPM1	Tropomyosin alpha-1 chain	25	AQKDEEKMEIQEIQLK;ATDAEADVASLNR;DAQEKLELAEK;DEEKMEIQEIQLK;EDRYEEEIK;GTEDELDKYSEALK;GTEDELDKYSEALKDAQEK;IQLVEEELDR;IQLVEEELDRAQER;KATDAEADVASLNR;KLVIIESDLER;KLVIIESDLERAEER;LATALQKLEEAEK;LDKENALDR;LEEAEKAADESER;LKGTEDELDKYSEALK;LVIIESDLER;MEIQEIQLK;QLEDELVSLQK;RIQLVEEELDR;RIQLVEEELDRAQER;SIDDLEDELYAQK;SKQLEDELVSLQK;YSEALKDAQEK;YSQKEDRYEEEIK	782434	784772	852082	376589	359578	359735	729627	742151	702683	887926	974582	921765	684475	693397	666390	867099	850073	739438
P09496	CLCA_HUMAN	CLTA	Clathrin light chain A	2	ELEEWYAR;LQSEPESIR	17868	17551.3	23642.9	NA	NA	NA	6212.71	3315.21	4083.43	8945.64	10733.8	9394.25	11182.8	10936.4	14733.5	NA	20250.2	NA
P09497	CLCB_HUMAN	CLTB	Clathrin light chain B	6	DLEEWNQR;ESKEETPGTEWEK;LQELDAASK;LTQEPESIR;RLQELDAASK;VTEQEWR	30949.6	NA	33354.2	22685.8	18665.2	21480.3	42534.3	45948.5	37291.7	44118.4	51650.2	44422.8	51472.6	38866.4	83924.6	21586.4	74763.1	42405.5
P09525	ANXA4_HUMAN	ANXA4	Annexin A4	16	AASGFNAMEDAQTLR;AEIDMLDIR;DEGNYLDDALVR;FLTVLCSR;GLGTDDNTLIR;GLGTDEDAIISVLAYR;ISQTYQQQYGR;KWGTDEVK;NHLLHVFDEYK;QDAQDLYEAGEK;QDAQDLYEAGEKK;SDTSFMFQR;SETSGSFEDALLAIVK;SLEDDIR;SLYSFIK;VLVSLSAGGR	125795	111581	137762	202158	179069	195757	112507	113787	109243	254673	257755	247305	162891	171687	147676	141162	151987	133111
P09543	CN37_HUMAN	CNP	2',3'-cyclic-nucleotide 3'-phosphodiesterase	16	AGQVFLEELGNHK;AIFTGYYGK;APGAEEYAQQDVLK;DFLPLYFGWFLTK;GAFSEEYK;GEEVGELSR;ILVLDDTNHER;ILVLDDTNHERER;KAGQVFLEELGNHK;LSPTDNLPR;LYSLGNGR;MDLVTYFGK;NQWQLSADDLK;NQWQLSADDLKK;VELSEQQLQLWPSDVDK;WMLTLAK	24701.7	28096.8	24152.5	54496.6	54831.4	55730.5	18511.2	19100.7	19762.9	21110.2	23625.1	25293.5	44876.9	38483.9	56826	NA	43076	NA
P09601	HMOX1_HUMAN	HMOX1	Heme oxygenase 1	10	AALEQDLAFWYGPR;ESPVFAPVYFPEELHR;EVHTQAENAEFMR;KAALEQDLAFWYGPR;MNSLEMTPAVR;NKESPVFAPVYFPEELHR;TEPELLVAHAYTR;VQDSAPVETPR;WQEVIPYTPAMQR;YLGDLSGGQVLK	NA	NA	NA	117588	115972	116691	117031	119186	114601	33952.2	35541.9	34078.4	71611.5	91167.1	86768.8	66872.5	55642.5	50915.9
P09619	PGFRB_HUMAN	PDGFRB	Platelet-derived growth factor receptor beta	6	EVDSDAYYVYR;GFSGIFEDR;LLGEVGTLQFAELHR;LVEPVTDFLLDMPYHIR;TLGDSSAGEIALSTR;VLELSESHPDSGEQTVR	53009.8	60587.5	55233.6	NA	NA	NA	1739.39	NA	1719.78	8549.18	7156.85	7928.59	NA	NA	NA	NA	NA	NA
P09622	DLDH_HUMAN	DLD	Dihydrolipoyl dehydrogenase, mitochondrial	13	ADGGTQVIDTK;ALLNNSHYYHMAHGK;ALTGGIAHLFK;EANLAASFGK;FPFAANSR;GIEMSEVR;IDVSIEAASGGK;IPNIYAIGDVVAGPMLAHK;MVVIGAGVIGVELGSVWQR;NLGLEELGIELDPR;SEEQLKEEGIEYK;TNADTDGMVK;VVHVNGYGK	39473.9	47924.9	41518.9	43681.2	39626.5	40893.2	51185.9	51796.5	58950	59230.1	59540	60537.2	36731.6	37571	35634.9	30633	61900.3	46325.7
P09651	ROA1_HUMAN	HNRNPA1	Heterogeneous nuclear ribonucleoprotein A1	16	DYFEQYGK;EDSQRPGAHLTVK;GFAFVTFDDHDSVDK;GFAFVTFDDHDSVDKIVIQK;GFGFVTYATVEEVDAAMNAR;GGGFGGNDNFGR;IEVIEIMTDR;IFVGGIKEDTEEHHLR;KIFVGGIKEDTEEHHLR;KLFIGGLSFETTDESLR;LFIGGLSFETTDESLR;NQGGYGGSSSSSSYGSGR;RGFAFVTFDDHDSVDK;SESPKEPEQLR;SSGPYGGGGQYFAK;SSGPYGGGGQYFAKPR	304321	318301	277086	111303	111528	110211	254728	255169	243818	337521	350455	374876	116571	136640	119240	121377	115875	99937.9
P09661	RU2A_HUMAN	SNRPA1	U2 small nuclear ribonucleoprotein A'	9	GLLQSGQIPGR;KLDGFPLLR;LDGFPLLR;LTAELIEQAAQYTNAVR;NAIANASTLAEVER;SLTYLSILR;TFNPGAGLPTDK;TFNPGAGLPTDKK;TLLVNNNR	30302.7	32817.3	27324.8	6749.48	6745.64	6297.48	17873.8	18035.4	17190.2	39933.6	40091.6	45329.1	10778	12024.5	20478.7	NA	38775.9	37231.7
P09668	CATH_HUMAN	CTSH	Pro-cathepsin H	8	GIMGEDTYPYQGK;KGNFVSPVK;LQTFASNWR;MALNQFSDMSFAEIK;NGIPYWIVK;NSWGPQWGMNGYFLIER;TPDKVNHAVLAVGYGEK;VNHAVLAVGYGEK	12555.4	9522.93	13086.7	87798.3	95429.4	92621.3	30600.7	29768.5	32436.4	12568	9124.85	13242.7	58697.5	62878.4	59451.9	132862	152361	125603
P09669	COX6C_HUMAN	COX6C	Cytochrome c oxidase subunit 6C	4	APEVLPKPR;KAGIFQSVK;NHMAVAFVLSLGVAALYK;NYDVMKDFEEMR	NA	NA	NA	6252.11	5418.28	5699.39	6720.14	6625.31	7742.07	NA	NA	NA	6780.3	5803.66	4945.63	NA	NA	NA
P09758	TACD2_HUMAN	TACSTD2	Tumor-associated calcium signal transducer 2	8	AAGDVDIGDAAYYFER;DIKGESLFQGR;FVAAVHYEQPTIQIELR;GEPLQVER;GESLFQGR;THHILIDLR;TLIYYLDEIPPK;VRGEPLQVER	NA	NA	NA	12960.1	3905.86	4910.81	39365.5	39861	38808.1	57067.3	67562.1	55365.4	13513.8	9071.16	12484.2	137520	108367	135840
P09871	C1S_HUMAN	C1S	Complement C1s subcomponent	3	EDTPNSVWEPAK;SSNNPHSPIVEEFQVPYNK;TNFDNDIALVR	NA	NA	NA	6814.66	6681.76	4987.31	2626.84	2659.88	2248.86	NA	NA	NA	NA	NA	NA	NA	NA	NA
P09874	PARP1_HUMAN	PARP1	Poly [ADP-ribose] polymerase 1	19	AEPVEVVAPR;AMVEYEIDLQK;AQNDLIWNIKDELK;EELGFRPEYSASQLK;FYTLIPHDFGMK;GGAAVDPDSGLEHSAHVLEK;GGSDDSSKDPIDVNYEK;GIYFADMVSK;IAPPEAPVTGYMFGK;KPPLLNNADSVQAK;LQLLEDDKENR;NTHATTHNAYDLEVIDIFK;QQVPSGESAILDR;SLQELFLAHILSPWGAEVK;TLGDFAAEYAK;TTNFAGILSQGLR;VFSATLGLVDIVK;VVDRDSEEAEIIR;VVSEDFLQDVSASTK	53843.2	40338.5	42008.5	NA	NA	NA	12613.3	11987.5	12884.5	54351.6	55849.6	55658.5	13663.3	NA	NA	22592.9	NA	NA
P09936	UCHL1_HUMAN	UCHL1	Ubiquitin carboxyl-terminal hydrolase isozyme L1	2	LGFEDGSVLK;LGVAGQWR	43479	43413.4	42782.1	NA	NA	NA	NA	NA	NA	NA	NA	NA	NA	NA	NA	NA	NA	NA
P09958	FURIN_HUMAN	FURIN	Furin	3	LAEEAFFR;LTLSYNR;PAHLNANDWATNGVGR	NA	NA	NA	7172.9	9491.85	9931.79	4099.96	4585.36	5099.87	NA	NA	NA	NA	NA	NA	NA	NA	NA
P09960	LKHA4_HUMAN	LTA4H	Leukotriene A-4 hydrolase	20	APLPLGHIK;ASMHPVTAMLVGK;DFLYSYFK;DGETPDPEDPSR;DLSSHQLNEFLAQTLQR;EDDLNSFNATDLK;ELVALMSAIR;GSPMEISLPIALSK;HFNALGGWGELQNSVK;LTYTAEVSVPK;MQEVYNFNAINNSEIR;SAYEFSETESMLK;SITTDDWKDFLYSYFKDK;SLSNVIAHEISHSWTGNLVTNK;SSALQWLTPEQTSGK;TFGETHPFTK;TLTGTAALTVQSQEDNLR;TLVWSEKEQVEK;TWDHFWLNEGHTVYLER;WEDAIPLALK	21575.4	24545.5	18812.1	37497.1	36374.6	40503.9	29602.2	29823.6	30769.5	23339.4	31777	32119.1	24254.6	22436.8	21182.1	NA	16777.6	NA
P09972	ALDOC_HUMAN	ALDOC	Fructose-bisphosphate aldolase C	14	AEVNGLAAQGK;ALQASALNAWR;DDNGVPFVR;DNAGAATEEFIK;ELSDIALR;GILAADESVGSMAK;GVVPLAGTDGETTTQGLDGLSER;LSQIGVENTEENR;LSQIGVENTEENRR;PHSYPALSAEQK;QVLFSADDR;RAEVNGLAAQGK;TPSALAILENANVLAR;VDKGVVPLAGTDGETTTQGLDGLSER	33730	41788.8	37080.7	44961.7	46200.9	46511.8	40292.2	39954.3	41609.2	117768	120617	108348	66351	76348.5	71138.8	74148	75810.2	76799.1
P0C0L4	CO4A_HUMAN	C4A	Complement C4-A	37	ADGSYAAWLSR;AEFQDALEK;ALEILQEEDLIDEDDIPVR;ASAGLLGAHAAAITAYALTLTK;AVGSGATFSHYYYMILSR;DFALLSLQVPLK;DHAVDLIQK;DSSTWLTAFVLK;EFHLHLR;EMSGSPASGIPVK;FGLLDEDGK;GHLFLQTDQPIYNPGQR;GLQDEDGYR;GPEVQLVAHSPWLK;GQIVFMNR;GSFEFPVGDAVSK;HLVPGAPFLLQALVR;ITPGKPYILTVPGHLDEMQLDIQAR;ITQVLHFTK;KYVLPNFEVK;LGQYASPTAK;LHLETDSLALVALGALDTALYAAGSK;LNMGITDLQGLR;LTVAAPPSGGPGFLSIER;LVNGQSHISLSK;PVAFSVVPTAAAAVSLK;PVQGVAYVR;SFFPENW…	10222.5	NA	12323.8	92188.3	92763.9	99438.5	19419.5	19082.3	19851.7	NA	8801.56	9775.07	51720.6	54153.3	53891.1	33391.9	38934.8	34360.4
P0C0S5;Q71UI9	H2AV_HUMAN;H2AZ_HUMAN	H2AZ1;H2AZ2	Histone H2A.Z	4	ATIAGGGVIPHIHK;GDEELDSLIK;GDEELDSLIKATIAGGGVIPHIHK;VGATAAVYSAAILEYLTAEVLELAGNASK	337427	348415	345847	54536.4	70955.4	45822.9	75079.1	67805.3	68451.3	405740	309235	383036	156665	141107	120869	193152	149902	167757
P0C0S8;P20671;Q96KK5;Q99878;Q9BTM1	H2A1D_HUMAN;H2A1H_HUMAN;H2A1J_HUMAN;H2A1_HUMAN;H2AJ_HUMAN	H2AC11;H2AC12;H2AC14;H2AC7;H2AJ	Histone H2A type 1	6	HLQLAIR;HLQLAIRNDEELNK;HLQLAIRNDEELNKLLGK;NDEELNKLLGK;VTIAQGGVLPNIQAVLLPK;VTIAQGGVLPNIQAVLLPKK	3450000	2720000	3370000	671716	602233	610510	601859	716736	538144	4300000	4450000	5980000	1220000	1560000	1360000	4620000	5680000	6210000
P0C2W1	FBSP1_HUMAN	FBXO45	F-box/SPRY domain-containing protein 1	2	GYEFLGVAFR;VLELVFSYLELSELR	NA	NA	NA	NA	NA	NA	2461.36	2776.74	2522.06	NA	NA	NA	NA	NA	NA	NA	NA	NA
P0C869	PA24B_HUMAN	PLA2G4B	Cytosolic phospholipase A2 beta	18	AMTSLYGQLAGLK;APLSALPSGQVVR;DLAGPTELLK;DYFQHPHFSTWK;ESFSLSPQGEGR;GEWLVSNGVLVAR;IAEFFTDLLTWR;KQVVAAALR;LGVLAPSQLQR;LQDAPEEQLK;LQDAPEEQLKAPLSALPSGQVVR;LVFPTSQEPLMR;NQANLDKEQVPLLK;NSSSPVWNQSFHFR;QVVAAALR;VFDQDLVTGDDPVLSVLFDAGTLR;VTYSQEDVDK;YGAFIPSELFGSEFFMGQLMK	NA	NA	NA	38572.9	36196.2	37530.8	33317.2	33077.8	33514.6	12067.9	7046.83	8432.03	40040	38889.8	42698.5	NA	NA	NA
P0C870	JMJD7_HUMAN	JMJD7	Bifunctional peptidase and (3S)-lysyl hydroxylase JMJD7	5	AQHPGVLYVQK;RLPLSFVLDVLEGR;VPWIPLDPLAPDLAR;WSLPYFR;YSYFQLLDSLTK	NA	NA	NA	4497.92	NA	5486.38	3228.32	2790.12	3228.45	NA	NA	NA	10961.5	NA	7344.47	NA	NA	NA
P0CAP1	MYZAP_HUMAN	MYZAP	Myocardial zonula adherens protein	3	QLEVAQVENQLLK;QLLILQLLEK;YQQLEEASASLR	NA	NA	NA	NA	NA	NA	2239.24	1719.63	2403.65	NA	NA	NA	NA	NA	NA	NA	NA	NA
P0CG29;P0CG30	GST2_HUMAN;GSTT2_HUMAN	GSTT2;GSTT2B	Glutathione S-transferase theta-2	3	AVYIFAK;EFLQINSLGK;YQTPDHWYPSDLQAR	NA	NA	NA	NA	NA	6690.95	2254.22	2718.4	2534.78	NA	10818.6	4378.68	NA	NA	NA	NA	NA	NA
P0DI81;P0DI82	TPC2A_HUMAN;TPC2B_HUMAN	TRAPPC2;TRAPPC2B	Trafficking protein particle complex subunit 2	3	FSMNPFYEPNSPIR;NFFTDVYDLYIK;TVDKFNEWFVSAFVTAGHMR	NA	NA	NA	NA	NA	NA	4995.28	4725.87	4390.95	NA	NA	NA	NA	NA	NA	NA	NA	NA
P0DMV8;P0DMV9	HS71A_HUMAN;HS71B_HUMAN	HSPA1A;HSPA1B	Heat shock 70 kDa protein 1A	10	AQIHDLVLVGGSTR;FGDPVVQSDMK;HWPFQVINDGDKPK;KFGDPVVQSDMK;LLQDFFNGR;LVNHFVEEFK;LVNHFVEEFKR;NQVALNPQNTVFDAK;NQVALNPQNTVFDAKR;VQVSYKGETK	226672	226053	225285	161203	175164	170853	290667	266869	277400	215183	205598	227011	168973	207858	273747	100051	73843.6	71345.9
P0DOY2;P0DOY3	IGLC2_HUMAN;IGLC3_HUMAN	IGLC2;IGLC3	Immunoglobulin lambda constant 2	3	AAPSVTLFPPSSEELQANK;ADSSPVKAGVETTTPSK;AGVETTTPSK	76469.7	115432	87642.1	233418	286964	350841	220309	42388.3	92799.4	45001.6	67917.8	42318	35326.4	58840.3	48195.1	233146	379862	384924
P0DP23;P0DP24;P0DP25	CALM1_HUMAN;CALM2_HUMAN;CALM3_HUMAN	CALM1;CALM2;CALM3	Calmodulin-1	10	ADQLTEEQIAEFK;DGDGTITTK;DGNGYISAAELR;DTDSEEEIR;DTDSEEEIREAFR;EADIDGDGQVNYEEFVQMMTAK;EAFSLFDKDGDGTITTK;MKDTDSEEEIR;MKDTDSEEEIREAFR;VFDKDGNGYISAAELR	480261	478762	466674	790852	743906	745153	500514	494021	519793	514682	531785	492048	637151	619316	648877	619641	573859	620123
P0DPA2	VSIG8_HUMAN	VSIG8	V-set and immunoglobulin domain-containing protein 8	4	ENVFLSYQDK;INGDGQEVLYLAEGDNVR;INHGSLPHLQQR;KVIVTVQAR	17037.7	NA	NA	32932.6	32577.5	30102.8	NA	NA	NA	41024.3	31919.9	34673.9	110838	120665	107150	32749.5	NA	NA
P0DTE7;P0DTE8;P0DUB6	AMY1A_HUMAN;AMY1B_HUMAN;AMY1C_HUMAN	AMY1A;AMY1B;AMY1C	Alpha-amylase 1B	2	DVNDWVGPPNDNGVTK;LSGLLDLALGK	39473.5	51311.9	35404.2	33207.7	24832.3	32030.8	NA	NA	NA	8099.1	6872.33	7299.06	52058.8	54622.9	46971.5	60436.7	53882	51651.6
P0DTL6	ZTRF1_HUMAN	ZFTRAF1	Zinc finger TRAF-type-containing protein 1	2	FTVLNQTWVLK;LFLFQIQK	NA	NA	NA	NA	NA	NA	1460.55	1239.81	2165.18	NA	NA	NA	NA	NA	NA	NA	NA	NA
P10114	RAP2A_HUMAN	RAP2A	Ras-related protein Rap-2a	3	SALTVQFVTGTFIEK;TMVDELFAEIVR;VPVILVGNK	NA	NA	NA	NA	NA	NA	5970.77	6869.39	6979.83	NA	NA	NA	NA	NA	NA	NA	NA	NA
P10155	RO60_HUMAN	RO60	RNA-binding protein RO60	15	AIADWYNEK;ALDAAFYK;ALLQEMPLTALLR;DELEVIHLIEEHR;EHLLTNHLK;EVHELYK;FLLAVDVSASMNQR;GGMALALAVTK;IHPFHILIALETYK;IPTHLFTFIQFK;KAIADWYNEK;LGLENAEALIR;LSHLKPSSEGLAIVTK;QIANSQDGYVWQVTDMNR;WRPDEEILK	30413	23675.4	24698.3	69238.7	63029.8	61287.1	21080.5	21290.3	21405.8	29009.4	29196.9	28785.3	57020.9	64153.7	58261.2	66329.9	NA	NA
P10253	LYAG_HUMAN	GAA	Lysosomal alpha-glucosidase	17	AGYIIPLQGPGLTTTESR;AHFPLDVQWNDLDYMDSR;APSPLYSVEFSEEPFGVIVR;DFPAMVQELHQGGR;EPAIHSEGQWVTLPAPLDTINVHLR;GAYTQVIFLAR;GELFWDDGESLEVLER;LDVMMETENR;PLFLEFPK;QQPMALAVALTK;RDFTFNK;TTPTFFPK;VTSEGAGLQLQK;WGYSSTAITR;WTQLGAFYPFMR;YALLPHLYTLFHQAHVAGETVAR;YEVPLETPHVHSR	80091.7	78305.4	71276	76186.9	73243.9	63316.5	52276.4	46264.9	53146.7	84912.3	102161	99639.8	59050.9	56819.2	48874.8	58286.6	58541.6	57983.2
P10301	RRAS_HUMAN	RRAS	Ras-related protein R-Ras	8	AGHGFLLVFAINDR;DRDDFPVVLVGNK;LDILDTAGQEEFGAMR;LFTQILR;LNVDEAFEQLVR;LVVVGGGGVGK;SEASAFGASHHVAYFEASAK;VKDRDDFPVVLVGNK	NA	11854.7	16750.6	NA	NA	NA	9819.49	11269.9	10883.4	23061.7	22335.3	21935.5	14632.5	16381.1	14094	25230.6	NA	27115.9
P10398	ARAF_HUMAN	ARAF	Serine/threonine-protein kinase A-Raf	3	DGMSVYDSLDK;EERPLFPQILATIELLQR;IGTGSFGTVFR	NA	17181.8	NA	NA	NA	NA	6471.42	7074.82	6065.39	NA	NA	NA	NA	NA	NA	NA	NA	NA
P10412	H14_HUMAN	H1-4	Histone H1.4	9	SETAPAAPAAPAPAEK;SETAPAAPAAPAPAEKTPVK;ALAAAGYDVEK;ALAAAGYDVEKNNSR;ASGPPVSELITK;KALAAAGYDVEK;KASGPPVSELITK;SGVSLAALK;SGVSLAALKK	1240000	1220000	1160000	115454	93626	109231	77489	74811.5	84683	1490000	1540000	1610000	690241	522813	555325	727488	834245	861471
P10515	ODP2_HUMAN	DLAT	Dihydrolipoyllysine-residue acetyltransferase component of pyruvate dehydrogenase complex, mitochondrial	11	DIDSFVPSK;GIDLTQVK;GVETIANDVVSLATK;ILVPEGTR;ISVNDFIIK;LVPADNEK;VFVSPLAK;VPEANSSWMDTVIR;VPLPSLSPTMQAGTIAR;VVDGAVGAQWLAEFR;YLEKPITMLL	39327.6	35821.7	NA	15524.5	17446.9	11929.6	30242.3	30572.5	34085.3	43750.2	42427.4	42076.3	110245	151691	117837	55555	56564.2	57586.2
P10586	PTPRF_HUMAN	PTPRF	Receptor-type tyrosine-protein phosphatase F	12	AHTDVGPGPESSPVLVR;FEVIEFDDGAGSVLR;IQLSWLLPPQER;NVLELSNVVR;SDMGVGVFTPTIEAR;TGEGFIDFIGQVHK;TGEQAPSSPPR;VLAFTAVGDGPPSPTIQVK;VLAVNSIGR;YANVIAYDHSR;YSAPANLYVR;YSIGGLSPFSEYAFR	23763	NA	22394.9	NA	NA	NA	4023.96	3576.71	3831.9	9950.26	12615.5	12440.1	NA	NA	NA	NA	NA	NA
P10599	THIO_HUMAN	TXN	Thioredoxin	6	EKLEATINELV;LEATINELV;MIKPFFHSLSEK;TAFQEALDAAGDK;VGEFSGANK;VGEFSGANKEK	693397	761009	708110	2210000	2110000	2210000	564740	501100	509985	620756	627033	632050	3780000	3230000	3480000	4920000	4010000	6140000
P10606	COX5B_HUMAN	COX5B	Cytochrome c oxidase subunit 5B, mitochondrial	4	EDPNLVPSISNK;GLDPYNVLAPK;KGLDPYNVLAPK;LVPQQLAH	56649.7	49325.1	25063.4	43612.7	40811.9	35025.6	59722.4	60088.5	58121.3	37359.6	30880.2	46179.5	138560	168379	120220	82626.9	92597.6	120387
P10619	PPGB_HUMAN	CTSA	Lysosomal protective protein	6	EFSHIAFLTIK;GAGHMVPTDKPLAAFTMFSR;HLHYWFVESQK;QYSGYLK;SMNSQYLK;YGDSGEQIAGFVK	68763.5	54859	52830.5	516850	543492	539703	41068.6	39108.4	46239	30998.8	27127.5	25972.9	344100	367153	315667	357848	336437	355842
P10620	MGST1_HUMAN	MGST1	Microsomal glutathione S-transferase 1	2	IYHTIAYLTPLPQPNR;MMLMSTATAFYR	6830.87	NA	NA	40954.3	36617.1	41908.8	36503.5	36261.4	40079.7	12761.6	7237.32	8618.43	82418.7	102077	101947	NA	NA	NA
P10643	CO7_HUMAN	C7	Complement component C7	5	AASGTQNNVLR;ELSHLPSLYDYSAYR;LSGNVLSYTFQVK;LTPLYELVK;VLFYVDSEK	NA	NA	NA	4705.39	NA	NA	5822.44	4976.31	5124.52	NA	NA	NA	NA	NA	NA	NA	NA	NA
P10644	KAP0_HUMAN	PRKAR1A	cAMP-dependent protein kinase type I-alpha regulatory subunit	6	GAISAEVYTEEDAASYVR;ILMGSTLR;LTVADALEPVQFEDGQK;NVLFSHLDDNER;SENEEFVEVGR;VSILESLDKWER	13411.7	20460.8	13814.8	NA	NA	5209.84	4963.96	5171.93	4748.08	18213.4	18925.9	17423.1	NA	NA	NA	NA	NA	NA
P10768	ESTD_HUMAN	ESD	S-formylglutathione hydrolase	7	AFSGYLGTDQSK;AYDATHLVK;FAVYLPPK;KAFSGYLGTDQSK;LQEGYDHSYYFIATFITDHIR;SGYHQSASEHGLVVIAPDTSPR;SYPGSQLDILIDQGK	12017.9	12341	16168.7	17476.6	17018	17885.5	34581.1	38361.5	35193.2	10480.1	NA	10651.6	20120.9	24649.5	19603.1	NA	NA	NA
P10809	CH60_HUMAN	HSPD1	60 kDa heat shock protein, mitochondrial	30	AAVEEGIVLGGGCALLR;ALMLQGVDLLADAVAVTMGPK;APGFGDNR;EIGNIISDAMK;GANPVEIR;GVMLAVDAVIAELK;GVMLAVDAVIAELKK;GYISPYFINTSK;IPAMTIAK;IQEIIEQLDVTTSEYEK;IQEIIEQLDVTTSEYEKEK;ISSIQSIVPALEIANAHR;KISSIQSIVPALEIANAHR;KPLVIIAEDVDGEALSTLVLNR;LSDGVAVLK;LVQDVANNTNEEAGDGTTTATVLAR;NAGVEGSLIVEK;RGVMLAVDAVIAELK;RIQEIIEQLDVTTSEYEK;RIQEIIEQLDVTTSEYEKEK;TALLDAAGVASLLTTAEVVVTEIPK;TALLDAAGVASLLTTAEVVVTEIPKEEK;TLNDELEIIEGMK;TL…	315022	294206	296297	97150.5	98188.6	96892.4	333109	349522	348620	391992	412328	424619	290211	287978	275203	259115	244347	296054
P10909	CLUS_HUMAN	CLU	Clusterin	11	ASSIIDELFQDR;EIQNAVNGVK;ELDESLQVAER;FMETVAEK;IDSLLENDR;KTLLSNLEEAK;KYNELLK;LFDSDPITVTVPVEVSR;RELDESLQVAER;TLLSNLEEAK;VTTVASHTSDSDVPSGVTEVVVK	171592	165933	164073	57085.3	53777.2	55035.9	7602.35	5633.59	7384.79	49878.5	50242.8	48467	154482	160996	171203	175322	172431	167021
P10915	HPLN1_HUMAN	HAPLN1	Hyaluronan and proteoglycan link protein 1	7	AIHIQAENGPHLLVEAEQAK;DPTAFGSGIHK;EVDVFVSMGYHK;FVGFPDKK;FYYLIHPTK;LTSDYLK;VGQIFAAWK	144186	163235	189366	NA	NA	NA	NA	NA	NA	9857.4	7716.52	6234.07	55268	50147.4	89957.5	NA	NA	NA
P11021	BIP_HUMAN	HSPA5	Endoplasmic reticulum chaperone BiP	35	AKFEELNMDLFR;DAGTIAGLNVMR;DNHLLGTFDLTGIPPAPR;EFFNGKEPSR;ELEEIVQPIISK;ETAEAYLGK;FEELNMDLFR;GVPQIEVTFEIDVNGILR;IEIESFYEGEDFSETLTR;IEWLESHQDADIEDFK;IEWLESHQDADIEDFKAK;IINEPTAAAIAYGLDK;IINEPTAAAIAYGLDKR;ITITNDQNR;ITPSYVAFTPEGER;KELEEIVQPIISK;KSDIDEIVLVGGSTR;KSQIFSTASDNQPTVTIK;KTKPYIQVDIGGGQTK;KVTHAVVTVPAYFNDAQR;LSSEDKETMEK;LTPEEIER;MKETAEAYLGK;NELESYAYSLK;NQLTSNPENTVFDAK;SDIDEIVLVGGSTR;SQIFSTASDNQPTV…	768566	768213	815334	516115	517933	489385	766542	748481	755809	993277	1050000	1060000	833582	763453	799241	1190000	1340000	1300000
P11047	LAMC1_HUMAN	LAMC1	Laminin subunit gamma-1	20	AFDITYVR;DGSEASLEWSSER;DVDQNLMDR;EAQQALGSAAADATEAK;FHTSRPESFAIYK;GKTEQQTADQLLAR;HKQEADDIVR;LKDYEDLR;LLNNLTSIK;LNTFGDEVFNDPK;LSAEDLVLEGAGLR;NTIEETGNLAEQAR;QDIAVISDSYFPR;QEAAIMDYNR;QEADDIVR;SAGYLDDVTLASAR;SYYYAISDFAVGGR;TAAEEALR;TEQQTADQLLAR;VSVPLIAQGNSYPSETTVK	663348	1310000	1230000	5493.72	14637.5	13036.3	4703.03	4544.59	4054.61	52647.7	59171.7	49278.4	NA	9961.76	NA	13770.8	NA	17524.3
P11117	PPAL_HUMAN	ACP2	Lysosomal acid phosphatase	4	FLFGIYQQAEK;FVTLLYR;LQGGVLLAQIR;LTEPVVPK	70097.5	75508.6	76131.2	16242.5	16132.3	14827.5	5650.67	5470.47	4855.7	30773.2	30522.8	30721.3	34658	34170.9	17141	NA	NA	NA
P11142	HSP7C_HUMAN	HSPA8	Heat shock cognate 71 kDa protein	34	ARFEELNADLFR;ATVEDEKLQGK;DAGTIAGLNVLR;EIAEAYLGK;FDDAVVQSDMK;FEELNADLFR;FELTGIPPAPR;GTLDPVEK;HWPFMVVNDAGRPK;HWPFMVVNDAGR;IINEPTAAAIAYGLDKK;ITITNDKGR;LDKSQIHDIVLVGGSTR;LIGDAAKNQVAMNPTNTVFDAK;LLQDFFNGK;LLQDFFNGKELNK;LSKEDIER;MKEIAEAYLGK;MVNHFIAEFK;NQTAEKEEFEHQQK;NQTAEKEEFEHQQKELEK;NQVAMNPTNTVFDAK;NQVAMNPTNTVFDAKR;NSLESYAFNMK;QATKDAGTIAGLNVLR;QTQTFTTYSDNQPGVLIQVYEGER;RFDDAVVQSDMK;SFYPEEVSSMVLTK;SINPD…	1040000	956453	928067	390681	353234	358957	925025	974586	924697	1110000	1100000	1180000	612895	561861	587980	540652	497903	602064
P11161	EGR2_HUMAN	EGR2	E3 SUMO-protein ligase EGR2	2	SLDLPYPSSFAPVSAPR;VPPPLTPLSTIR	NA	NA	NA	NA	NA	NA	5178.48	4234.38	4070.13	NA	NA	NA	NA	NA	NA	NA	NA	NA
P11166	GTR1_HUMAN	SLC2A1	Solute carrier family 2, facilitated glucose transporter member 1	6	GTADVTHDLQEMKEESR;GTADVTHDLQEMK;KVTILELFR;SFEMLILGR;TFDEIASGFR;VTILELFR	91616.7	95051.1	85965.6	5015.18	5603.27	5948.77	63040.6	59112.6	66669.3	95491.1	89461.2	92316.5	53115.8	64658	65832.6	72670.3	63061.4	65705.4
P11171	EPB41_HUMAN	EPB41	Protein 4.1	5	DVPIVHTETK;GVPWNFTFNVK;IRPGEQEQYESTIGFK;TQTVTISDNANAVK;VVVHQETEIADE	NA	NA	NA	NA	NA	NA	4682.29	4554.45	4765.88	NA	NA	NA	NA	NA	NA	NA	NA	NA
P11172	UMPS_HUMAN	UMPS	Uridine 5'-monophosphate synthase	12	AALGPLVTGLYDVQAFK;AAWEAYLSR;GLQEVGLPLHR;GSDIIIVGR;IASWADLVNAHVVPGSGVVK;MAEEHSEFVVGFISGSR;MLEILEQQK;SGLSSPIYIDLR;THVDILNDFTLDVMK;VTDAIVLLDR;VTDAIVLLDREQGGK;VTDAIVLLDREQGGKDK	5710.47	18502.8	4413.28	5461.46	3382.48	4809.07	15681.1	15227.3	16711.4	17614.7	12674.6	18134.8	10734.5	NA	7368.51	5456.88	8035.07	NA
P11177	ODPB_HUMAN	PDHB	Pyruvate dehydrogenase E1 component subunit beta, mitochondrial	11	DAINQGMDEELERDEK;DFLIPIGK;ILEDNSIPQVK;IMEGPAFNFLDAPAVR;PVGHCLEAAAVLSK;QGTHITVVSHSR;TIRPMDMETIEASVMK;TYYMSGGLQPVPIVFR;VFLLGEEVAQYDGAYK;VTGADVPMPYAK;VVSPWNSEDAK	56790.5	52340.3	41158.4	12882.2	13343.1	12732.2	42201.4	41715.8	42740.2	36334.9	41774.9	40293.3	9140.23	14046.6	8696.93	NA	NA	NA
P11182	ODB2_HUMAN	DBT	Lipoamide acyltransferase component of branched-chain alpha-keto acid dehydrogenase complex, mitochondrial	10	AQIMNVSWSADHR;ASHNIGIAMDTEQGLIVPNVK;EDILNYLEK;ILKEDILNYLEK;LSDIGEGIR;LSFMPFFLK;PVIMPPEVAIGALGSIK;QTGAILPPSPK;SYLENPAFMLLDLK;VIDGATMSR	NA	NA	NA	NA	NA	NA	8937.83	10286.1	9270.77	14069.8	25481.2	11200.1	NA	NA	NA	NA	NA	NA
P11216	PYGB_HUMAN	PYGB	Glycogen phosphorylase, brain form	30	AKPLTDSEK;ARPEYMLPVHFYGR;DFYELEPEK;DFYELEPEKFQNK;DYFFALAHTVR;EYYDHLPELK;GLAGLGDVAEVR;HLDHVAALFPGDVDR;HLEIIYAINQR;IGEEFLTDLSQLK;IGEEFLTDLSQLKK;IHSEIVK;ILVDVEK;ILVDVEKVDWDK;INPSSMFDVHVK;IVNGWQVEEADDWLR;IYYLSLEFYMGR;KLLPLVSDEVFIR;LLPLVSDEVFIR;LQDFNVGDYIEAVLDR;LVTSIGDVVNHDPVVGDR;QAVDQISSGFFSPK;TITEYAR;VAIQLNDTHPALSIPELMR;VEDVEALDR;VEDVEALDRK;VIPAADLSQQISTAGTEASGTGNMK;WLDTQVVLAMPYDTPVPGYK;WPVSMFEK;YEF…	32147	28036.2	26483.8	21636.3	20026.6	20585.4	117421	116692	113652	44180.6	42563.2	47842.7	37066.2	33583.6	22301.7	NA	NA	NA
P11233	RALA_HUMAN	RALA	Ras-related protein Ral-A	4	AEQWNVNYVETSAK;GQNSLALHK;QVSVEEAK;VKEDENVPFLLVGNK	10537.5	10383.9	14990.1	15976.8	14195.6	16600	12462.6	11664.1	12674.5	10774.5	11373.7	13624.9	38606.1	44991.1	49407.1	NA	NA	NA
P11234	RALB_HUMAN	RALB	Ras-related protein Ral-B	10	AEEDKIPLLVVGNK;AEEWGVQYVETSAK;GQSSLALHK;IPLLVVGNK;QVPVEEAR;RQVPVEEAR;SALTLQFMYDEFVEDYEPTK;SKAEEWGVQYVETSAK;VFFDLMR;VIMVGSGGVGK	62431.7	43692.2	62160.3	30486.2	34865	30688.7	46173.3	48315.6	45441.4	48631	41008.7	46980.1	37480.4	49755.6	71897.2	74213.8	56878.7	50005.6
P11274	BCR_HUMAN	BCR	Breakpoint cluster region protein	5	GQVQLDPQALQDR;GQVQLDPQALQDRDWQR;ISQNFLSSINEEITPR;SYTFLISSDYER;VSGVATDIQALK	NA	NA	NA	5306.75	NA	NA	6388.76	8545.89	8421.76	NA	NA	NA	NA	NA	NA	NA	NA	NA
P11279	LAMP1_HUMAN	LAMP1	Lysosome-associated membrane glycoprotein 1	4	AFSVNIFK;ALQATVGNSYK;FFLQGIQLNTILPDAR;TVESITDIR	402427	412793	409236	382524	357442	364354	119342	119292	136710	328780	297228	292977	382501	378867	381833	742954	679151	832258
P11309	PIM1_HUMAN	PIM1	Serine/threonine-protein kinase pim-1	3	DIKDENILIDLNR;SFFWQVLEAVR;VSDNLPVAIK	NA	NA	NA	NA	NA	NA	2849.42	2637.15	3222.82	NA	NA	NA	NA	NA	NA	NA	NA	NA
P11310	ACADM_HUMAN	ACADM	Medium-chain specific acyl-CoA dehydrogenase, mitochondrial	13	AAWEVDSGR;AFTGFIVEADTPGIQIGR;ANWYFLLAR;EEIIPVAAEYDK;EEIIPVAAEYDKTGEYPVPLIR;ENVLIGDGAGFK;GIVFEDVK;IYQIYEGTSQIQR;KGDEYIINGQK;LLVEHQAISFMLAEMAMK;NTYYASIAK;QREPGLGFSFEFTEQQK;TGEYPVPLIR	10188.3	16881.6	45639	18864	15886.1	19798.8	18937.2	18708.8	18951.7	8186.41	14175.9	12223.5	117592	126597	135362	NA	NA	NA
P11387	TOP1_HUMAN	TOP1	DNA topoisomerase 1	14	AEEVATFFAK;AVALYFIDK;ELTAPDENIPAK;GPVFAPPYEPLPENVK;HLQDLMEGLTAK;IEPPGLFR;KWGVPIEK;LEVQATDREENK;NIITNLSK;NLQLFMENK;TYNASITLQQQLK;VEHINLHPELDGQEYVVEFDFLGK;YIMLNPSSR;YYNKVPVEK	36502.9	27571.1	41529	10165.9	NA	8242.06	18766.6	18933.3	20030.6	40259.9	40208.7	39259.8	NA	NA	11973.1	NA	NA	22270.3
P11388	TOP2A_HUMAN	TOP2A	DNA topoisomerase 2-alpha	2	FLEEFITPIVK;TLAVSGLGVVGR	NA	19552.5	NA	NA	NA	NA	NA	NA	NA	20362.9	17443.8	18356.9	NA	NA	NA	NA	NA	NA
P11413	G6PD_HUMAN	G6PD	Glucose-6-phosphate 1-dehydrogenase	22	DGLLPENTFIVGYAR;EMVQNLMVLR;EPFGTEGR;GGYFDEFGIIR;GPTEADELMK;GSTTATFAAVVLYVENER;GYLDDPTVPR;IDHYLGK;IFGPIWNR;IIVEKPFGR;IYPTIWWLFR;KQSEPFFK;LEDFFAR;LFYLALPPTVYEAVTK;LKLEDFFAR;LNSHMNALHLGSQANR;LPDAYER;LSNHISSLFR;NSYVAGQYDDAASYQR;VGFQYEGTYK;VQPNEAVYTK;WDGVPFILR	28749.9	30058.7	29709.1	27412.6	26146.8	24886.8	26011	24181.6	21835.3	64332.1	65864.3	58166	35893.1	31727.7	35497.9	37634.8	38606.7	36175.4
P11441	UBL4A_HUMAN	UBL4A	Ubiquitin-like protein 4A	2	LNLVVKPLEK;LTLDDIER	25309.5	22572	25003.2	NA	NA	NA	4054.67	4326.23	5066.86	25864.8	20197.2	22529.8	NA	NA	NA	NA	NA	NA
P11474	ERR1_HUMAN	ESRRA	Steroid hormone receptor ERR1	2	AAGLGELGAALLQLVR;LLLTLPLLR	NA	NA	NA	NA	NA	NA	1308.95	1562.02	1799.7	1711.63	NA	NA	NA	NA	NA	NA	NA	NA
P11498	PYC_HUMAN	PC	Pyruvate carboxylase, mitochondrial	33	ADEAYLIGR;ADFAQACQDAGVR;AEAEAQAEELSFPR;AYSEALAAFGNGALFVEK;AYVEANQMLGDLIK;DAHQSLLATR;DFTATFGPLDSLNTR;ELIPNIPFQMLLR;ENNVDAVHPGYGFLSER;FIGPSPEVVR;GANAVGYTNYPDNVVFK;GLAPVQAYLHIPDIIK;GQIGAPMPGK;GTPLDTEVPMER;HGEEVTPEDVLSAAMYPDVFAHFK;HYFIEVNSR;IAEEFEVELER;IAPYVAHNFSK;IVGDLAQFMVQNGLSR;NHPGLLLMDTTFR;PGASLPPLDLQALEK;QKADEAYLIGR;QVFFELNGQLR;QVGYENAGTVEFLVDR;SFQPDTGR;SLPDLGLR;TSTAPAASPNVR;TVAIYSEQDTGQMHR;VEG…	57317.3	NA	24251.2	16386.8	NA	10329.3	44622.6	43166.5	43350.6	23783.8	33383.4	30886.7	99488.1	96902.4	106177	NA	NA	NA
P11586	C1TC_HUMAN	MTHFD1	C-1-tetrahydrofolate synthase, cytoplasmic	32	AAQAPSSFQLLYDLK;APAEILNGK;AYIQENLELVEK;DDSNLYINVK;EHGAFDAVK;EIGLLSEEVELYGETK;EQVPGFTPR;FSDIQIR;GALALAQAVQR;GVPTGFILPIR;IFHELTQTDK;ITIGQAPTEK;IYGADDIELLPEAQHK;KGEPVSAEDLGVSGALTVLMK;KITIGQAPTEK;KVVGDVAYDEAK;LAILQVGNR;LDIDPETITWQR;LVGPEGFVVTEAGFGADIGMEK;LVPSVNGVR;MFGIPVVVAVNAFK;MHGGGPTVTAGLPLPK;QPSQGPTFGIK;TAHLDEEVNKGDILVVATGQPEMVK;TDPTTLTDEEINR;TDTESELDLISR;THLSLSHNPEQK;TPVPSDIDISR;VLLSALER;VVGDVAY…	76969.1	69217.7	72985.9	22116.8	20708.3	27849.6	46711.3	40892.6	50981.6	59084.8	66077.5	57008.8	47159.3	35438.5	36309.3	20004.6	35747.5	26019.2
P11678	PERE_HUMAN	EPX	Eosinophil peroxidase	3	IVYEGGIDPILR;NGFLLPLVR;VANVFTLAFR	NA	NA	NA	2180.95	2389.31	2451.93	NA	NA	NA	NA	NA	NA	5328.54	5198.78	4035.42	NA	NA	NA
P11717	MPRI_HUMAN	IGF2R	Cation-independent mannose-6-phosphate receptor	10	AGFTAAYSEK;FLHQDIDSGQGIR;GTADAFIVR;KHDLNPLIK;LVLSYVR;SFSLGDIYFK;TTTGDVQVLGLVHTQK;VPIDGPPIDIGR;YDLSALVR;YVDQVLQLVYK	29006.1	31359	31284	NA	NA	6057.57	6144.77	6881.97	6789.9	29818.3	27062	26299.9	NA	11620.5	15054.8	NA	NA	NA
P11766	ADHX_HUMAN	ADH5	Alcohol dehydrogenase class-3	9	AFELMHSGK;GLMPDGTSR;IIGVDINK;IIGVDINKDK;IKVDEFVTHNLSFDEINK;LVSEYMSK;PFQLVTGR;TILHYMGTSTFSEYTVVADISVAK;VDEFVTHNLSFDEINK	50298.7	40393.9	46215	24485.7	28559.3	13752.3	23782.3	22586.7	26607.3	34065.3	45768.6	42104.6	20440.7	NA	42644	NA	NA	NA
P11908	PRPS2_HUMAN	PRPS2	Ribose-phosphate pyrophosphokinase 2	7	FSNQETSVEIGESVR;INNAAFEAVVVTNTIPQEDK;IQVIDISMILAEAIR;KFSNQETSVEIGESVR;LNVEFALIHK;PNIVLFSGSSHQDLSQR;VYAILTHGIFSGPAISR	14933.9	19970.6	11577.9	5514.15	4747.63	6274.11	6529.9	6810.63	5556.7	11129.2	10393.4	12914.6	NA	4647.4	NA	NA	NA	NA
P11940	PABP1_HUMAN	PABPC1	Polyadenylate-binding protein 1	17	EFSPFGTITSAK;FSPAGPILSIR;GFGFVSFER;GYGFVHFETQEAAER;IVATKPLYVALAQR;KEFSPFGTITSAK;LFPLIQAMHPTLAGK;NFGEDMDDER;NFGEDMDDERLK;NLDDGIDDER;NLDDGIDDERLR;PAAAAAAATPAVR;QAHLTNQYMQR;SGVGNIFIK;SKVDEAVAVLQAHQAK;VDEAVAVLQAHQAK;YQGVNLYVK	93099.5	96376.1	85140.3	71852.9	68128.3	74919.9	140665	129919	141340	87919.3	86951.7	88359.1	53827.8	60099.4	71454.1	57723.5	52729	63100.8
P12004	PCNA_HUMAN	PCNA	Proliferating cell nuclear antigen	5	AEDNADTLALVFEAPNQEK;FSASGELGNGNIK;IADMGHLK;NLAMGVNLTSMSK;YLNFFTK	76860.8	72276.7	63126.6	18010.5	20550.9	20425.8	37349.5	35436.1	41883.5	58297	46728.4	53964.5	20758	17224	28429.8	NA	37935.5	35914.9
P12035	K2C3_HUMAN	KRT3	Keratin, type II cytoskeletal 3	9	DVDSAYMNK;KDVDSAYMNK;LQELQAALQQAK;NMEDLVEDFK;RTAAENEFVTLK;RTAAENEFVTLKK;SLDLDSIIAEVRAQYEDIAQR;TAAENEFVTLK;TAAENEFVTLKK	1760000	1760000	1940000	3070000	3240000	2980000	748289	818758	888519	2430000	2430000	2410000	5570000	5900000	8070000	4780000	4350000	4560000
P12081	HARS1_HUMAN	HARS1	Histidine--tRNA ligase, cytoplasmic	19	AALEELVK;AQLGPDESK;ASAELIEEEVAK;DQGGELLSLR;EKVFDVIIR;GLAPEVADR;HGAEVIDTPVFELK;IFSIVEQR;IGDYVQQHGGVSLVEQLLQDPK;ISFDLSLAR;LEALEEK;LLFEYLTLFGIDDK;LVSELWDAGIK;REDLVEEIK;TTETQVLVASAQK;VFDVIIR;VSWEEVKNEMVGEK;YDGLVGMFDPK;YDLTVPFAR	98435.6	97941.7	103389	61938.1	58949.5	62963.2	67528.1	63439.8	65517.7	72384.6	69698	72992.9	137599	137587	119420	82164.1	79230.9	78585
P12107	COBA1_HUMAN	COL11A1	Collagen alpha-1(XI) chain	4	AIVDTNGITVFGTR;GEVGQIGPR;GPTISAQEAQAQAILQQAR;TGPVGPQGPAGK	156001	171968	170975	NA	NA	NA	NA	5275.74	NA	43253.3	40386.2	34891	NA	17643.3	NA	NA	NA	NA
P12109	CO6A1_HUMAN	COL6A1	Collagen alpha-1(VI) chain	18	AGIEIFVVVVGR;DAEEAISQTIDTIVDMIK;DQLLPPSPNNR;ENYAELLEDAFLK;FEPGQSYAGVVQYSHSQMQEHVSLR;GDPGEAGPQGDQGR;GLEQLLVGGSHLK;GSPGFDGIQGPPGPK;GVFHQTVSR;IALVITDGR;KGLEQLLVGGSHLK;LLLFSDGNSQGATPAAIEK;LSIIATDHTYR;QVNEPHIR;TAEYDVAYGESHLFR;VAVVQYSGTGQQR;VFSVAITPDHLEPR;VPSYQALLR	331569	347314	374349	28945.2	26624.4	18527.6	64516.3	59471.1	54623.4	377707	468630	461601	248362	256612	225902	107966	93673.6	81584.8
P12110	CO6A2_HUMAN	COL6A2	Collagen alpha-2(VI) chain	17	DDDLNLR;DDDPLNAR;DIASTPHELYR;DYDSLAQPGFFDR;GPQGALGEPGK;IDSLSSFK;LFAVAPNQNLK;LGEQNFHK;NDYATMLPDSTEIDQDTINR;NFVINVVNR;NLEWIAGGTWTPSALK;NLQGISSFR;PVDIVFLLDGSER;RDDDPLNAR;VFAVVITDGR;VGVVQYSHEGTFEAIQLDDER;YGGLHFSDQVEVFSPPGSDR	210760	217059	221174	13157.1	17207.4	13423.1	19245.3	18418.1	21269.1	364486	389622	373984	170308	178651	183354	40657.5	39675.3	44015.6
P12111	CO6A3_HUMAN	COL6A3	Collagen alpha-3(VI) chain	78	AAPLQGMLPGLLAPLR;ADIVFLLDGSINFR;ALGSAIEYTIENVFESAPNPR;ALILVGLER;ALNLGYALDYAQR;ATYHGSFSTK;DEVQNAVQR;DFVMNLVNSLDIGNDNIR;DIIFLLDGSANVGK;DILFLFDGSANLVGQFPVVR;DIVFLVDGSSALGLANFNAIR;DQNVFVAQK;DSFQEVLR;DVVFLIDGSQSAGPEFQYVR;DVVFLLDGSEGVR;ELPNIEER;EVYTFASEPNDVFFK;FDEHQSKPEILNLVK;GAQGPAGPAGPPGLIGEQGISGPR;GIPGEDGYR;GYPGDEGGPGER;IASNSATAFR;IAVAQYSDDVK;IAVAQYSDDVKVESR;IEDGVLQFLVLLVAGR;IEDGVPQHLVLVLGGK;IEEGVPQ…	308891	298119	292078	24697.2	20830.7	20965.2	19401.2	16817.1	17651.8	566257	574189	566484	264777	271878	266711	80050.9	81219.7	82612.3
P12235	ADT1_HUMAN	SLC25A4	ADP/ATP translocase 1	2	GDHAWSFLK;EQGFLSFWR	8460.25	NA	NA	NA	NA	NA	7009.41	7518.28	6946.87	11066.3	11033.3	4529.31	NA	NA	NA	NA	NA	NA
P12236	ADT3_HUMAN	SLC25A6	ADP/ATP translocase 3	13	TEQAISFAKDFLAGGIAAAISK;AAYFGVYDTAK;DFLAGGIAAAISK;EQGVLSFWR;GAWSNVLR;GLYQGFSVSVQGIIIYR;GMGGAFVLVLYDELK;LLLQVQHASK;QIFLGGVDK;QIFLGGVDKHTQFWR;TAVAPIER;YFPTQALNFAFK;YFPTQALNFAFKDK	86514	79712.7	82567.3	175856	191600	188425	375142	340175	373961	92597.1	89791.5	80562.7	236869	274031	256296	170243	136613	161164
P12268	IMDH2_HUMAN	IMPDH2	Inosine-5'-monophosphate dehydrogenase 2	17	AMMYSGELK;DKYPNLQVIGGNVVTAAQAK;EDLVVAPAGITLK;FGVPVIADGGIQNVGHIAK;GKLPIVNEDDELVAIIAR;GMGSLDAMDK;KYEQGFITDPVVLSPK;LPIVNEDDELVAIIAR;LVGIISSR;NLIDAGVDALR;PQATAVYK;REDLVVAPAGITLK;RTSSAQVEGGVHSLHSYEK;TSSAQVEGGVHSLHSYEK;VAQGVSGAVQDK;YEQGFITDPVVLSPK;YFSEADKIK	76883.4	72175.9	67962.4	62751.1	56157.3	52703.9	54324.5	65186.4	59593.6	80630.8	79026	71174.4	73126.8	102780	84232.8	86251.6	104100	96978.2
P12270	TPR_HUMAN	TPR	Nucleoprotein TPR	50	AAVLQQVLER;AIESMEQQLSELK;AIESMEQQLSELKK;AIQDHLLEVEQSK;AIQDHLLEVEQSKDQMEK;ASTALSNEQQAR;EGVQGPLNVSLSEEGK;ELENANDLLSATK;ELLHSQNTWLNTELK;ELMLHAADVEALQAAK;ELQELQDSLNAER;ESAEFQTQLEK;ESLLAEQR;FEVAQVESLR;FKVESEQQYFEIEK;FLADQQSEIDGLK;GQNLLLTNLQTIQGILER;HVEDLLTK;IAVEAQNKYER;ILLSQTTGVAIPLHASSLDDVSLASTPK;IQNEQLEK;IQQLTEEIGR;ISTQLDFASK;KLELDILPLQEANAELSEK;LEEQMNGLK;LEHEISHLK;LEQDLQQMQAK;LESALTELEQLR;LQEQVTDLR…	40957.4	41136.1	39719.9	8942.23	6878.35	6575.04	22810.2	20374.4	23034.3	36438.9	40643.6	39336	35160.2	21976.7	16750.6	23886.1	26660.6	25139.6
P12273	PIP_HUMAN	PIP	Prolactin-inducible protein	4	FYTIEILK;TFYWDFYTNR;TVQIAAVVDVIR;TYLISSIPLQGAFNYK	494450	501715	552120	446277	460671	556320	15637.3	16370.9	17130.5	279951	315146	318642	1120000	1240000	1260000	2390000	2450000	2050000
P12277	KCRB_HUMAN	CKB	Creatine kinase B-type	10	DLFDPIIEDR;FPAEDEFPDLSAHNNHMAK;GIWHNDNK;GTGGVDTAAVGGVFDVSNADR;LAVEALSSLDGDLAGR;LEQGQAIDDLMPAQK;LGFSEVELVQMVVDGVK;LLIEMEQR;LRFPAEDEFPDLSAHNNHMAK;TFLVWVNEEDHLR	94043.1	67904.2	74035.1	23873.3	26642.8	25354.9	81217.9	84084.5	84399.4	81698.8	78314.5	87858.8	51211	36526.6	25430.7	76878.6	27732.1	102582
P12429	ANXA3_HUMAN	ANXA3	Annexin A3	20	ASIWVGHR;ALLTLADGR;DESLKVDEHLAK;DISQAYYTVYK;DYPDFSPSVDAEAIQK;ELKDDLK;EYQAAYGK;GAGTNEDALIEILTTR;GDLSGHFEHLMVALVTPPAVFDAK;GIGTDEFTLNR;HYGYSLYSAIK;KHYGYSLYSAIK;KSLGDDISSETSGDFR;LTFDEYR;MLISILTER;NTPAFLAER;RDESLKVDEHLAK;SDTSGDYEITLLK;SEIDLLDIR;SLGDDISSETSGDFR	34370.5	30790.3	29847.5	33615	32103.3	34692.1	183107	182226	187248	47899.2	45397.7	47121.9	63792.3	66320.2	53735.5	65386.4	77151.8	74401.8
P12532	KCRU_HUMAN	CKMT1A	Creatine kinase U-type, mitochondrial	11	GIWHNNEK;GTGGVDTAATGGVFDISNLDR;GWEFMWNER;IPTPVIHTK;LYPPSAEYPDLR;LYPPSAEYPDLRK;PVSPLLTAAGMAR;RGTGGVDTAATGGVFDISNLDR;SFLIWVNEEDHTR;TVGMVAGDEETYEVFADLFDPVIQER;VVVDALSGLK	51507.9	61585.3	53744	338299	360832	336343	304740	311555	306818	161533	170315	162584	239105	207484	226953	309780	353683	507564
P12694	ODBA_HUMAN	BCKDHA	2-oxoisovalerate dehydrogenase subunit alpha, mitochondrial	7	EAGVLMYR;GPGYGIMSIR;HYLLSQGWWDEEQEK;ILYESQR;NNGYAISTPTSEQYR;QGQIINPSEDPHLPK;VDGNDVFAVYNATK	34119.6	25510.9	42370	NA	NA	NA	10729.8	15759.1	7315.68	41776.9	41190.4	25680.7	NA	32213	NA	NA	NA	NA
P12814	ACTN1_HUMAN	ACTN1	Alpha-actinin-1	38	AGTQIENIEEDFR;AGTQIENIEEDFRDGLK;ASFNHFDR;ASFNHFDRDHSGTLGPEEFK;ATLPDADKER;DDPLTNLNTAFDVAEK;DHSGTLGPEEFK;DQALTEEHAR;DYETATLSEIK;ETADTDTADQVMASFK;GISQEQMNEFR;HRPELIDYGK;IDQLEGDHQLIQEALIFDNK;ILAGDKNYITMDELR;IMSIVDPNR;ISIEMHGTLEDQLSHLR;IVQTYHVNMAGTNPYTTITPQEINGK;KAGTQIENIEEDFR;KAGTQIENIEEDFRDGLK;KDDPLTNLNTAFDVAEK;KQFGAQANVIGPWIQTK;LAILGIHNEVSK;LGVVTFQAFIDFMSR;LLETIDQLYLEYAK;LSNRPAFMPSEGR;LVSIGAEEIVDGN…	59720.4	51455.3	45069.2	85860.6	75824.7	77082.9	402452	411458	387891	102391	88184.9	95858.5	114247	115547	90602.4	109230	108636	82523.1
P12830	CADH1_HUMAN	CDH1	Cadherin-1	14	AELDREDFEHVK;DTANWLEINPDTGAISTR;FHNPQIHFLVYAWDSTYR;FKVGTDGVITVK;GLDARPEVTR;GQVPENEANVVITTLK;MALEVGDYK;NDVAPTLMSVPR;NMFTINR;NTGVISVVTTGLDR;PANPDEIGNFIDENLK;TAYFSLDTR;VGTDGVITVK;YLPRPANPDEIGNFIDENLK	35171.7	28330.8	32720.6	39321.1	46400.7	45553.5	88001.3	85946.3	87143	101047	90819.1	90830.5	63449.2	50710.9	52018.6	120779	108797	112457
P12931	SRC_HUMAN	SRC	Proto-oncogene tyrosine-protein kinase Src	13	AGPLAGGVTTFVALYDYESR;DAWEIPR;EVLDQVER;GPSAAFAPAAAEPK;GSLLDFLK;LFGGFNSSDTVTSPQR;LIEDNEYTAR;LLLNAENPR;LPQLVDMAAQIASGMAYVER;SDVWSFGILLTELTTK;TQFNSLQQLVAYYSK;VADFGLAR;WTAPEAALYGR	146662	194112	146449	NA	NA	NA	154468	168026	150925	204846	221652	198003	NA	NA	NA	NA	NA	NA
P12955	PEPD_HUMAN	PEPD	Xaa-Pro dipeptidase	7	AFTPFSGPK;AVYEAVLR;EASFDGISK;KNPAVQAGSIVVLQGGEETQR;TDMELEVLR;VPLALFALNR;YAVDDVQYVDEIASVLTSQKPSVLLTLR	50640.7	38919.5	41005.7	19879.3	22377.8	16726.3	20047.7	19531.4	22643.7	25627.5	27961.1	27619.9	25092.8	35921.7	28547.1	26039.5	NA	NA
P12956	XRCC6_HUMAN	XRCC6	X-ray repair cross-complementing protein 6	34	DIISIAEDEDLR;DKNSVNFK;DLLAVVFYGTEK;DLLAVVFYGTEKDK;DSLIFLVDASK;DTGIFLDLMHLK;ELVYPPDYNPEGK;FDDPGLMLMGFKPLVLLK;FTVPMLK;IISSDRDLLAVVFYGTEK;IISSDRDLLAVVFYGTEKDK;ILELDQFK;IMATPEQVGK;IMLFTNEDNPHGNDSAK;IQVTPPGFQLVFLPFADDK;IQVTPPGFQLVFLPFADDKR;KMPFTEK;KPGGFDISLFYR;KQELLEALTK;LGSLVDEFK;NIYVLQELDNPGAK;NLEALALDLMEPEQAVDLTLPK;QELLEALTK;QIILEKEETEELK;QIILEKEETEELKR;RFDDPGLMLMGFK;RILELDQFK;RLGSLVDEFK;SDSFENPVLQ…	89919.2	113564	103643	45477.6	43922.7	42501.2	122509	122643	125035	120391	127594	137668	58437.9	59558.1	68563.2	NA	50190.5	35614.5
P13010	XRCC5_HUMAN	XRCC5	X-ray repair cross-complementing protein 5	28	AFREEAIK;ANPQVGVAFPHIK;DDEAAAVALSSLIHALDDLDMVAIVR;DQVTAQEIFQDNHEDGPTAK;EDGSGDRGDGPFR;EDIIQGFR;EEASGSSVTAEEAK;EPLPPIQQHIWNMLNPPAEVTTK;FFMGNQVLK;GITEQQKEGLEIVK;HIEIFTDLSSR;HLMLPDFDLLEDIESK;IQPGSQQADFLDALIVSMDVIQHETIGK;KDEKTDTLEDLFPTTK;KDQVTAQEIFQDNHEDGPTAK;KKDQVTAQEIFQDNHEDGPTAK;KYAPTEAQLNAVDALIDSMSLAK;LGGHGPSFPLK;LTIGSNLSIR;QLNHFWEIVVQDGITLITK;QYMFSSLK;SQLDIIIHSLK;TDTLEDLFPTTK;TLFPLIEAK;TWTVVDAK;V…	74438.8	90821.5	88200.8	30505.7	29653.9	35183.1	89897.5	87551.7	82371.8	94280.1	90497.3	98828.6	35924.5	39405.2	40257.9	NA	NA	NA
P13073	COX41_HUMAN	COX4I1	Cytochrome c oxidase subunit 4 isoform 1, mitochondrial	10	ASWSSLSMDEK;DHPLPEVAHVK;ESFAEMNR;FKESFAEMNR;HYVYGPLPQSFDK;HYVYGPLPQSFDKEWVAK;RDHPLPEVAHVK;SEDFSLPAYMDR;VNPIQGLASK;WDYEKNEWK	31377.5	45537.4	21167.5	45828.6	55714.7	43736	132236	134218	141710	60077.3	52389.2	59172.1	21498.9	30386.6	25206.3	17946.5	NA	NA
P13164;Q01628;Q01629	IFM1_HUMAN;IFM2_HUMAN;IFM3_HUMAN	IFITM1;IFITM2;IFITM3	Interferon-induced transmembrane protein 1	2	KMVGDVTGAQAYASTAK;MVGDVTGAQAYASTAK	9392.96	14244.2	13640.2	NA	NA	NA	1601.78	NA	1873.09	26124.8	21497.2	21989.9	11692.6	NA	NA	NA	NA	NA
P13196	HEM1_HUMAN	ALAS1	5-aminolevulinate synthase, non-specific, mitochondrial	9	AHIFPMADDYSDSLITK;ELADLHGK;EVAETSAGPSVVSVK;FHVDLER;HNIYVQAINYPTVPR;KEVAETSAGPSVVSVK;MDIISGTLGK;SVSTFQYDR;VSHLLQDNLPK	NA	NA	NA	NA	NA	NA	8424.43	8209.99	8676.8	NA	NA	NA	NA	NA	NA	NA	NA	NA
P13473	LAMP2_HUMAN	LAMP2	Lysosome-associated membrane glycoprotein 2	4	EQTVSVSGAFQINTFDLR;GILTVDELLAIR;IPLNDLFR;YLDFVFAVK	370067	378785	332108	168825	173572	163688	79126.9	73611.7	71609.9	393453	351798	368189	193270	191534	227468	730668	754616	714023
P13489	RINI_HUMAN	RNH1	Ribonuclease inhibitor	5	ELSLAGNELGDEGAR;ELTVSNNDINEAGVR;ESLKELSLAGNELGDEGAR;FLLELQISNNR;VNPALAELNLR	100266	114757	97308.4	74979	75576.4	78696.3	182960	192932	190298	210997	218945	209132	119907	135842	117992	39824.6	37589.6	32984.1
P13584	CP4B1_HUMAN	CYP4B1	Cytochrome P450 4B1	2	GLLVLEGPK;QLSKPVTFVDGR	NA	NA	NA	NA	NA	NA	NA	NA	NA	NA	NA	NA	49433.2	58092.3	57396	NA	NA	NA
P13611	CSPG2_HUMAN	VCAN	Versican core protein	16	EIVISER;ETTVLVAQNGNIK;FHPDINVYIIEVR;FTFEEAAK;GQDSTIAASEQQVAAR;ITEEFLGK;LATVGELQAAWR;LGEPNYGAEIR;LLASDAGLYR;LQGAHLTSILSHEEQMFVNR;MFEHDFR;QEIESETTSEEQIQEEK;VGHDYQWIGLNDK;VSVPTHPEAVGDASLTVVK;YEINSLIR;YTLNFEAAQK	1030000	1130000	1060000	24140.6	20520.3	21267.2	9079.2	8749.07	8728.09	106666	95935.3	100066	198141	191622	183087	40747.6	46523.3	42474.7
P13639	EF2_HUMAN	EEF2	Elongation factor 2	36	ALLELQLEPEELYQTFQR;ARPFPDGLAEDIDKGEVSAR;AYLPVNESFGFTADLR;DSVVAGFQWATK;EDLYLKPIQR;EGIPALDNFLDK;EGIPALDNFLDKL;ETVSEESNVLCLSK;FSVSPVVR;GEGQLGPAER;GGGQIIPTAR;GHVFEESQVAGTPMFVVK;GPLMMYISK;GVQYLNEIK;GVQYLNEIKDSVVAGFQWATK;IKPVLMMNK;IMGPNYTPGK;IWCFGPDGTGPNILTDITK;KEDLYLKPIQR;KSDPVVSYR;KVEDMMK;NMSVIAHVDHGK;PSQVVAETR;QFAEMYVAK;RGHVFEESQVAGTPMFVVK;STAISLFYELSENDLNFIK;STLTDSLVCK;TFCQLILDPIFK;TGTITTFEHAHNMR;V…	479006	477097	460953	308005	310330	328514	653279	643704	634730	585612	587660	612112	548203	538634	563925	477974	463387	488664
P13645	K1C10_HUMAN	KRT10	Keratin, type I cytoskeletal 10	54	ADLEMQIESLTEELAYLK;ADLEMQIESLTEELAYLKK;AETECQNTEYQQLLDIK;ALEESNYELEGK;ALEESNYELEGKIK;ALEESNYELEGKIKEWYEK;DAEAWFNEK;DAEAWFNEKSK;DYSKYYK;ELTTEIDNNIEQISSYK;ELTTEIDNNIEQISSYKSEITELR;ELTTEIDNNIEQISSYKSEITELRR;GSLGGGFSSGGFSGGSFSR;IKEWYEK;IKEWYEKHGNSHQGEPR;IRLENEIQTYR;ISSSKGSLGGGFSSGGFSGGSFSR;KDAEAWFNEK;KDAEAWFNEKSK;KNHEEEMKDLR;LAADDFR;LAADDFRLK;LAADDFRLKYENEVALR;LASYLDK;LASYLDKVR;LENEIQTYR;LKYENEVALR;L…	12300000	12200000	12400000	19100000	15200000	17000000	883277	883214	874274	5700000	5640000	5790000	27700000	24900000	28600000	17900000	20600000	19500000
P13646	K1C13_HUMAN	KRT13	Keratin, type I cytoskeletal 13	6	EQYEAMAER;EVSTNTAMIQTSK;ILTATIENNR;MIGFPSSAGSVSPR;TEITELR;VLDELTLSK	253454	225488	236012	16399.8	13744.5	16003.2	NA	NA	NA	18266.6	13406.2	19329.8	200716	205000	176216	175719	185783	151346
P13647	K2C5_HUMAN	KRT5	Keratin, type II cytoskeletal 5	51	AEIDNVKK;AQYEEIANR;DVDAAYMNK;DVDAAYMNKVELEAK;DVDAAYMNKVELEAKVDALMDEINFMK;EYQELMNTK;FLEQQNK;FLEQQNKVLDTK;FVSTTSSSR;GELALKDAR;GLGVGFGSGGGSSSSVK;GRLDSELR;HEISEMNR;ISISTSGGSFR;KDVDAAYMNK;KDVDAAYMNKVELEAK;KQCANLQNAIADAEQR;LAELEEALQK;LAELEEALQKAK;LLREYQELMNTK;LRAEIDNVK;LRAEIDNVKK;MFFDAELSQMQTHVSDTSVVLSMDNNR;NKLAELEEALQKAK;NLDLDSIIAEVKAQYEEIANR;NMQDLVEDFK;NMQDLVEDFKNK;NMQDLVEDFKNKYEDEINK;QCANLQNAIADAEQR…	3800000	3640000	3510000	8290000	7570000	8150000	2250000	2540000	2420000	4090000	3110000	3910000	11500000	10500000	11600000	7440000	7360000	7130000
P13667	PDIA4_HUMAN	PDIA4	Protein disulfide-isomerase A4	32	DGDDVIIIGVFK;DKDPPIPVAK;DLGLSESGEDVNAAILDESGKK;EKYGIVDYMIEQSGPPSK;FAMEPEEFDSDTLR;FDVSGYPTIK;FDVSGYPTLK;FEGGDRDLEHLSK;FHHTFSTEIAK;FIEEHATK;GESDPAYQQYQDAANNLR;GQAVDYEGSR;IDATSASVLASR;KFAMEPEEFDSDTLR;KGQAVDYEGSR;KLAPEYEK;MDATANDVPSDR;QFAPEYEK;QLEPVYNSLAK;RFDVSGYPTLK;SHMMDVQGSTQDSAIK;SHMMDVQGSTQDSAIKDFVLK;SPPIPLAK;TFDSIVMDPK;TQEEIVAK;VDATAETDLAK;VEGFPTIYFAPSGDK;VEGFPTIYFAPSGDKK;VSQGQLVVMQPEK;YALPLVGH…	189309	192145	212403	19292.3	21720.6	14286.3	52179.1	49035.5	46636.4	156409	146191	145837	82419.3	53588.6	34844.5	58536.9	71567.4	58238.4
P13671	CO6_HUMAN	C6	Complement component C6	4	DLHLSDVFLK;ENPAVIDFELAPIVDLVR;HEGSFIQGAEK;SEYGAALAWEK	NA	NA	NA	NA	NA	NA	3259.13	3544.33	2638.78	NA	NA	NA	NA	NA	NA	NA	NA	NA
P13674	P4HA1_HUMAN	P4HA1	Prolyl 4-hydroxylase subunit alpha-1	19	AEEDKLEQIK;ATISNPITGDLETVHYR;DPEGFVGHPVNAFK;FHDIISDAEIEIVK;FILAPAKQEDEWDKPR;GVAVDYLPER;KDEPDAFKELGTGNR;KGTAVFWYNLFASGEGDYSTR;KLLELDPEHQR;LLELDPEHQR;LQDTYNLDTDTISK;LTSTATKDPEGFVGHPVNAFK;QEDEWDKPR;QLDEGEISTIDK;QYFPNDEDQVGAAK;RLNTEWSELENLVLK;SAWLSGYENPVVSR;VSVLDYLSYAVYQQGDLDK;YFEYIMAK	28530.5	17413.6	25010.5	NA	NA	NA	25312.3	23936.6	24911.5	45131.9	43512.8	42624.1	NA	8621.86	NA	NA	NA	NA
P13686	PPA5_HUMAN	ACP5	Tartrate-resistant acid phosphatase type 5	3	EMTVTYIEASGK;FQETFEDVFSDR;WNFPSPFYR	NA	NA	NA	9498.95	7611.56	NA	4250.46	4339.4	3840.8	5685.82	5663.37	NA	NA	NA	NA	NA	NA	NA
P13693	TCTP_HUMAN	TPT1	Translationally-controlled tumor protein	3	DLISHDEMFSDIYK;EDGVTPYMIFFK;VKPFMTGAAEQIK	33165.2	26435.1	32137.1	30699.9	25499.3	26464.9	67941	66323.1	68661.1	16712.2	19167.3	19698.2	30097.1	44112.2	29850.9	NA	NA	NA
P13716	HEM2_HUMAN	ALAD	Delta-aminolevulinic acid dehydratase	6	AAVLEAMTAFR;EALMAHGLGNR;GSAADSEESPAIEAIHLLR;LAEVALAYAK;PGMPYLDIVR;VSVMSYSAK	52674.2	43107.7	51661.2	192239	188015	208236	8924.7	9287.74	10610.7	39177.6	39314.2	41422.1	199241	201889	200078	77361.2	81931.9	86025.5
P13747	HLAE_HUMAN	HLA-E	HLA class I histocompatibility antigen, alpha chain E	2	AEWSDSAQGSESHSL;SWTAVDTAAQISEQK	NA	NA	NA	NA	NA	NA	2566.95	2869.11	2964.01	NA	NA	NA	NA	NA	NA	NA	NA	NA
P13796	PLSL_HUMAN	LCP1	Plastin-2	19	AYYHLLEQVAPK;EGKPYLVLGLLWQVIK;FSLVGIGGQDLNEGNR;GDEEGVPAVVIDMSGLR;IGNFSTDIK;ISFDEFIK;ISTSLPVLDLIDAIQPGSINYDLLK;LNLAFIANLFNR;NEALIALLR;NWMNSLGVNPR;PENQDIDWGALEGETR;QFVTATDVVR;RYTLNILEEIGGGQK;TENLNDDEKLNNAK;VNDDIIVNWVNETLR;VPVDWNR;VYALPEDLVEVNPK;YPALHKPENQDIDWGALEGETR;YTLNILEEIGGGQK	25701	15974.5	NA	57910.3	56893.1	56544.6	5403.08	5148.11	5182.4	8188.43	NA	NA	54809.6	50367.3	53939.6	57676.3	61263.4	53472.2
P13797	PLST_HUMAN	PLS3	Plastin-3	27	MDEMATTQISKDELDELKEAFAK;AESMLQQADK;AGKPHLVLGLLWQIIK;ANDDIIVNWVNR;AYFHLLNQIAPK;DGETLEELMK;EANMPLPGYK;HVIPMNPNTDDLFK;IDINMSGFNETDDLK;IDINMSGFNETDDLKR;IGLFADIELSR;IKVPVDWSK;INNFSADIK;INNFSADIKDSK;ISFDEFVYIFQEVK;LNLAFVANLFNK;LSPEELLLR;MINLSVPDTIDER;NEALAALLR;QFVTPADVVSGNPK;RYTLNVLEDLGDGQK;STSIQSFK;VYALPEDLVEVKPK;WANFHLENSGWQK;YAFVNWINK;YAVSMAR;YTLNVLEDLGDGQK	22019.6	22205.2	22866.9	62821.9	58812.2	63017.8	99758.4	102112	98225.6	52903.6	62507.4	60149.3	69173.7	70160.3	79545.9	56958.3	51465.1	62596.1
P13798	ACPH_HUMAN	APEH	Acylamino-acid-releasing enzyme	14	AESFFQTK;ALDVSASDDEIAR;GDQFVFYEDWGENMVSK;GSTGFGQDSILSLPGNVGHQDVK;MGFAVLLVNYR;QFLEVWEK;QVLLSEPEEAAALYR;QYLVFHDGDSVVFAGPAGNSVETR;SALYYVDLIGGK;SFNLSALEK;TPLLLMLGQEDR;TVHTEWTQR;VTSVVVDVVPR;VVFDSAQR	96586.8	120839	101239	158996	170193	168813	78379	72222.6	68229.2	112706	112784	112175	139837	117353	189761	116808	114754	114433
P13804	ETFA_HUMAN	ETFA	Electron transfer flavoprotein subunit alpha, mitochondrial	12	AAVDAGFVPNDMQVGQTGK;ASSTSPVEISEWLDQK;DPEAPIFQVADYGIVADLFK;GLLPEELTPLILATQK;GTSFDAAATSGGSASSEK;IVAPELYIAVGISGAIQHLAGMK;LEVAPISDIIAIK;LGGEVSCLVAGTK;LLYDLADQLHAAVGASR;SDRPELTGAK;TIVAINKDPEAPIFQVADYGIVADLFK;VLVAQHDVYK	7654.35	NA	7747.91	8220.81	9100.25	8040.09	24815.4	25716.6	25568.8	11401.6	10338.9	10236.5	29812.9	57340.5	56603.2	NA	NA	NA
P13807	GYS1_HUMAN	GYS1	Glycogen [starch] synthase, muscle	14	AFPEHFTYEPNEADAAQGYR;FSAMHEFQNLHAQSK;GADVFLEALAR;GHFYGHLDFNLDK;IGLFNSSADR;KLYESLLVGSLPDMNK;LPVATIFTTHATLLGR;LSDLLDWK;PASVPPSPSLSR;QLWDTANTVK;TLYFFIAGR;TNNFNVETLK;TQVELLEAPTPALK;VGGIYTVLQTK	40320.1	25046.8	44769.7	NA	5544.66	6931.29	33927.8	35032.8	37647.9	37354.6	35708.6	34453.9	14498.4	16766.1	NA	20293.2	NA	NA
P13861	KAP2_HUMAN	PRKAR2A	cAMP-dependent protein kinase type II-alpha regulatory subunit	14	SHIQIPPGLTELLQGYTVEVLR;AATIVATSEGSLWGLDR;ADEHVIDQGDDGDNFYVIER;APASVLPAATPR;GDSESEEDEDLEVPVPSR;GQYFGELALVTNKPR;GSFGELALMYNTPR;GTYDILVTK;KMFESFIESVPLLK;MFESFIESVPLLK;NISHYEEQLVK;NLDQEQLSQVLDAMFER;QQPPDLVEFAVEYFTR;SNKDGGNQEVEIAR	50621.9	53550.6	40358.2	16608.7	13437.7	14376.8	21878	22628.7	21734.3	43409.8	48513.9	43986.2	18720	19955.2	21164	21876	14537	20892.9
P13866	SC5A1_HUMAN	SLC5A1	Sodium/glucose cotransporter 1	6	AGVVTMPEYLR;ETIEIETQVPEK;GTVGGFFLAGR;IDLDAEEENIQEGPK;MTDTSEKPLWR;TTAVTRPVETHELIR	NA	NA	NA	5503.92	6230.89	5982.54	7930.19	7699.68	7193.24	NA	NA	NA	NA	NA	22837.6	NA	NA	NA
P13929	ENOB_HUMAN	ENO3	Beta-enolase	2	GNPTVEVDLHTAK;VNQIGSVTESIQACK	NA	2709.4	NA	NA	NA	4652.03	NA	NA	NA	NA	NA	NA	67006.1	74228.7	62597.9	22325.3	24199	26221.6
P13942	COBA2_HUMAN	COL11A2	Collagen alpha-2(XI) chain	6	DFSLLTVVR;FPSLPDGVR;GDDGEIGPR;PAQLSAPTR;PVLDTHGVIIFGAR;TGPVGPAGPAGK	27208.9	35694.9	30870.7	NA	NA	NA	NA	NA	NA	8133.02	NA	5909.21	9057.25	6316.13	8948	NA	NA	NA
P13984	T2FB_HUMAN	GTF2F2	General transcription factor IIF subunit 2	3	LQIEESSKPVR;LSLEGIVVQR;QNTGVWLVK	NA	NA	NA	NA	NA	NA	5255.95	3983.59	4435.52	9664.97	8290.54	9811.2	NA	NA	NA	NA	NA	NA
P14174	MIF_HUMAN	MIF	Macrophage migration inhibitory factor	2	LLCGLLAER;PMFIVNTNVPR	127271	176941	179331	43035.1	34223.1	29383.1	115423	121104	126375	191132	111113	93049	38942.2	52960.3	94828.4	NA	NA	NA
P14314	GLU2B_HUMAN	PRKCSH	Glucosidase 2 subunit beta	11	AQQEQELAADAFK;DMEESIR;ESLQQMAEVTR;ETMVTSTTEPSR;ILIEDWK;KLIELQAGK;LGGSPTSLGTWGSWIGPDHDK;LGGSPTSLGTWGSWIGPDHDKFSAMK;LWEEQLAAAK;SLEDQVEMLR;SLKDMEESIR	81316.5	72219.7	75160.4	10708.7	10731.6	12363.1	27782.8	26583.9	26655.8	67236.3	58069.9	62518.6	35337.9	34984.2	32083	NA	31761.9	43315.4
P14324	FPPS_HUMAN	FDPS	Farnesyl pyrophosphate synthase	7	ATPEQYQILK;EVLEYNAIGGK;GLTVVVAFR;LKEVLEYNAIGGK;QDFVQHFSQIVR;TAFYSFYLPIAAAMYMAGIDGEKEHANAK;VLTEDEMGHPEIGDAIAR	31689.6	33234.9	35344.6	26915	24837.4	27912.6	88658.5	92630.5	100600	53258	73406.7	75327.5	34466.2	38902.1	31615.4	28981.2	28061.2	37323.7
P14384	CBPM_HUMAN	CPM	Carboxypeptidase M	9	ASLIEYIK;ENYNQYDLNR;GQVFDQNGNPLPNVIVEVQDR;LPSFWNNNK;NLWVLVVGR;QEGMEAFLK;QPETVAVMK;SLTPDDDVFQYLAHTYASR;YVANMHGDETVGR	12480.3	10758.3	NA	131738	134430	127253	NA	NA	NA	11944	8920.26	12619.7	65897.7	92637.7	88030.9	130478	204120	159103
P14406	CX7A2_HUMAN	COX7A2	Cytochrome c oxidase subunit 7A2, mitochondrial	4	ATMILTVGGTAYAIYELAVASFPK;GGVADALLYR;LFQEDDEIPLYLK;QKLFQEDDEIPLYLK	22490	27111.8	23880.2	71801.3	66759.1	79450.2	59516	58142.4	63619.4	50742	46069.8	37841.6	46368	54316.3	36150.9	NA	NA	660784
P14543	NID1_HUMAN	NID1	Nidogen-1	17	ASLHGGEPTTIIR;EDLSPSITQR;EYTVTEPER;FSGIDEHGHLTIDTELEGR;GGADTYSVPSVLSPR;IETSYMDGTNR;IFVGSSQVPIVFENTDLHSYVVMNHGR;IYTYQWR;MNSVVALDLAISK;NGFSITGGEFTR;NIFWTDSNLDR;QAEVTFVGHPGNLVIK;QDLGSPEGIAVDHLGR;RVLFETDLVNPR;VLFETDLVNPR;VYYREDLSPSITQR;YALSNSIGPVR	837238	839815	809127	22218.5	28079.5	20285.5	9450.75	5197.8	10058.3	134996	139861	151548	26846.9	67811.7	57863	NA	NA	62059.4
P14550	AK1A1_HUMAN	AKR1A1	Aldo-keto reductase family 1 member A1	12	AWRDPDEPVLLEEPVVLALAEK;DAGHPLYPFNDPY;DPDEPVLLEEPVVLALAEK;EELFVTSK;GLEVTAYSPLGSSDR;GLVQALGLSNFNSR;HHPEDVEPALR;MPLIGLGTWK;QIDDILSVASVR;VFDFTFSPEEMK;YALSVGYR;YIVPMLTVDGK	76059.7	66167.2	70657.6	25298.5	28476.5	36760.2	22265.3	23657.9	26164.4	74553	65731.1	70471.2	78761.1	82360.2	96655.9	15860.6	NA	NA
P14618	KPYM_HUMAN	PKM	Pyruvate kinase PKM	37	APIIAVTR;DPVQEAWAEDVDLR;EAEAAIYHLQLFEELR;EAEAAIYHLQLFEELRR;FDEILEASDGIMVAR;FGVEQDVDMVFASFIR;GADFLVTEVENGGSLGSK;GADFLVTEVENGGSLGSKK;GDLGIEIPAEK;GDLGIEIPAEKVFLAQK;GDVVIVLTGWR;GDVVIVLTGWRPGSGFTNTMR;GDYPLEAVR;GSGTAEVELK;GSGTAEVELKK;GVNLPGAAVDLPAVSEK;GVNLPGAAVDLPAVSEKDIQDLK;IISKIENHEGVR;ITLDNAYMEK;IYVDDGLISLQVK;KGDVVIVLTGWR;KGVNLPGAAVDLPAVSEK;KGVNLPGAAVDLPAVSEKDIQDLK;LAPITSDPTEATAVGAVEASFK;LDIDSPPITAR…	826576	798114	755336	600152	573247	565265	1250000	1290000	1280000	904876	869107	876449	851439	824046	839604	608300	637752	642257
P14625	ENPL_HUMAN	HSP90B1	Endoplasmin	43	DISTNYYASQK;EAESSPFVER;EAVEKEFEPLLNWMK;EEASDYLELDTIK;EEEAIQLDGLNASQIR;EFEPLLNWMK;EGVKFDESEK;ELISNASDALDK;ELISNASDALDKIR;EVEEDEYK;FAFQAEVNR;FQSSHHPTDITSLDQYVER;GLFDEYGSK;GTTITLVLK;GVVDSDDLPLNVSR;HNNDTQHIWESDSNEFSVIADPR;IADDKYNDTFWK;IKEDEDDKTVLDLAVVLFETATLR;IYFMAGSSR;KEAESSPFVER;KIADDKYNDTFWK;KTLDMIK;KYSQFINFPIYVWSSK;LGVIEDHSNR;LIINSLYK;LISLTDENALSGNEELTVK;LSLNIDPDAK;NLLHVTDTGVGMTR;NLLHVTDTGVGMTREE…	370936	371476	360080	166371	170415	161860	485405	485904	472998	487201	490877	480720	223428	258174	233933	471700	423376	420292
P14678	RSMB_HUMAN	SNRPB	Small nuclear ribonucleoprotein-associated proteins B and B'	4	GENLVSMTVEGPPPK;MLQHIDYR;VLGLVLLR;VPLAGAAGGPGIGR	598582	605584	656362	206117	205228	192325	152407	138182	157121	405790	456589	393556	225992	263986	236278	16542.2	22997.7	16075.9
P14735	IDE_HUMAN	IDE	Insulin-degrading enzyme	46	AEQPHQHAMYYLR;AFIPQLLSR;DELKEALDDVTLPR;DLNAVAFR;DNTEVAYLK;EALDDVTLPR;EATPYPALIK;EMLAVDAPR;EQLGYIVFSGPR;ESLDDLTNLVVK;EVNAVDSEHEK;FIIQSEKPPHYLESR;GLELANGIK;GLPLFPLVK;GWFVYQQR;GWVNTLVGGQK;GYNDKQPILLK;HIQALAIR;KWQNADLNGK;LFSEVENK;LHIEALLHGNITK;LLMTEVAWTK;LLMTEVAWTKDELK;MATFEIDEK;NEFIPTNFEILPLEK;NLYVTFPIPDLQK;NVMNDAWR;NVPLPEFPEHPFQEEHLK;PLLPSQLVR;PNQEGIDVR;QAALGIMQMVEDTLIEHAHTK;QDDKFFLPK;QEAIPDEVIK;SI…	65335.4	72210.8	76474.9	1010000	1010000	1040000	173082	172868	179610	84327.2	83917.9	86598.6	579257	522171	529914	161199	147819	128362
P14780	MMP9_HUMAN	MMP9	Matrix metalloproteinase-9	9	AFALWSAVTPLTFTR;AVIDDAFAR;FQTFEGDLK;FTEGPPLHK;LFFFSGR;LGLGADVAQVTGALR;QLSLPETGELDSATLK;QSTLVLFPGDLR;SLGPALLLLQK	NA	NA	NA	NA	NA	NA	13540.6	13299.4	13404	NA	NA	NA	NA	NA	NA	NA	NA	NA
P14866	HNRPL_HUMAN	HNRNPL	Heterogeneous nuclear ribonucleoprotein L	14	AITHLNNNFMFGQK;FSTPEQAAK;GLIDGVVEADLVEALQEFGPISYVVVMPK;IEYAKPTR;KNGVQAMVEFDSVQSAQR;MGPPVGGHR;NDQDTWDYTNPNLSGQGDPGSNPNKR;NGVQAMVEFDSVQSAQR;NPNGPYPYTLK;SDALETLGFLNHYQMK;SKPGAAMVEMADGYAVDR;SSSGLLEWESK;TPASPVVHIR;YYGGGSEGGR	73673.5	85509.9	84427.1	29704.7	30722.3	25841	90578.8	94316.3	92344.3	105088	111711	109660	40062.2	51706.3	53187.1	34138.4	32184.3	36752.7
P14868	SYDC_HUMAN	DARS1	Aspartate--tRNA ligase, cytoplasmic	25	ADEVVWVR;ALHHGIDLEK;AYIDSFR;EAGVEMGDEDDLSTPNEK;EIMDAAEDYAK;EKYDTDFYILDK;EKYDTDFYILDKYPLAVR;ESIVDVEGVVR;FGAPPHAGGGIGLER;FLEPTLR;FQTEIQTVNK;GEEILSGAQR;GFVEIQTPK;IHDPQLLTER;IISAASEGGANVFTVSYFK;IYVISLAEPR;LPLQLDDAVRPEAEGEEEGR;NNAYLAQSPQLYK;PFYTMPDPR;QQQFNVQALVAVGDHASK;QSNSYDMFMR;TSTSQAVFR;VFSIGPVFR;VTMLFLGLHNVR;YGISSMIQSQEKPDR	54787.4	54093.4	57270	73848.7	78365.7	69486.4	116562	103137	118566	90178.9	96546.3	98036.9	50434.8	75587.2	59149.6	36517.9	16725	34844.1
P14923	PLAK_HUMAN	JUP	Junction plakoglobin	32	MEVMNLMEQPIK;AAMIVNQLSK;AGDKDDITEPAVCALR;ALMGSPQLVAAVVR;CTTSILHNLSHHR;EAADAIDAEGASAPLMELLHSR;EGLLAIFK;FLAITTDCLQLLAYGNQESK;HPEAEMAQNSVR;HVAAGTQQPYTDGVR;ISEDKNPDYR;LAEPSQLLK;LAEPSQLLKSAIVHLINYQDDAELATR;LIILANGGPQALVQIMR;LLNDEDPVVVTK;LLNQPNQWPLVK;LLWTTSR;LNTIPLFVQLLYSSVENIQR;LNYGIPAIVK;LVQLLVK;MLSSPVESVLFYAITTLHNLLLYQEGAK;NEGTATYAAAVLFR;NKTLVTQNSGVEALIHAILR;NLSDVATKQEGLESVLK;QEGLESVLK;RVSVELTNSLFK;…	575715	608641	587032	2870000	2870000	2880000	610175	602198	621824	322091	345507	320004	2290000	2400000	2350000	1070000	979469	1030000
P14927	QCR7_HUMAN	UQCRB	Cytochrome b-c1 complex subunit 7	4	DDTIYEDEDVKEAIR;LPENLYNDR;WYYNAAGFNK;YEEENFYLEPYLK	NA	NA	NA	NA	NA	NA	8907.01	10652.4	11708.3	NA	NA	NA	8895.19	NA	7157.01	NA	NA	NA
P15085	CBPA1_HUMAN	CPA1	Carboxypeptidase A1	3	EWVTQASGVWFAK;PAIWIDTGIHSR;YSFTFELR	NA	NA	NA	NA	NA	NA	NA	NA	NA	NA	NA	NA	61567.4	51255.9	66969	351263	338382	347126
P15090	FABP4_HUMAN	FABP4	Fatty acid-binding protein, adipocyte	3	EVGVGFATR;LVSSENFDDYMK;STITLDGGVLVHVQK	NA	NA	NA	NA	NA	NA	NA	NA	NA	51609.5	52221.9	53216.8	35242.8	18401.5	21933.6	NA	NA	NA
P15104	GLNA_HUMAN	GLUL	Glutamine synthetase	9	TTSASSHLNK;TTSASSHLNKGIK;DIVEAHYR;KGYFEDR;LTGFHETSNINDFSAGVANR;QVYMSLPQGEK;RLTGFHETSNINDFSAGVANR;VQAMYIWIDGTGEGLR;YIEEAIEK	50090.3	55680.1	51384.4	622564	671643	637409	333824	336345	321647	15951.9	17022.3	11105.3	240357	257760	289557	24010.7	39268.8	26600.9
P15121	ALDR_HUMAN	AKR1B1	Aldo-keto reductase family 1 member B1	6	AIGISNFNHLQVEMILNKPGLK;EELFIVSK;LLLNNGAK;SPPGQVTEAVK;TTAQVLIR;VAIDVGYR	135994	146222	132880	14705.6	17642.7	16060.8	15087.5	18562.3	12243.9	93448.6	95065.1	85604.8	43223.3	41585.4	56537	36293.1	28937.1	32766.4
P15144	AMPN_HUMAN	ANPEP	Aminopeptidase N	10	AQIINDAFNLASAHK;DLMVLNDVYR;DNEETGFGSGTR;ENSLLFDPLSSSSSNK;MLSSFLSEDVFK;QQQDYWLIDVR;SIQLPTTVR;VNYDEENWR;VVATTQMQAADAR;YLSYTLNPDLIR	72363.4	65106.3	62454.2	9696.44	8063.38	NA	6456.85	7071.13	9917.05	83923.2	88471.6	82557.9	NA	59514.9	39311.6	15570.6	NA	107554
P15153	RAC2_HUMAN	RAC2	Ras-related C3 botulinum toxin substrate 2	3	KLAPITYPQGLALAK;LAPITYPQGLALAK;TVFDEAIR	64760.8	62445.6	89367.7	61198.4	58889.5	48912.8	79931.4	74235.6	68692.5	123738	123180	106708	133720	128481	113703	78081.4	90336.6	83252.7
P15170	ERF3A_HUMAN	GSPT1	Eukaryotic peptide chain release factor GTP-binding subunit ERF3A	12	AYFETEK;DMGTVVLGK;FTLRDEGK;GQQLVMMPNK;HLIVLINK;HNVEVLGILSDDVETDTVAPGENLK;KEHVNVVFIGHVDAGK;KHFTILDAPGHK;MDDPTVNWSNER;SFVPNMIGGASQADLAVLVISAR;STIGGQIMYLTGMVDK;TFDAQIVIIEHK	10030.7	8378.25	NA	22023.6	20857.9	20744.4	21030.5	20973.4	19465.6	7603.98	6740.67	11558.4	23088.8	20169.3	31421.2	11305.9	15981.8	NA
P15289	ARSA_HUMAN	ARSA	Arylsulfatase A	6	AQLDAAVTFGPSQVAR;GGLPLEEVTVAEVLAAR;GYLTGMAGK;MGMYPGVLVPSSR;QSLFFYPSYPDEVR;YMAFAHDLMADAQR	17924.1	18647.5	23253.1	10730.8	14408.7	19865.2	5963.83	6200.63	6543.15	22912.1	27200	25323.9	18762.1	18670.5	27243.2	32861.9	NA	23061.6
P15291	B4GT1_HUMAN	B4GALT1	Beta-1,4-galactosyltransferase 1	2	VAIIIPFR;YWLYYLHPVLQR	3470.97	5534.04	NA	5194.42	6626.7	6018.98	4180.86	3480.59	3992.34	2940.85	4246.31	3683.8	10495	16633.5	11484.3	3447.95	NA	4116.54
P15309	PPAP_HUMAN	ACP3	Prostatic acid phosphatase	13	ATQIPSYK;DFIATLGK;ELSELSLLSLYGIHK;FQELESETLK;FQELESETLKSEEFQK;FVTLVFR;GEYFVEMYYR;HEQVYIR;LHPYKDFIATLGK;LQGGVLVNEILNHMK;LRELSELSLLSLYGIHK;LSGLHGQDLFGIWSK;SPIDTFPTDPIK	17624	16311.7	23362	508087	465554	493653	62911.3	62744	65049.1	19683.8	15300	20723.3	94141.9	105975	108702	117702	101158	129487
P15311	EZRI_HUMAN	EZR	Ezrin	22	AKEAQDDLVK;AKFYPEDVAEELIQDITQK;AQEEAERLEADR;DNAMLEYLK;EDEVEEWQHR;EKEELMLR;ELSEQIQR;ENPLQFK;EVWYFGLHYVDNK;FYPEDVAEELIQDITQK;GTDLWLGVDALGLNIYEK;IALLEEAR;IAQDLEMYGINYFEIK;IQVWHAEHR;KEDEVEEWQHR;KGTDLWLGVDALGLNIYEKDDK;LQDYEEK;QLLTLSSELSQAR;QRIDEFEAL;SGYLSSER;SQEQLAAELAEYTAK;THNDIIHNENMR	91598.9	88066	92395	61848.1	54241.8	57229.8	99183.9	97825.2	94401.1	94364.3	95367.1	97721.9	85702.3	102879	100855	106254	126240	120088
P15374	UCHL3_HUMAN	UCHL3	Ubiquitin carboxyl-terminal hydrolase isozyme L3	8	FLEESVSMSPEER;KFLEESVSMSPEER;MHFESGSTLK;SQGQDVTSSVYFMK;VDLHFIALVHVDGHLYELDGR;VTHETSAHEGQTEAPSIDEK;WLPLEANPEVTNQFLK;YLENYDAIR	38666.4	NA	33634.1	19056.5	20858.1	22971.7	43458.1	47502.6	45713.4	67054.7	47136.2	70182.4	33141.8	22511.2	NA	NA	NA	NA
P15408	FOSL2_HUMAN	FOSL2	Fos-related antigen 2	2	DEQLSPEEEEK;LQAETEELEEEK	NA	NA	NA	NA	NA	NA	7244.28	8176.05	7173.73	NA	NA	NA	NA	NA	NA	NA	NA	NA
P15428	PGDH_HUMAN	HPGD	15-hydroxyprostaglandin dehydrogenase [NAD(+)]	7	AALDEQFEPQK;AFAEALLLK;GIHFQDYDTTPFQAK;LDILVNNAGVNNEK;SAALAANLMNSGVR;VALVTGAAQGIGR;VVDHFGR	19414.6	21665.4	16666.9	9896.58	9268.42	12352.8	47618.2	46410.2	47227.5	6846.39	4546.91	NA	18176.3	23573.3	15023.5	NA	NA	NA
P15531	NDKA_HUMAN	NME1	Nucleoside diphosphate kinase A	10	DRPFFAGLVK;FMQASEDLLK;FMQASEDLLKEHYVDLK;GLVGEIIK;GLVGEIIKR;NIIHGSDSVESAEK;TFIAIKPDGVQR;VMLGETNPADSKPGTIR;VMLGETNPADSK;YMHSGPVVAMVWEGLNVVK	273728	272908	235591	113158	101158	89715.1	233263	244470	241210	237506	202219	225880	300246	266111	248862	273049	286765	252863
P15559	NQO1_HUMAN	NQO1	NAD(P)H dehydrogenase [quinone] 1	4	ALIVLAHSER;EGHLSPDIVAEQK;LKDPANFQYPAESVLAYK;VFIGEFAYTYAAMYDK	NA	NA	NA	NA	NA	NA	6743.12	6705.23	8031.36	NA	NA	NA	NA	NA	NA	NA	NA	NA
P15586	GNS_HUMAN	GNS	N-acetylglucosamine-6-sulfatase	9	AFQNVFAPR;IQEPNTFPAILR;NFNIHGTNK;PNVVLLLTDDQDEVLGGMTPLK;QLYEFDIK;SDVLVEYQGEGR;TIDPELLGK;TQMDGMSLLPILR;WQTLLSVDDLVEK	95000	88204.4	87341.1	35221.7	37555.5	34220.4	16727.2	16086.8	16850.4	45226.7	43985.3	41270.2	34440.3	32917.5	39222.1	56501.9	50232.7	51262.5
P15735	PHKG2_HUMAN	PHKG2	Phosphorylase b kinase gamma catalytic chain, liver/testis isoform	2	LTAEQALQHPFFER;SLLEAVSFLHANNIVHR	NA	NA	NA	NA	NA	NA	2820.83	2959.38	3105.93	NA	NA	NA	NA	NA	NA	NA	NA	NA
P15880	RS2_HUMAN	RPS2	Small ribosomal subunit protein uS5	9	AEDKEWMPVTK;AFVAIGDYNGHVGLGVK;ESEIIDFFLGASLK;ESEIIDFFLGASLKDEVLK;GTGIVSAPVPK;GTGIVSAPVPKK;SLEEIYLFSLPIK;SPYQEFTDHLVK;TYSYLTPDLWK	248365	222364	229488	111297	112025	96389	275209	294980	276301	230508	251982	263770	157190	151262	203530	227444	214544	227561
P15924	DESP_HUMAN	DSP	Desmoplakin	199	AEENALQQK;AEFQEEAK;AEFQEEAKR;AELIVQPELK;AEMDMVAWGVDLASVEQHINSHR;AFIGFEGVK;AITGFDDPFSGK;AKLASLEELKR;ALLQAILQTEDMLK;ANSSATETINK;ANSSATETINKLK;AQIDNLTR;AQQIHSQTSQQYPLYDLDLGK;AVTGYNDPETGNIISLFQAMNK;DLIDFDDR;DLIDFDDRQQIYAAEK;DLKDEIVR;DMLANFR;DVLDGHLR;DYELQLASYTSGLETLLNIPIK;DYELQLASYTSGLETLLNIPIKR;EHLMLEEELR;EISMQKEDDSK;EKEYEIER;EKSAIYQLEEEYENLLK;EKYSLVEAK;ELNEKITR;EMSVQEAYK;ENAAYFQFFEEAQSTEAYLK;ENDKQE…	886492	897144	895267	3310000	3260000	3300000	1350000	1360000	1330000	819981	838386	836861	2310000	2360000	2320000	1860000	1870000	1990000
P15927	RFA2_HUMAN	RPA2	Replication protein A 32 kDa subunit	3	IDDMTAAPMDVR;IGNVEISQVTIVGIIR;QAVDFLSNEGHIYSTVDDDHFK	23264.9	24274.9	23711.2	6783.56	5830.41	5367.95	5322.62	6302.67	5600.6	21165.9	22223.4	21856.8	9111.35	9934.96	8220.02	8537.19	4414.44	NA
P16035	TIMP2_HUMAN	TIMP2	Metalloproteinase inhibitor 2	4	AVSEKEVDSGNDIYGNPIK;EVDSGNDIYGNPIK;EVDSGNDIYGNPIKR;KEYLIAGK	NA	NA	NA	35111	33305.1	25709.8	4294.11	4491.15	4114.3	NA	NA	5714.65	21977.6	16218.1	22199.1	43420.3	36536.5	37177.6
P16070	CD44_HUMAN	CD44	CD44 antigen	6	ESSETPDQFMTADETR;FAGVFHVEK;LVINSGNGAVEDR;NLQNVDMK;SQEMVHLVNK;YGFIEGHVVIPR	100408	151901	133356	20389.1	20676.2	24506.9	101962	99517.1	98481.4	97173.8	146644	85737.8	41812.1	50774.7	49302.3	168672	154181	171384
P16083	NQO2_HUMAN	NQO2	Ribosyldihydronicotinamide dehydrogenase [quinone]	5	ATDKDITGTLSNPEVFNYGVETHEAYK;LALLSVTTGGTAEMYTK;NVAVDELSR;SLASDITDEQK;VLAPQISFAPEIASEEER	23467.5	21122.5	13814.5	NA	NA	10591.7	3413.19	4269.9	4114.61	9254.38	9929.32	NA	NA	NA	NA	NA	NA	37748.5
P16112	PGCA_HUMAN	ACAN	Aggrecan core protein	12	AISTRYTLDFDR;EKEVVLLVATEGR;EVVLLVATEGR;FTFQEAANECR;GIVFHYR;LEGEVFFATR;VSLPNYPAIPSDATLEVQSLR;YEINSLVR;YPIHTPR;YPIVSPR;YPIVTPR;YTLDFDR	482284	474212	544257	NA	NA	NA	NA	NA	NA	33382	45215.9	44843.7	250650	296988	289232	NA	NA	NA
P16144	ITB4_HUMAN	ITGB4	Integrin beta-4	28	DVVSFEQPEFSVSR;DYSTLTSVSSHDSR;EAIINLATQPK;FHVQLSNPK;GEVGIYQVQLR;HVTQEFVSR;LLELQEVDSLLR;LTAGVPDTPTR;LTVPGLSENVPYK;LVFSALGPTSLR;LVNITIIK;MLLIENLR;MTTTSAAAYGTHLSPHVPHR;NVISLTEDVDEFR;PGFATHAASINPTELVPYGLSLR;QEVEENLNEVYR;QLLVEAIDVPAGTATLGR;SQMSPQGLR;THQEVPSEPGR;TQDYPSVPTLVR;TTEGFGPER;VAPGYYTLTADQDAR;VLSQLTSDYTIGFGK;VLSTSSTLTR;VPLFIRPEDDDEK;VSVPQTDMRPEK;VSWQEPR;YWIQGDSESEAHLLDSK	21111.2	21048.7	21199.1	5834	6150.41	4716.37	13257.5	13113.1	13908.6	26467.9	26378.1	28889.7	8285.5	9323.73	7302.88	NA	NA	NA
P16152	CBR1_HUMAN	CBR1	Carbonyl reductase [NADPH] 1	12	SSGIHVALVTGGNK;EGWPSSAYGVTK;EYGGLDVLVNNAGIAFK;FHQLDIDDLQSIR;FRSETITEEELVGLMNK;GQAAVQQLQAEGLSPR;IGVTVLSR;KEYGGLDVLVNNAGIAFK;LFSGDVVLTAR;SETITEEELVGLMNK;VADPTPFHIQAEVTMK;VVNVSSIMSVR	131512	119180	153889	107719	117743	109410	89779.6	102865	98701.5	374134	395721	423104	110523	135739	88841.4	40672.9	73333.8	59211.4
P16219	ACADS_HUMAN	ACADS	Short-chain specific acyl-CoA dehydrogenase, mitochondrial	6	AEGDSWVLNGTK;AWITNAWEASAAVVFASTDR;ELFPIAAQVDKEHLFPAAQVK;GISAFLVPMPTPGLTLGK;ITEIYEGTSEIQR;QAWVTPFTSGDK	7292.9	7949.72	6412.23	5101.17	6666.07	6015.55	7950.41	8069	7523.51	12494.1	12130.9	12686.5	37728.3	34751.1	34982.4	NA	17394	21005.3
P16220	CREB1_HUMAN	CREB1	Cyclic AMP-responsive element-binding protein 1	3	ILNDLSSDAPGVPR;TAPTSTIAPGVVMASSPALPTQPAEEAAR;VAVLENQNK	NA	11867.6	NA	NA	NA	NA	5391.18	6199.79	5233.98	13790.9	13632.9	14354.8	NA	NA	NA	NA	NA	NA
P16278	BGAL_HUMAN	GLB1	Beta-galactosidase	11	AGATLDLLVENMGR;AYVAVDGIPQGVLER;GPLINSEFYTGWLDHWGQPHSTIK;GQVWINGFNLGR;HHLGDDVVLFTTDGAHK;MFEIDYSR;QHYGFVLYR;SLYPLTFIQVK;SSDPDYLAAVDK;TEAVASSLYDILAR;YISGSIHYSR	87289.7	87655.9	77501	48650.5	50013.4	46628.3	12698	11741.1	12795.8	35988.1	37112	38902.2	57845.9	64175.4	57839	67962.4	NA	65731.4
P16298	PP2BB_HUMAN	PPP3CB	Serine/threonine-protein phosphatase 2B catalytic subunit beta isoform	3	GLTPTGMLPSGVLAGGR;IINEGAAILR;SQEHFSHNTVR	30176.2	43388.8	41817.1	NA	NA	NA	12843.3	13775.2	14809.6	27076.1	29431.2	25038.1	NA	NA	NA	NA	NA	NA
P16333	NCK1_HUMAN	NCK1	SH2/SH3 adapter protein NCK1	10	APIFTSEQGEK;DSESSPNDFSVSLK;FAGNPWYYGK;FDYVAQQEQELDIK;FSTMEELVEHYK;KAPIFTSEQGEK;KFSTMEELVEHYK;KPSVPDSASPADDSFVDPGER;LWLLDDSK;TGFVPSNYVER	14838.9	NA	NA	NA	NA	4899.39	19548.8	16901.6	18173	5866.87	6227.91	7278.51	NA	NA	NA	NA	NA	NA
P16383	GCFC2_HUMAN	GCFC2	Intron Large complex component GCFC2	2	TSIPQLENFIQFLLQSAHK;VQLIDWNPLK	NA	NA	NA	NA	NA	NA	1393.67	1254.38	1760.98	NA	NA	NA	NA	NA	NA	NA	NA	NA
P16401	H15_HUMAN	H1-5	Histone H1.5	7	SETAPAETATPAPVEK;ALAAGGYDVEK;ATGPPVSELITK;GTLVQTKGTGASGSFK;KALAAGGYDVEK;KATGPPVSELITK;NGLSLAALK	678421	778701	753153	44359.7	32899.1	39320.8	58868.6	57771	61483.1	545305	1100000	770322	189136	162947	152393	308466	304406	315250
P16435	NCPR_HUMAN	POR	NADPH--cytochrome P450 reductase	22	ALVPMFVR;DGALTQLNVAFSR;DVQNTFYDIVAELGAMEHAQAVDYIK;EELAQFHR;ELYLSWVVEAR;FAVFGLGNK;GVATNWLR;ILGADLDVVMSLNNLDEESNK;KKEEVPEFTK;LEQLGAQR;NIIVFYGSQTGTAEEFANR;QDREHLWK;QYELVVHTDIDAAK;RSDEDYLYREELAQFHR;SDEDYLYREELAQFHR;SYENQKPPFDAK;TALTYYLDITNPPR;TYEHFNAMGK;VYMGEMGR;VYVQHLLK;YESGDHVAVYPANDSALVNQLGK;YYSIASSSK	27453.1	27772.6	43367.2	20405	23283.5	21162.9	52048.2	52392.4	53737	28957.5	33626.9	31765.1	26552.2	40065	47189.7	19179	34064	NA
P16442	BGAT_HUMAN	ABO	Histo-blood group ABO system transferase	2	LFLETAEK;VLSPEYLWDQQLLGWPAVLR	NA	NA	NA	NA	19945.2	NA	NA	NA	NA	NA	NA	NA	NA	NA	NA	NA	NA	NA
P16591	FER_HUMAN	FER	Tyrosine-protein kinase Fer	3	GIFDEYSQITSLVTEEIVNVHK;SGVVLLNPIPK;WTAPEALNYGR	NA	NA	NA	NA	NA	NA	1062.02	1125.26	914.505	NA	NA	NA	NA	NA	NA	NA	NA	NA
P16615	AT2A2_HUMAN	ATP2A2	Sarcoplasmic/endoplasmic reticulum calcium ATPase 2	23	AKDIVPGDIVEIAVGDKVPADIR;AMGVVVATGVNTEIGK;DIVPGDIVEIAVGDKVPADIR;EEMHLEDSANFIK;EFDELNPSAQR;EFTLEFSR;EPLISGWLFFR;EWGSGSDTLR;IGIFGQDEDVTSK;IRDEMVATEQER;ISLPVILMDETLK;KAEIGIAMGSGTAVAK;KEFTLEFSR;LDEFGEQLSK;MNVFDTELK;NAENAIEALK;NMLFSGTNIAAGK;REEMHLEDSANFIK;RIGIFGQDEDVTSK;TASEMVLADDNFSTIVAAVEEGR;VDQSILTGESVSVIK;VIMITGDNK;WGSNELPAEEGK	29169.9	27355.8	24537.8	35970.6	34860.5	34470.8	57038	57029.2	53283.6	44063.7	36449.1	41253.1	32047	40839.4	38135.5	47073.5	48407.4	60021.9
P16671	CD36_HUMAN	CD36	Platelet glycoprotein 4	3	QVVLEEGTIAFK;SIYAVFESDVNLK;VAIIDTYK	NA	NA	NA	7268.61	NA	NA	2300.86	NA	NA	26673.8	24223	28294.3	18063.9	NA	NA	30163.6	29567.7	25642.1
P16870	CBPE_HUMAN	CPE	Carboxypeptidase E	6	EGGPNNHLLK;LLIPGNYK;LQQEDGISFEYHR;LTASAPGYLAITK;NSLISYLEQIHR;SGSAHEYSSSPDDAIFQSLAR	19901.6	19792	23394.4	24222.7	18574.1	20659.2	2474.51	2208.33	2054.34	8019.98	7562.88	9065.73	26136.7	28546.4	29231.6	136475	167357	164903
P16885	PLCG2_HUMAN	PLCG2	1-phosphatidylinositol 4,5-bisphosphate phosphodiesterase gamma-2	3	EGSDSYAITFR;SFVFILEPK;TILPLINFK	NA	NA	NA	NA	NA	NA	2840.66	1763.14	2492.5	NA	NA	NA	NA	NA	NA	NA	NA	NA
P16930	FAAA_HUMAN	FAH	Fumarylacetoacetase	5	ASSVVVSGTPIR;HLFTGPVLSK;IGVAIGDQILDLSIIK;LGEPIPISK;VFLQNLLSVSQAR	37501.2	37991.6	37518.5	11342.9	10842	7854.27	5315.51	5749.34	4774.68	36917.8	39903.4	38304.2	25866.2	22901.5	23371.4	50911.4	49257.1	74628.1
P16949	STMN1_HUMAN	STMN1	Stathmin	3	ASGQAFELILSPR;ESKDPADETEAD;ESVPEFPLSPPK	12861.5	12365.1	13585.8	9963.02	8477.92	6702.14	7285.1	2166.94	6233.42	11076.8	9359.09	13331.5	14972.1	16451.3	16327	35112.9	NA	NA
P16989	YBOX3_HUMAN	YBX3	Y-box-binding protein 3	2	DGVPEGAQLQGPVHR;GAEAANVTGPDGVPVEGSR	NA	9159.18	NA	9974.24	7101.87	10496.8	12698.9	3834.54	NA	20826.9	19501.5	35238.7	15858.2	NA	12793	NA	14143.1	NA
P17050	NAGAB_HUMAN	NAGA	Alpha-N-acetylgalactosaminidase	5	AQMALWTVLAAPLLMSTDLR;FPHGIPFLADYVHSLGLK;INQDPLGIQGR;SLIEVYMR;VVQDAQTFAEWK	60422.8	56392.7	59129.6	60244.9	71642.8	65065.2	20091.5	20942.4	22055.9	33286.9	29488.6	27681.4	49930.8	48538.8	43959.7	58350.8	54051.2	58697.2
P17066	HSP76_HUMAN	HSPA6	Heat shock 70 kDa protein 6	5	ARFEELCSDLFR;ATAGDTHLGGEDFDNR;IINEPTAAAIAYGLDR;IINEPTAAAIAYGLDRR;STLEPVEK	253682	235588	226624	233719	224750	256942	249574	252445	247338	370791	322432	355181	116098	99611	110605	79248.3	97680	91093.8
P17096	HMGA1_HUMAN	HMGA1	High mobility group protein HMG-I/HMG-Y	2	EPSEVPTPK;KLEKEEEEGISQESSEEEQ	NA	NA	NA	NA	NA	NA	2998.93	2730.7	NA	NA	NA	NA	NA	NA	NA	NA	NA	NA
P17152	TMM11_HUMAN	TMEM11	Transmembrane protein 11, mitochondrial	2	LPLHTLTSSTPVVLVR;YIVIEPTR	NA	NA	NA	8184.12	NA	6353.9	3798.52	3261.32	4215.92	17131.9	12389	19751.9	NA	NA	NA	NA	NA	NA
P17174	AATC_HUMAN	GOT1	Aspartate aminotransferase, cytoplasmic	17	APPSVFAEVPQAQPVLVFK;EPESILQVLSQMEK;FLFPFFDSAYQGFASGNLER;HIYLLPSGR;IANDNSLNHEYLPILGLAEFR;IGADFLAR;ITWSNPPAQGAR;IVASTLSNPELFEEWTGNVK;KVNLGVGAYR;LALGDDSPALK;LTADFREDPDPR;NFGLYNER;NLDYVATSIHEAVTK;QVEYLVNEK;VGGVQSLGGTGALR;VNLGVGAYR;WYNGTNNK	99030.2	90288.1	109525	167092	159766	158274	147531	141601	140814	80041.2	78976.7	63901.6	161451	178590	152641	112249	107978	120117
P17275	JUNB_HUMAN	JUNB	Transcription factor JunB	5	AENAGLSSTAGLLR;APGGLSLHDYK;GASTFKEEPQTVPEAR;GPGPEGGGGGSYFSGQGSDTGASLK;LLKPSLAVNLADPYR	NA	NA	NA	NA	NA	NA	10297	10178.5	10630.1	4044.72	NA	NA	NA	NA	NA	NA	NA	NA
P17301	ITA2_HUMAN	ITGA2	Integrin alpha-2	18	AIASIPTER;EKNPLMYLTGVQTDK;FGIAVLGYLNR;FVQGLDIGPTK;IGQTSSSVSFK;ILGSDGAFR;IPLLYDAEIHLTR;LTFSVTLK;QAFDQILQDR;QIPAAQEQPFIVSNQNK;TQVGLIQYANNPR;TSHGHLIFPK;VDISLENPGTSPALEAYSETAK;VFSIPFHK;VMVVVTDGESHDGSMLK;VTTGSVPVSMATVIIHIPQYTK;VVFNLNTYK;VYLFTIK	23694.3	17949.2	18256.4	11022.1	12945.2	10211.6	25523.8	24754.2	24957.5	47372.6	48533	47266.2	17783.4	13718.3	21131	NA	NA	NA
P17302	CXA1_HUMAN	GJA1	Gap junction alpha-1 protein	7	KLAAGHELQPLAIVDQR;LAAGHELQPLAIVDQRPSSR;PRPDDLEI;QASEQNWANYSAEQNR;SDPYHATSGALSPAK;TYIISILFK;VAQTDGVNVDMHLK	NA	NA	NA	31143.4	34429.2	31461.1	19566.7	17292.2	17906.7	23755.9	27217.2	27026.7	18790.6	31836.2	49887.1	NA	16234.8	17579.1
P17405	ASM_HUMAN	SMPD1	Sphingomyelin phosphodiesterase	6	ALTTVTALVR;AWEPWLPAEALR;GDMQLFQTFWFLYHK;GLFTAINLGLK;IGGFYALSPYPGLR;SWSWNYYR	NA	NA	8173.04	29135.8	30888.8	33835.3	4166.51	3667.84	3956.74	NA	NA	NA	14491.8	16855.5	19610.8	NA	NA	NA
P17480	UBF1_HUMAN	UBTF	Nucleolar transcription factor 1	6	FLESLPEEEQQR;FSQELLSNGELNHLPLK;HPELNISEEGITK;TLTELILDAQEHVK;TPQQLWYTHEK;WVEISNEVR	14008	8840.19	17665.7	NA	NA	NA	8923.37	8245.68	7662.13	23531.4	20477.5	20383.3	NA	NA	NA	NA	NA	NA
P17612	KAPCA_HUMAN	PRKACA	cAMP-dependent protein kinase catalytic subunit alpha	6	FPSHFSSDLK;ILQAVNFPFLVK;KVEAPFIPK;NLLQVDLTK;QIEHTLNEK;TLGTGSFGR	32658.9	28037.9	27491	7669.66	9379.67	11619.4	24408.3	24607.9	25359.4	29343.8	27630.8	24929.9	NA	12085.3	NA	NA	NA	NA
P17643	TYRP1_HUMAN	TYRP1	5,6-dihydroxyindole-2-carboxylic acid oxidase	2	NTVEGYSDPTGK;TTHPLFVIATR	NA	NA	NA	NA	NA	NA	NA	NA	NA	21023.3	18840.4	19371.6	NA	NA	NA	NA	NA	NA
P17655	CAN2_HUMAN	CAPN2	Calpain-2 catalytic subunit	15	EFYILWTK;FADDQLIIDFDNFVR;GHAYSVTGAEEVESNGSLQK;IMVDMLDSDGSGK;KALEEAGFK;KMGEDMHTIGFGIYEVPEELSGQTNIHLSK;LFAQLAGEDAEISAFELQTILR;LGLKEFYILWTK;MGEDMHTIGFGIYEVPEELSGQTNIHLSK;NFFLTNR;NPWGEVEWTGR;NYPNTFWMNPQYLIK;SDTFINLR;SGTMNSYEMR;YLNQDYEALR	81020.6	59412.5	73789.6	26776.7	20215.3	21113.5	92731.1	97399.9	92617.4	86459	76430.3	87118.4	49702.9	45888.9	73533.3	22972.9	28360	28492.3
P17661	DESM_HUMAN	DES	Desmin	4	FANYIEKVR;FASEASGYQDNIAR;FLEQQNAALAAEVNR;MALDVEIATYRK	180602	172380	143478	NA	NA	NA	4325.3	4767.82	4873.14	45522.7	30339.1	46317.1	62449.1	10953	NA	NA	NA	NA
P17812	PYRG1_HUMAN	CTPS1	CTP synthase 1	11	FEVNPVWK;FSDSYASVIK;FVGQDVEGER;GIIASSVGTILK;IQAIAWAR;IYQYVINK;LYGDADYLEER;RLDLPIER;VPLLLEEQGVVDYFLR;YIDSADLEPITSQEEPVR;YILVTGGVISGIGK	14924.5	12801.1	10993.9	6759.69	4992.49	6008.05	9394.8	9714.8	8964.42	16605.7	13853.3	12851.7	86423.1	90394.6	80261	29291.6	39091.2	25114.9
P17844	DDX5_HUMAN	DDX5	Probable ATP-dependent RNA helicase DDX5	15	DGWPAMGIHGDK;DWVLNEFK;FVINYDYPNSSEDYIHR;LLQLVEDR;NFYQEHPDLAR;QLAEDFLK;QVSDLISVLR;RDGWPAMGIHGDK;RTTYLVLDEADR;TAQEVETYR;TGTAYTFFTPNNIK;TIVFVETK;TLSYLLPAIVHINHQPFLER;TTYLVLDEADR;WNLDELPK	136226	122626	138033	32418.2	31752.6	30463.7	62198.5	63428	60241.4	103107	69966.8	106268	64860.5	72499.8	52460.3	59366.6	50339.4	67212.3
P17858	PFKAL_HUMAN	PFKL	ATP-dependent 6-phosphofructokinase, liver type	24	AMLWLSEK;AVAFSPVTELK;AVAFSPVTELKK;DTDFEHR;EQWWLSLR;GGSFENNWNIYK;GQLESIVENIR;GQVQEVGWHDVAGWLGR;IMEVIDAITTTAQSHQR;ISMAAYVSGELEHVTR;IYGIHALLVVGGFEAYEGVLQLVEAR;KAVAFSPVTELK;LNIIIIAEGAIDR;NGKPISSSYVK;PISSSYVK;QANWLSVSNIIQLGGTIIGSAR;RFDEATQLR;SEWGSLLEELVAEGK;SNFSLAILNVGAPAAGMNAAVR;TGISHGHTVYVVHDGFEGLAK;TNVLGHLQQGGAPTPFDR;VFLIYEGYEGLVEGGENIK;VNVEHMTEK;VTVLGHVQR	54862.1	56871.1	56905.9	47017.2	48076.1	49742.7	70812	70635.9	82072.1	54744.1	21627.8	25525.7	23341.4	14152.4	22800.9	14172.3	16121	NA
P17900	SAP3_HUMAN	GM2A	Ganglioside GM2 activator	5	EGTYSLPKSEFVVPDLELPSWLTTGNYR;EVAGLWIK;IESVLSSSGK;SEFVVPDLELPSWLTTGNYR;VDLVLEKEVAGLWIK	107802	107385	119084	1090000	1120000	1050000	339854	337333	282421	166646	157220	157049	786838	871615	795418	2070000	2320000	2240000
P17931	LEG3_HUMAN	LGALS3	Galectin-3	7	GNDVAFHFNPR;IALDFQR;IQVLVEPDHFK;MLITILGTVKPNANR;QSVFPFESGK;QSVFPFESGKPFK;VAVNDAHLLQYNHR	91129.5	84607.3	85371.3	138233	127513	131200	74668.2	73313.1	70397.6	58692.2	62217.7	62558.2	189054	185444	157352	43618.8	55996.8	50248.4
P17948	VGFR1_HUMAN	FLT1	Vascular endothelial growth factor receptor 1	4	DVTWILLR;IDQSNSHANIFYSVLTIDK;KQQVLETVAGK;NVYTGEEILQK	NA	NA	NA	NA	NA	4446.07	3190.45	3445.11	2637.29	NA	NA	NA	NA	NA	NA	NA	NA	NA
P17980	PRS6A_HUMAN	PSMC3	26S proteasome regulatory subunit 6A	16	AMEVDERPTEQYSDIGGLDK;APSIIFIDELDAIGTK;DSYLILETLPTEYDSR;EKAPSIIFIDELDAIGTK;FENLGIQPPK;GVLMYGPPGTGK;KMNVSPDVNYEELAR;LAGPQLVQMFIGDGAK;LKPGDLVGVNK;MNVSPDVNYEELAR;MSTEEIIQR;QIQELVEAIVLPMNHK;QTYFLPVIGLVDAEK;RGATELTHEDYMEGILEVQAK;TMLELLNQLDGFQPNTQVK;VDILDPALLR	85353.9	86525.8	92025.1	33724.8	33812.1	32082.5	73011.3	74979.9	80971.3	95082.6	111325	110761	34404.5	38682.1	37168	23956.7	35542.1	36917.9
P17987	TCPA_HUMAN	TCP1	T-complex protein 1 subunit alpha	21	AFHNEAQVNPER;DDKHGSYEDAVHSGALND;EQLAIAEFAR;EVGDGTTSVVIIAAELLK;FATEAAITILR;HGSYEDAVHSGALND;IHPTSVISGYR;IIGINGDFFANMVVDAVLAIK;LGVQVVITDPEK;LGVQVVITDPEKLDQIR;LLEVEHPAAK;MLVDDIGDVTITNDGATILK;QAGVFEPTIVK;SLLVIPNTLAVNAAQDSTDLVAK;SQNVMAAASIANIVK;SSLGPVGLDK;SVVPGGGAVEAALSIYLENYATSMGSR;WIGLDLSNGKPR;YFVEAGAMAVR;YINENLIVNTDELGR;YPVNSVNILK	162899	169096	198701	48426.1	50815.1	52510.2	128204	124326	131156	195009	189904	163889	117157	127180	131677	88654.2	95190.9	109882
P18031	PTN1_HUMAN	PTPN1	Tyrosine-protein phosphatase non-receptor type 1	6	FIMGDSSVQDQWK;FSYLAVIEGAK;LHQEDNDYINASLIK;LTLISEDIK;QLELENLTTQETR;SGSWAAIYQDIR	NA	NA	11937.3	NA	NA	7887.53	13206	12429	12543.2	8597.23	10160.5	9140.21	NA	NA	NA	NA	NA	NA
P18054	LOX12_HUMAN	ALOX12	Polyunsaturated fatty acid lipoxygenase ALOX12	10	AVSTGGGGHVQLLR;EGLPLTIAADR;LPGDNALDMFQK;LVLPSGMEELQAQLEK;LWEIIAR;QYLAAPLVMLK;TQLISDGGIFDK;VATGAWLFSGSYNR;VQLWLVGTR;WVQGEDILSLPEGTAR	NA	NA	NA	48441.9	47195.4	48981.4	3277.07	2722.6	3637.8	NA	NA	NA	20382.8	24035.1	25927.4	NA	NA	NA
P18074	ERCC2_HUMAN	ERCC2	General transcription and DNA repair factor IIH helicase subunit XPD	4	ETDAHLANPVLPDEVLQEAVPGSIR;GAILLSVAR;GNDQVAISSK;LPFLGLALSSR	8444.27	NA	NA	NA	NA	NA	3912.15	3847.07	3781.77	15813.1	15648	17195.6	NA	NA	NA	NA	NA	NA
P18077	RL35A_HUMAN	RPL35A	Large ribosomal subunit protein eL33	7	DETEFYLGK;DETEFYLGKR;EHTALLK;IEGVYAR;IEGVYARDETEFYLGK;VMLYPSR;VMLYPSRI	348200	353702	353760	84978	72745.5	93700.9	99839.3	111851	133540	439905	473404	458265	164798	130846	180792	136897	151145	154860
P18084	ITB5_HUMAN	ITGB5	Integrin beta-5	4	HLLPLTDR;LAENNINLIFAVTK;LGFGSFVDK;TTFQLQVR	NA	NA	NA	NA	NA	NA	2586.91	2413.98	2853.94	NA	NA	4158.46	NA	NA	NA	NA	NA	NA
P18085	ARF4_HUMAN	ARF4	ADP-ribosylation factor 4	4	IQEVADELQK;MLLVDELR;MLLVDELRDAVLLLFANK;QDLPNAMAISEMTDK	NA	43338.9	NA	35236.4	26863.5	NA	87618.7	75455.6	77623.8	63295.9	70199.6	43220	NA	81204.8	NA	NA	NA	NA
P18124	RL7_HUMAN	RPL7	Large ribosomal subunit protein uL30	16	AGNFYVPAEPK;EANNFLWPFK;EVPAVPETLK;EVPAVPETLKK;FKEANNFLWPFK;IALTDNALIAR;IVEPYIAWGYPNLK;KAGNFYVPAEPK;KEVPAVPETLK;KTTHFVEGGDAGNREDQINR;KVLQLLR;QIFNGTFVK;RNFAELK;SVNELIYK;TTHFVEGGDAGNR;TTHFVEGGDAGNREDQINR	435807	442030	461282	103224	108865	106257	314386	312129	306999	603938	615555	621026	231629	249397	260701	246900	236213	210175
P18206	VINC_HUMAN	VCL	Vinculin	42	AAVHLEGK;AGEVINQPMMMAAR;AIPDLTAPVAAVQAAVSNLVR;ALASQLQDSLK;AQQVSQGLDVLTAK;AVAGNISDPGLQK;DPSASPGDAGEQAIR;DYLIDGSR;ELLPVLISAMK;ELTPQVVSAAR;ERDDILR;ETVQTTEDQILK;GLVAEGHR;GQGSSPVAMQK;IPTISTQLK;LANVMMGPYR;LLAVAATAPPDAPNR;LLAVAATAPPDAPNREEVFDER;LVQAAQMLQSDPYSVPAR;MLGQMTDQVADLR;MQEAMTQEVSDVFSDTTTPIK;MSAEINEIIR;MTGLVDEAIDTK;MALLMAEMSR;NPGNQAAYEHFETMK;NQGIEEALK;NQWIDNVEK;QILDEAGK;QVATALQNLQTK;SFLDSGYR;SLGE…	129240	125018	114397	223759	227049	216537	182435	184851	180271	124556	127769	133295	221899	194390	210256	446141	466897	445813
P18283	GPX2_HUMAN	GPX2	Glutathione peroxidase 2	4	FLIGPEGEPFR;LIIWSPVR;SFYDLSAISLDGEK;TFPTINIEPDIK	NA	NA	NA	4137.57	NA	4077.46	2367.54	3208.64	3637.5	4180.53	4660.98	NA	NA	5691.28	NA	NA	NA	NA
P18428	LBP_HUMAN	LBP	Lipopolysaccharide-binding protein	6	GLQYAAQEGLLALQSELLR;ITLPDFTGDLR;LAEGFPLPLLK;RVQLYDLGLQIHK;SPVTLLAAVMSLPEEHNK;VQLYDLGLQIHK	NA	NA	NA	3142.62	5084.67	NA	16044.7	15432.1	16678.3	NA	NA	NA	NA	NA	NA	NA	NA	NA
P18433	PTPRA_HUMAN	PTPRA	Receptor-type tyrosine-protein phosphatase alpha	4	AEGILDVFQTVK;TEDVEPQSVPLLAR;VLQIIPYEFNR;YVNILPYDHSR	NA	NA	NA	NA	NA	NA	2528.28	2677.62	2799.41	7201.46	8271.32	6474.92	NA	NA	NA	NA	NA	NA
P18510	IL1RA_HUMAN	IL1RN	Interleukin-1 receptor antagonist protein	5	IDVVPIEPHALFLGIHGGK;IWDVNQK;LQLEAVNITDLSENR;LQLEAVNITDLSENRK;NNQLVAGYLQGPNVNLEEK	13372.6	12687.1	15152.6	112629	116299	105832	96561.7	103481	86727	21503	15630.8	16017.9	50383.6	52318.7	50949.6	271885	292381	221727
P18583	SON_HUMAN	SON	Protein SON	10	AGIEGPLLASDVGR;DIHLDLPSNNNLVSK;EIQQELSSGR;FDSEPSAVALELPTR;IEEVLSGVLDTELR;ILDSFAAAPVPTTTLVLK;LTPDPYR;SMMSSYSAADR;SVESTSPEPSK;WQPPEFLLVHDSGPDHR	19927.8	24778.9	28337.9	NA	NA	NA	8260.69	8694.17	7899.72	28518.8	32331.8	27736.6	NA	NA	NA	33395.8	NA	NA
P18615	NELFE_HUMAN	NELFE	Negative elongation factor E	2	SFDWGYEER;SLYESFVSSSDR	NA	NA	NA	NA	NA	NA	NA	NA	NA	5289.68	2503.27	5151.07	NA	NA	NA	NA	NA	NA
P18621	RL17_HUMAN	RPL17	Large ribosomal subunit protein uL22	6	EQIVPKPEEEVAQK;GLDVDSLVIEHIQVNK;KSAEFLLHMLK;NAESNAELK;QWGWTQGR;YSLDPENPTK	119112	71758.3	86393.9	16957.7	17510.8	21040.9	67726	74327.3	73288.8	79416.8	70636.7	79713.6	44842.8	31074.9	38700.2	134588	124862	126562
P18669	PGAM1_HUMAN	PGAM1	Phosphoglycerate mutase 1	16	AAYKLVLIR;ALPFWNEEIVPQIK;ALPFWNEEIVPQIKEGK;AMEAVAAQGK;FSGWYDADLSPAGHEEAK;FSGWYDADLSPAGHEEAKR;HGESAWNLENR;HLEGLSEEAIMELNLPTGIPIVYELDK;HYGGLTGLNK;HYGGLTGLNKAETAAK;KAMEAVAAQGK;NLKPIKPMQFLGDEETVR;RSYDVPPPPMEPDHPFYSNISK;SYDVPPPPMEPDHPFYSNISK;TLWTVLDAIDQMWLPVVR;VLIAAHGNSLR	104771	109700	94068	51249.8	46816.6	44688.2	249017	239682	234427	155673	149985	131622	91987.4	98421.6	93323.3	120488	117277	119821
P18754	RCC1_HUMAN	RCC1	Regulator of chromosome condensation	8	DNNGVIGLLEPMK;DTSVEGSEMVPGK;SIPTLISR;SMVPVQVQLDVPVVK;VFLWGSFR;VPELFANR;VVLSVSSGGQHTVLLVK;VVQVSAGDSHTAALTDDGR	50340.7	50172.4	54532.1	11065.2	10353.1	11253.4	31825.8	28903.6	31868.3	92927.1	96010.9	96906.9	21723.4	29601.9	23646.3	NA	NA	NA
P18887	XRCC1_HUMAN	XRCC1	DNA repair protein XRCC1	4	DSPFGLSFVR;ILQGVVVVLSGFQNPFR;LLPHQLYGVVPQA;YSQVLGLGGR	NA	8795.65	7522.09	NA	NA	NA	5276.41	5134.83	4988.31	11619.4	9471.76	10882.9	NA	NA	NA	NA	NA	NA
P19012	K1C15_HUMAN	KRT15	Keratin, type I cytoskeletal 15	24	TTTFLQTSSSTFGGGSTR;DKIMATTIDNSR;DVEAWFFSK;EASSGGGGSSSNFHINVEESVDGQVVSSHK;EFSSQLAGQVNVEMDAAPGVDLTR;EQYEAMAEK;EVASNTEMIQTSK;FVSSGSGGGYGGGMR;GGSLLAGGGGFGGGSLSGGGGSR;IHDWYQK;IMATTIDNSR;ITMQNLNDR;LKYENELALR;QGVEADINGLR;QGVEADINGLRR;RDVEAWFFSK;RTMQELEIELQSQLSMK;SLLEGQDAK;TDLEMQIEGLNEELAYLK;TDLEMQIEGLNEELAYLKK;TEELNKEVASNTEMIQTSK;TMQELEIELQSQLSMK;VILEIDNAR;YENELALR	460572	484259	463964	422842	400792	416300	1010000	996850	1030000	688180	717825	653979	625032	618441	651171	672831	582336	770020
P19013	K2C4_HUMAN	KRT4	Keratin, type II cytoskeletal 4	10	DVDAAYLNK;EQIKLLNNKFASFIDK;GAFSSVSMSGGAGR;IISTTTLNK;KLLEGEEYR;NLDLDSIIAEVR;NLEPLFETYLSVLR;TAAENDFVVLK;VELEAALQQAK;VQFLEQQNK	55076.2	61935.1	59248.8	97289.4	89373.8	82577	NA	NA	NA	178283	169068	176575	84651.4	66339.1	59903	690901	729835	763524
P19021	AMD_HUMAN	PAM	Peptidyl-glycine alpha-amidating monooxygenase	2	EGPVLILGR;IPVDEEAFVIDFKPR	NA	NA	NA	NA	NA	NA	2898.86	2770.79	2808.41	NA	NA	NA	NA	NA	NA	NA	NA	NA
P19174	PLCG1_HUMAN	PLCG1	1-phosphatidylinositol 4,5-bisphosphate phosphodiesterase gamma-1	15	EHLDENSPLGDLLR;EVSSSTELHSNEK;EWYHASLTR;FSDVLHTIK;GSDASGQLFHGR;IGTAEPDYGALYEGR;LRYPINEEALEK;LSEPVPQTNAHESK;NEPNSYAISFR;NGILYLEDPVNHEWYPHYFVLTSSK;PFHFQISNPEFAFLR;SAIIQNVEK;SGDITYGQFAQLYR;TMDLPFLEASTLR;YQQPFEDFR	12802.8	9833.56	NA	NA	NA	NA	8152.24	5253.95	6186.31	15222.6	15532.1	11132.4	NA	NA	NA	NA	NA	NA
P19338	NUCL_HUMAN	NCL	Nucleolin	20	ALELTGLK;EAMEDGEIDGNK;ESFDGSVR;EVFEDAAEIR;FGYVDFESAEDLEK;GFGFVDFNSEEDAK;GIAYIEFK;GLSEDTTEETLK;GLSEDTTEETLKESFDGSVR;GYAFIEFASFEDAK;KFGYVDFESAEDLEK;NDLAVVDVR;NSTWSGESK;SISLYYTGEK;SKGYAFIEFASFEDAK;TEADAEKTFEEK;TGISDVFAK;VEGTEPTTAFNLFVGNLNFNK;VTLDWAKPK;VTQDELKEVFEDAAEIR	270037	248855	257723	61713.1	56810	57770.8	176198	174770	177704	363705	352018	346360	109537	110276	106582	145827	135517	141187
P19367	HXK1_HUMAN	HK1	Hexokinase-1	31	AEMELGLR;ASGVEGADVVK;DFNPTATVK;EGLLFEGR;FLLSESGSGK;FLSQIESDR;FNTSDVSAIEK;GAALITAVGVR;GAAMVTAVAYR;GDFIALDLGGSSFR;GKFNTSDVSAIEK;GQISETLK;GQISETLKTR;HIDLVEGDEGR;IDEAILITWTK;ITPELLTR;LALLQVR;LNVTVGVDGTLYK;LSDETLIDIMTR;LVDEYSLNAGK;LVPDSDVR;MISGMYLGEIVR;MLPSFVR;MVSGMYLGELVR;MLPTFVR;NILIDFTK;QIEETLAHFHLTK;RLVPDSDVR;SANLVAATLGAILNR;TPDGTENGDFLALDLGGTNFR;TTVGVDGSLYK	143294	132842	160630	42310.1	43757.3	46600.3	116036	115544	123009	173480	160249	151733	70252.9	67560.1	60448.9	114108	120541	115013
P19387	RPB3_HUMAN	POLR2C	DNA-directed RNA polymerase II subunit RPB3	4	FIIENTDLAVANSIR;ITELTDENVK;LGLIPLISDDIVDK;WNPTAGVAFEYDPDNALR	NA	8387.18	8625.77	4811.14	5667.6	2967.84	5679.63	5852.18	5119.45	7999.48	9042.16	8018.19	NA	NA	NA	NA	NA	NA
P19388	RPAB1_HUMAN	POLR2E	DNA-directed RNA polymerases I, II, and III subunit RPABC1	4	ALIVVQQGMTPSAK;EEVTELLAR;GYLVTQDELDQTLEEFK;IQAGDPVAR	20383.5	21475.8	18311.5	NA	NA	NA	6802	7096.52	6205.86	9262.27	6748.5	4851.25	NA	NA	NA	NA	NA	NA
P19404	NDUV2_HUMAN	NDUFV2	NADH dehydrogenase [ubiquinone] flavoprotein 2, mitochondrial	5	AAAVLPVLDLAQR;NSDSILEAIQK;RIEAIVK;VAEVLQVPPMR;VYEVATFYTMYNR	33748.6	32937.6	28145.1	20017.2	18224.9	12781.8	41058.3	45562.1	43792	35754.3	35675.6	33635	NA	10935.8	49753.6	NA	NA	NA
P19447	ERCC3_HUMAN	ERCC3	General transcription and DNA repair factor IIH helicase subunit XPB	4	IIVFADNVFALK;INTIFISK;LGLTATLVR;VLAATDLDAEEEVVAGEFGSR	NA	NA	NA	NA	NA	NA	3955.12	4155.39	3751.91	NA	NA	NA	NA	NA	NA	NA	NA	NA
P19474	RO52_HUMAN	TRIM21	E3 ubiquitin-protein ligase TRIM21	2	LGDTQQSIPGNEER;LQVALGELR	NA	NA	6344.22	NA	NA	NA	5781.07	5166.74	4868.26	NA	11139.1	NA	NA	NA	NA	NA	NA	NA
P19525	E2AK2_HUMAN	EIF2AK2	Interferon-induced, double-stranded RNA-activated protein kinase	7	DLKPSNIFLVDTK;EIELIGSGGFGQVFK;FTFQVIIDGR;IGDFGLVTSLK;KPEDRPNTSEILR;LAVEILNK;LAYLQILSEETSVK	10461.1	NA	NA	NA	NA	NA	5374.44	6347.99	7783.02	4245.14	14933.3	13956.2	NA	NA	NA	NA	NA	NA
P19623	SPEE_HUMAN	SRM	Spermidine synthase	6	AAFVLPEFAR;FLPGMAIGYSSSK;KVLIIGGGDGGVLR;LTLHVGDGFEFMK;VLIIGGGDGGVLR;YQDILVFR	39188.1	34945.1	33799	15531.2	16172.8	15810.2	34318.4	33302	33625.4	28304.8	27118.4	31190.9	22627.8	20310	20089	70005.2	64055.8	43404.6
P19634	SL9A1_HUMAN	SLC9A1	Sodium/hydrogen exchanger 1	3	AFPVLGIDYTHVR;INNYLTVPAHK;SKEPQLIAFYHK	NA	NA	NA	NA	NA	NA	4142.46	4065.09	4306.16	NA	NA	NA	NA	NA	NA	NA	NA	NA
P19784	CSK22_HUMAN	CSNK2A2	Casein kinase II subunit alpha'	11	DVKPHNVMIDHQQK;EPFFHGQDNYDQLVR;HLVSPEALDLLDK;LIDTVKDPVSK;LIDWGLAEFYHPAQEYNVR;REPFFHGQDNYDQLVR;TPALVFEYINNTDFK;VLGTEELYGYLK;VYAEVNSLR;WENFIHSENR;YHIDLDPHFNDILGQHSR	NA	NA	12841.2	10694.9	12993.8	10436.5	12935.5	13225.7	12282.1	18509.2	19552.3	14081.4	NA	NA	13434.1	NA	NA	NA
P19823	ITIH2_HUMAN	ITIH2	Inter-alpha-trypsin inhibitor heavy chain H2	8	FLHVPDTFEGHFDGVPVISK;FYNQVSTPLLR;HLEVDVWVIEPQGLR;IQPSGGTNINEALLR;IYGNQDTSSQLK;SSALDMENFR;TEVNVLPGAK;VQFELHYQEVK	NA	NA	NA	28771.9	22834.2	21058.8	3021.79	4520.91	3660.3	NA	NA	NA	43999.2	36109.8	25061.1	18565.2	22773.3	NA
P19827	ITIH1_HUMAN	ITIH1	Inter-alpha-trypsin inhibitor heavy chain H1	7	AAISGENAGLVR;ELAAQTIK;FAHYVVTSQVVNTANEAR;GFSLDEATNLNGGLLR;GSLVQASEANLQAAQDFVR;LWAYLTIQELLAK;VTFQLTYEEVLK	NA	NA	NA	22086.5	16462.5	18617.3	3546.7	NA	2395.33	NA	NA	NA	26797.7	32216.8	29682.2	NA	NA	NA
P19835	CEL_HUMAN	CEL	Bile salt-activated lipase	3	DQHMAIAWVK;LGAVYTEGGFVEGVNK;NPLFWAK	NA	NA	NA	NA	NA	NA	NA	NA	NA	NA	NA	NA	20491.9	30844.5	20122	604377	601612	623898
P19838	NFKB1_HUMAN	NFKB1	Nuclear factor NF-kappa-B p105 subunit	13	AGADLSLLDR;DLLEVTSGLISDDIINMR;DMVVGFANLGILHVTK;EMDLSVVR;LEPVVSDAIYDSK;LGLGILNNAFR;LGNSVLHLAAK;LMFTAFLPDSTGSFTR;NDLYQTPLHLAVITK;PASVFVQLR;QEDVVEDLLR;RLEPVVSDAIYDSK;VFETLEAR	NA	NA	42693.1	2436.14	NA	2273	16125.7	18261.2	14997	10837.1	25704.5	44286.6	NA	NA	NA	NA	NA	NA
P19878	NCF2_HUMAN	NCF2	Neutrophil cytosol factor 2	9	ADANNQTTEPQLK;DSNELVPLSEDSMK;EALIQLR;EELQVMPGNIVFVLK;GALDAFSAVQDPHSR;GNQLIDYK;LSVPMPYTLK;TQPGLPYSQVR;VLFGFVPETK	NA	NA	NA	5956.65	NA	NA	9087.01	10087.8	9129.59	NA	NA	NA	NA	NA	NA	NA	NA	NA
P19971	TYPH_HUMAN	TYMP	Thymidine phosphorylase	19	ALPLALVLHELGAGR;ALQEALVLSDR;APFAAPSPFAELVLPPQQ;AREQEELLAPADGTVELVR;DGPALSGPQSR;DLVTTLGGALLWLSGHAGTQAQGAAR;DVTATVDSLPLITASILSK;EQEELLAPADGTVELVR;FGGAAVFPNQEQAR;GFVAAVVNGSAQGAQIGAMLMAIR;GLGHTGGTLDK;GMDLEETSVLTQALAQSGQQLEWPEAWR;LGVGAELLVDVGQR;LVEGLSALVVDVK;MLAAQGVDPGLAR;QLPELIR;TLVGVGASLGLR;VAAALDDGSALGR;VAAALTAMDKPLGR	30441.6	24438.7	21330.8	282744	299660	286165	287654	291417	274304	48075.3	43010.8	43091.8	228149	246992	218051	89697.6	83815.6	71107.2
P20020	AT2B1_HUMAN	ATP2B1	Plasma membrane calcium-transporting ATPase 1	3	EANHDGDFGITLAELR;TSPNEGLSGNPADLER;TVIEPMASEGLR	NA	NA	8439.43	NA	NA	NA	5999.1	5427.02	6530.1	NA	NA	NA	NA	NA	NA	NA	NA	NA
P20042	IF2B_HUMAN	EIF2S2	Eukaryotic translation initiation factor 2 subunit 2	8	DASDDLDDLNFFNQK;DYTYEELLNR;EVEPEPTEDKDLEADEEDTR;IFDIDEAEEGVK;IFDIDEAEEGVKDLK;KIFDIDEAEEGVK;KKDASDDLDDLNFFNQK;SPDTILQK	14321.9	NA	10594.5	11996.6	NA	NA	28596.6	27325	30097.1	30177.8	34455.5	39531.5	NA	NA	NA	NA	NA	NA
P20061	TCO1_HUMAN	TCN1	Transcobalamin-1	2	GTSAVNVVLSLK;LVGIQIQTLMQK	18770	24139.7	21497.5	4037.16	3448.76	5801.21	NA	NA	NA	5348.76	NA	3274.6	18624.1	23327	19111.7	NA	10602.4	NA
P20073	ANXA7_HUMAN	ANXA7	Annexin A7	10	DENQSINHQMAQEDAQR;DLLSSVSR;EFSGYVESGLK;GAGTDDSTLVR;GFGTDEQAIVDVVANR;LYQAGEGR;PAANFDAIR;RLLLAIVGQ;SEIDLVQIK;TLGTMIAGDTSGDYR	80646.8	79619.2	76467.8	144683	142493	151679	51761.5	54626.7	53468.6	71097.6	70488.7	62750.8	147027	140791	132053	105366	115274	123295
P20290	BTF3_HUMAN	BTF3	Transcription factor BTF3	4	KLGVNNISGIEEVNMFTNQGTVIHFNNPK;LGVNNISGIEEVNMFTNQGTVIHFNNPK;QLTEMLPSILNQLGADSLTSLR;VQASLAANTFTITGHAETK	NA	21418	27922.6	33640.4	34440.1	34723.9	38871.6	39183.2	37774.3	46560.1	79814.8	64211.2	45017.3	52199.4	38895.6	NA	NA	NA
P20338	RAB4A_HUMAN	RAB4A	Ras-related protein Rab-4A	3	DLDADREVTFLEASR;ETYNALTNWLTDAR;FLVIGNAGTGK	NA	NA	NA	5194.88	NA	NA	5638.52	5403.15	5733.79	NA	NA	NA	NA	NA	NA	NA	NA	NA
P20339	RAB5A_HUMAN	RAB5A	Ras-related protein Rab-5A	8	FEIWDTAGQER;GAQAAIVVYDITNEESFAR;GVDLTEPTQPTR;LVLLGESAVGK;NEPQNPGANSAR;QASPNIVIALSGNK;TSMNVNEIFMAIAK;YHSLAPMYYR	56963.8	41125.6	65808	171708	166336	171045	144149	142784	144883	90266.7	97936.5	92474.4	178390	189720	195979	128504	187135	133882
P20340	RAB6A_HUMAN	RAB6A	Ras-related protein Rab-6A	9	STGGDFGNPLR;ELNVMFIETSAK;GSDVIIMLVGNK;LVFLGEQSVGK;QVSIEEGER;SLIPSYIR;SREDMIDIK;TMYLEDR;VAAALPGMESTQDR	68790.7	60786	76456.8	32411.9	32013.9	38339.7	54879	54334.6	58830.7	82174.2	69190.3	80987	58212.1	45457.5	59228.5	53547.7	48012.2	55385.8
P20585	MSH3_HUMAN	MSH3	DNA mismatch repair protein Msh3	4	GSLLWVLDHTK;NLEILQNQTDMK;STLIGEDVNPLIK;TVILEIPELLSPVEHYLK	NA	NA	NA	NA	NA	NA	3671	3309.69	3006.67	NA	4748.37	NA	NA	NA	NA	NA	NA	NA
P20618	PSB1_HUMAN	PSMB1	Proteasome subunit beta type-1	9	AGGSASAMLQPLLDNQVGFK;AMTTGAIAAMLSTILYSR;DVFISAAER;DVYTGDALR;EGIREETVSLR;FFPYYVYNIIGGLDEEGK;GAVYSFDPVGSYQR;LSEGFSIHTR;NMQNVEHVPLSLDR	160366	141700	141910	256181	250495	250423	109681	103647	112123	108111	119349	99961.8	315284	320393	323781	244324	237035	278407
P20645	MPRD_HUMAN	M6PR	Cation-dependent mannose-6-phosphate receptor	2	HTLADNFNPVSEER;SFESTVGQGSDTYIYIFR	NA	NA	NA	10011.1	10898.7	9174.9	7080.61	6703.28	7034.26	6582.02	4282.03	9949.51	7409.82	8051.68	14956.4	NA	NA	NA
P20674	COX5A_HUMAN	COX5A	Cytochrome c oxidase subunit 5A, mitochondrial	4	GINTLVTYDMVPEPK;ILEVVKDK;LNDFASTVR;WVTYFNKPDIDAWELR	131902	180796	162474	46364.6	39762.7	45897.1	32393.9	47111.1	26933.2	167494	175904	175531	91360.5	109666	90986.5	101239	103613	109595
P20700	LMNB1_HUMAN	LMNB1	Lamin-B1	32	AEHDQLLLNYAK;AGGPTTPLSPTR;ALYETELADAR;DAALATALGDK;DAALATALGDKK;DQMQQQLNDYEQLLDVK;EELMESR;EYEAALNSK;IESLSSQLSNLQK;IGDTSVSYK;IQELEDLLAK;KESDLNGAQIK;KIGDTSVSYK;KQLADETLLK;KSMYEEEINETR;LALDMEISAYR;LAQALHEMR;LAVYIDKVR;LQEKEELR;LQEKEELRELNDR;LREYEAALNSK;LSSEMNTSTVNSAR;LVEVDSGR;LYKEELEQTYHAK;NQNSWGTGEDVK;NSQGEEVAQR;NTSEQDQPMGGWEMIR;QLADETLLK;SLETENSALQLQVTER;SLETENSALQLQVTEREEVR;SMYEEEINETR;TTIPEEEEEEEE…	209161	170256	161245	68507.1	55480.7	55174.4	84349.2	80153.1	71407.6	141621	130367	195601	84231.6	104274	102364	121418	100073	193062
P20774	MIME_HUMAN	OGN	Mimecan	5	DFADIPNLR;DRIEEIR;ESAYLYAR;LEGNPIVLGK;RLPIGSYF	61606.5	70430	61645.7	NA	NA	NA	NA	925.319	NA	4874.07	NA	NA	128551	136768	125632	9717.34	NA	NA
P20810	ICAL_HUMAN	CAST	Calpastatin	13	DKDGKPLLPK;DTMSDQALEALSASLGTR;DTSQSDKDLDDALDK;EADPEDGKPVMDK;GTVPDDAVEALADSLGK;HLLDDNGQDKPVKPPTK;KTEKEESTEVLK;QAEPELDLR;QPDPDENKPMEDK;SESELIDELSEDFDR;SLTPAVPVESKPDKPSGK;TEKEESTEVLK;TKPQDMISAGGESVAGITAISGKPGDK	NA	NA	9563.09	45648.6	59383.1	55463.3	30572.1	28933.9	31443.3	91388.2	85503.9	83230.4	18161.5	21626.9	12837	31131.4	23788.5	24022.5
P20849	CO9A1_HUMAN	COL9A1	Collagen alpha-1(IX) chain	6	GPIDIDGFAVLGK;IESLPIKPR;ITPSQTTDER;LGNNVDFR;VIQEHFAEMAASLK;VVGSATLQVAYK	160752	119550	145843	NA	NA	NA	NA	NA	NA	NA	NA	NA	NA	NA	NA	NA	NA	NA
P20930	FILA_HUMAN	FLG	Filaggrin	47	ADSSGHSQVGQGQSEGPR;DTASHVQSSPVQSDSSTAK;EDNEEGVYDYENTGR;EHGHFSSLSQDSAYHSGIQSR;ELKELLEK;ELLEKEFR;ENLPISGHK;GQSGLVWR;GSPHSSSSYHYQSEGTER;GSSGSQASDSEGHSENSDTQSVSGHGK;GYSPTHREEEYGK;HENTSQVPLQESR;HGSYGSADYDYGESGFR;HHEAASWADSSR;HSASQDGQDTIR;HSASQEGQDTIR;HSASQYGQDTIR;HSGIGHGQASSAVR;HSLVGQGQSSGPR;HSQHGSVSYNSNPVVFK;IDFTEFLLMVFK;KENLPISGHK;KGYSPTHREEEYGK;KIDFTEFLLMVFK;KIDFTEFLLMVFKLAQAYYESTR;LAQAYYESTR;LAQAY…	225000	336171	314177	1130000	929863	929577	12841	14421.3	14112.6	463749	440246	461093	854772	941079	912404	1930000	1840000	2170000
P20936	RASA1_HUMAN	RASA1	Ras GTPase-activating protein 1	12	ATATQFVHHALK;EPYMEGVNPFIK;EQIVEGYYLK;FEITLSNK;GHATDEWFLLSSHIPLK;LLAITELLQQK;LLYPVAPPEPVEDR;QVSSLVLHIEEAHKLPVK;SVQNLANLVEFGAK;TDEQGLIVEDLVEEVGREEDPHEGK;VVSGFVFLR;YYNSIGDIIDHYR	8604.66	7700.5	NA	NA	NA	NA	4031.98	4152.65	4375.42	5739.67	NA	5485.83	NA	NA	NA	NA	NA	NA
P21127	CD11B_HUMAN	CDK11B	Cyclin-dependent kinase 11B	9	APELLLGAK;AQHPNIVTVR;EGFPITSLR;EIVVGSNMDK;FGALLSDQGFDLMNK;IEEGTYGVVYR;IWPGYSELPAVK;IYIVMNYVEHDLK;TSNLLLSHAGILK	6263.37	9460.66	NA	NA	4376.17	NA	7708.2	7690.26	8939.49	10002.3	17555.3	13331.4	NA	NA	NA	NA	NA	NA
P21128	ENDOU_HUMAN	ENDOU	Uridylate-specific endoribonuclease	10	ATGHGEHFSAQELAEQDAFLR;EEIQSISEK;ELYSFLHHQNR;GNEEGDSSGFEHVFSGEVK;KYIATAYIVSST;NMWFGLYSR;PLFTYVNEK;PTYAAFINLLNNYQR;VTGFHNWIR;YGSEQEFVDDLK	NA	NA	NA	15899.2	18716.5	18800.2	63897.2	65635.7	69069.2	6934.26	NA	NA	NA	8853.16	14022.1	NA	NA	NA
P21217;Q11128	FUT3_HUMAN;FUT5_HUMAN	FUT3;FUT5	3-galactosyl-N-acetylglucosaminide 4-alpha-L-fucosyltransferase FUT3	5	FYLAFENSLHPDYITEK;NALEAWAVPVVLGPSR;TELVAWAVSNWKPDSAR;YLQELDKDHAR;YYQSLQAHLK	NA	NA	NA	NA	NA	NA	11553.5	8909.56	12607	NA	NA	NA	NA	NA	NA	NA	NA	NA
P21266	GSTM3_HUMAN	GSTM3	Glutathione S-transferase Mu 3	9	FKLDLDFPNLPYLLDGK;FSWFAGEK;IRVDIIENQVMDFR;ITQSNAILR;LDLDFPNLPYLLDGK;LKPQYLEELPGQLK;LLLEFTDTSYEEK;LTFVDFLTYDILDQNR;VDIIENQVMDFR	52989.6	64440.9	73995.3	39698.3	38756.5	31201.4	8440.17	8550.04	8697.2	40803.7	39522.1	40538.9	27085.1	45124	46319.4	39845.4	39066.9	42349.2
P21281	VATB2_HUMAN	ATP6V1B2	V-type proton ATPase subunit B, brain isoform	16	AVVGEEALTSDDLLYLEFLQK;AVVQVFEGTSGIDAK;EQALAVSR;GFPGYMYTDLATIYER;HVLVILTDMSSYAEALR;IPQSTLSEFYPR;NFIAQGPYENR;NYLSQPR;QIYPPINVLPSLSR;RIPQSTLSEFYPR;SAIGEGMTR;SGQVLEVSGSK;TPVSEDMLGR;TVFETLDIGWQLLR;TVSGVNGPLVILDHVK;YAEIVHLTLPDGTK	46047.5	44551.4	39498.7	48376.5	43840.2	43554.6	77613	77902.9	76784.7	50551.2	51635.3	46530.2	60491.3	61745.1	74481.6	60420.5	57560.6	59806.6
P21283	VATC1_HUMAN	ATP6V1C1	V-type proton ATPase subunit C 1	7	KDDFVLDSEYLVTLLVVVPK;LDAFVEGVVK;NNNLAVTSK;QFGPLVR;VGTLDVLVGLSDELAK;VNFSEAFIAWIHVK;VQENLLANGVDLVTYITR	NA	NA	NA	NA	NA	NA	6099.4	5501.67	5271.09	NA	6484	NA	NA	NA	NA	NA	NA	NA
P21291	CSRP1_HUMAN	CSRP1	Cysteine and glycine-rich protein 1	4	GFGFGQGAGALVHSE;GYGYGQGAGTLSTDK;GYGYGQGAGTLSTDKGESLGIK;HEEAPGHRPTTNPNASK	26287.6	31507.6	36069.1	NA	10119	NA	57929.3	56412.5	59512	47764.1	41172.6	37410.3	27296.9	29123.8	34103.8	32341.2	NA	28208.8
P21333	FLNA_HUMAN	FLNA	Filamin-A	84	AEAGVPAEFSIWTR;AEFTVETR;AEISFEDR;AFGPGLQGGSAGSPAR;AGNNMLLVGVHGPR;AGQSAAGAAPGGGVDTR;AGVAPLQVK;ALTQTGGPHVK;ANLPQSFQVDTSK;ASGPGLNTTGVPASLPVEFTIDAK;AWGPGLEGGVVGK;AYGPGIEPTGNMVK;DAEMPATEKDLAEDAPWK;DAGEGGLSLAIEGPSK;DAGEGLLAVQITDPEGK;DAGEGLLAVQITDPEGKPK;DAGYGGLSLSIEGPSK;DAPQDFHPDR;DKGEYTLVVK;DVDIIDHHDNTYTVK;EAGAGGLAIAVEGPSK;EATTEFSVDAR;EGPYSISVLYGDEEVPR;ENGVYLIDVK;ETGEHLVHVK;FADQHVPGSPFSVK;FGGEHVPNSPFQV…	216263	206337	206769	68285.7	67066.4	65434	303231	298306	302924	230066	233739	235717	131929	139240	151217	138502	140544	125718
P21359	NF1_HUMAN	NF1	Neurofibromin	2	AGNPIFYYVAR;HPSPAIVAR	NA	NA	NA	NA	NA	NA	5653.29	NA	4218.62	NA	NA	NA	NA	NA	NA	NA	NA	NA
P21397	AOFA_HUMAN	MAOA	Amine oxidase [flavin-containing] A	12	DIWVQEPESK;DVPAVEITHTFWER;FVGGSGQVSER;IFFAGTETATK;IFSVTNGGQER;IHFRPELPAER;IIGFSTSVTALGFVLYK;IMDLLGDQVK;LLTEYGVSVLVLEAR;NLPSVSGLLK;VLGSQEALHPVHYEEK;VTEKDIWVQEPESK	31786.7	NA	NA	NA	15040.4	23483.1	21721.7	21248.3	22542.7	NA	11386.3	18688.6	NA	NA	NA	NA	NA	NA
P21399	ACOHC_HUMAN	ACO1	Cytoplasmic aconitate hydratase	16	ANYLASPPLVIAYAIAGTIR;AVLAESYER;EFNSYGSR;GPFLLGIK;IDFEKEPLGVNAK;IETVNESWNALATPSDK;IIPPGSGIIHQVNLEYLAR;LFFWNSK;NIEVPFKPAR;NQDLEFER;PHPLVTSTDIVLTITK;QAPQTIHLPSGEILDVFDAAER;VILQDFTGVPAVVDFAAMR;VLLEAAIR;YQQAGLPLIVLAGK;YTIIIPENLKPQMK	54424	55943.8	63351.4	24590.8	20420.1	24095	13469.3	11938.8	13252.6	41886.6	48609.1	43433.6	30325.5	30858.9	33967.7	16678.7	NA	NA
P21695	GPDA_HUMAN	GPD1	Glycerol-3-phosphate dehydrogenase [NAD(+)], cytoplasmic	3	ANATGISLIK;IVGGNAAQLAQFDPR;LISEVIGER	NA	NA	NA	10845.6	11215.9	17071.2	NA	NA	8108.69	56487	63339.2	64601	42777	46408.1	51382.8	NA	NA	NA
P21796	VDAC1_HUMAN	VDAC1	Voltage-dependent anion-selective channel protein 1	13	GALVLGYEGWLAGYQMNFETAK;GYGFGLIK;KLETAVNLAWTAGNSNTR;LTFDSSFSPNTGK;LTLSALLDGK;SENGLEFTSSGSANTETTK;TDEFQLHTNVNDGTEFGGSIYQK;TKSENGLEFTSSGSANTETTK;VNNSSLIGLGYTQTLK;VNNSSLIGLGYTQTLKPGIK;VTQSNFAVGYK;WNTDNTLGTEITVEDQLAR;WTEYGLTFTEK	106583	115632	126095	266419	256636	267968	312518	309056	298084	161439	210336	210113	368709	546934	319075	149283	178094	169905
P21810	PGS1_HUMAN	BGN	Biglycan	5	DLPETLNELHLDHNK;ELHLDNNK;IQAIELEDLLR;LAIQFGNYK;LGLGHNQIR	55810.9	36557.5	48280	10778.1	NA	18733.8	NA	NA	NA	85407.4	100156	67374.6	96815.2	86717.4	89590	NA	NA	28855.3
P21860	ERBB3_HUMAN	ERBB3	Receptor tyrosine-protein kinase erbB-3	2	LAEVPDLLEK;LTQLTEILSGGVYIEK	NA	NA	NA	NA	NA	12594	NA	3302.79	3130.43	NA	NA	NA	29308.9	NA	NA	NA	NA	NA
P21912	SDHB_HUMAN	SDHB	Succinate dehydrogenase [ubiquinone] iron-sulfur subunit, mitochondrial	9	AGDKPHMQTYEVDLNK;DDFTEER;DLVPDLSNFYAQYK;IKNEVDSTLTFR;IYPLPHMYVIK;LQDPFSLYR;QQYLQSIEER;RIDTNLNK;WDPDKAGDKPHMQTYEVDLNK	NA	29626.4	28694.1	NA	NA	NA	36572.6	36998.3	36906.4	36941.9	30416.2	37455.5	NA	33158	NA	NA	NA	NA
P21941	MATN1_HUMAN	MATN1	Cartilage matrix protein	16	AALLQAVR;AFGDAEGGR;ASGVELFAIGVGSVDK;EIASEPVAEHYFYTADFK;FISQIVDTLDVSDK;LAQVGLVQYSSSVR;MFAVGVGNAVEDELR;SQDYINDAAK;SVRPENFELVK;SVRPVEFEK;TRPTDLVFVVDSSR;VEGLLQALTR;VGIVFTDGR;VGMVNYASTVK;VVIVVTDGRPQDSVQDVSAR;YLIDNSFTVSSGAR	237791	227559	221884	NA	NA	NA	NA	NA	NA	6484.84	7966.8	6286.77	NA	NA	NA	NA	NA	NA
P21964	COMT_HUMAN	COMT	Catechol O-methyltransferase	7	EVVDGLEK;KKYDVDTLDMVFLDHWK;KYDVDTLDMVFLDHWK;KYDVDTLDMVFLDHWKDR;MVDFAGVK;VTLVVGASQDIIPQLK;YDVDTLDMVFLDHWK	18061.9	21435.9	28462.8	23157.3	31182.9	26450.1	26216.1	26418.5	24192.5	32863.8	33839	36073.9	21540.6	24352.4	16446.1	NA	NA	NA
P22033	MUTA_HUMAN	MMUT	Methylmalonyl-CoA mutase, mitochondrial	10	AGQQGLSVAFDLATHR;DTMDLPEELPGVKPFTR;GDVGMAGVAIDTVEDTK;GKNPEDLIWHTPEGISIKPLYSK;IDSGSEVIVGVNK;IIADIFEYTAK;ILFDGIPLEK;LTGTIQNDILK;NTQIIIQEESGIPK;TGLQAGLTIDEFAPR	8958.29	16654	10771.6	NA	7285.79	8056.26	7659.05	8507.15	8930.68	9885.55	13846.4	12075.2	18164.1	10752.3	14788	22697	14190.5	18025.3
P22059	OSBP1_HUMAN	OSBP	Oxysterol-binding protein 1	12	ATEDGTPYDPYK;FVPYSYFSR;GATVLPANTPGNVGSGK;IPMPVNFNEPLSMLQR;IRLEETLEQLAK;KVTTTVHNIIVGK;LTEDLEYHELLDR;TSKPFNPLLGETFELDR;TSKPFNPLLGETFELDRLEENGYR;VQPVIGENGGDAR;VTTTVHNIIVGK;WVTALELAK	15300.1	21758.3	19755.3	9906.25	8918.13	12149.2	11518.5	11599.6	10022	11101	13234.8	15297.7	NA	NA	NA	NA	NA	NA
P22061	PIMT_HUMAN	PCMT1	Protein-L-isoaspartate(D-aspartate) O-methyltransferase	8	ELVDDSVNNVR;KDDPTLLSSGR;LILPVGPAGGNQMLEQYDK;SGGASHSELIHNLR;TDKVFEVMLATDR;VFEVMLATDR;VIGIDHIK;VQLVVGDGR	19498.6	18010.5	19325.2	3963	6819.15	NA	16258.1	16399	18596.3	14079.2	15663	15997.6	10660.5	13451	NA	18478.6	12114.8	NA
P22087	FBRL_HUMAN	FBL	rRNA 2'-O-methyltransferase fibrillarin	11	DHAVVVGVYRPPPK;IVALNAHTFLR;LAAAILGGVDQIHIK;LAAAILGGVDQIHIKPGAK;MLIAMVDVIFADVAQPDQTR;MQQENMKPQEQLTLEPYER;NGGHFVISIK;NLVPGESVYGEK;RVSISEGDDKIEYR;TNIIPVIEDAR;VSISEGDDKIEYR	115986	114684	96073.1	31642.5	29520.3	30898.7	43306.5	47727.3	48377.4	102190	108363	114193	39363	57226.6	60195.4	62813.9	75741.1	60614.8
P22102	PUR2_HUMAN	GART	Trifunctional purine biosynthetic protein adenosine-3	27	AFAHITGGGLLENIPR;AIAFLQQPR;AVQEIMQEK;DIQQHKEEAWVIGSVVAR;DPLLASGTDGVGTK;EEAWVIGSVVAR;EHTLAWK;ENLISALEEAK;ENLISALEEAKK;EPNSSAQIDIVISNK;ESGVDIAAGNMLVK;FEGAIYR;GDTVATLSER;GVEITGFPEAQALGLEVFHAGTALK;IEFVVVGPEAPLAAGIVGNLR;IKDTVLQR;ILSGPFVQK;ITEGDVVVGIASSGLHSNGFSLVR;IYSHSLLPVLR;LGVDLDAQTWR;MLNIHPSLLPSFK;NLIESMQINGSVLK;TVAPMPPAQDHK;VDLGGFAGLFDLK;VFSWLQQEGHLSEEEMAR;VLAVTAIR;VLIIGSGGR	63983.4	70223.6	57623.7	21160.1	23871.2	23384.4	43872.9	45904	45428.3	52658.7	59375.5	45456.6	42402.7	34525.5	27886.4	30110.4	NA	19438.6
P22105	TENX_HUMAN	TNXB	Tenascin-X	5	FDSFTVQYK;FVVSYVSAGNQR;GLAPGQEYQVTVR;SVTVTPLDAGR;VGPVSAVGVTAPK	NA	NA	NA	NA	NA	NA	NA	NA	NA	18195.2	20878.1	13856.2	NA	NA	NA	NA	NA	NA
P22223	CADH3_HUMAN	CDH3	Cadherin-3	7	ATYLIMGGDDGDHFTITTHPESNQGILTTR;ETGWLLLNKPLDREEIAK;FTQDTFR;GLEARPEVVLR;LTVTDLDAPNSPAWR;PANPDEIGNFIIENLK;STGTISVISSGLDR	NA	NA	NA	NA	NA	NA	22344.3	21210.9	18862.9	22969.3	18697.2	19838.4	NA	NA	NA	NA	NA	NA
P22234	PUR6_HUMAN	PAICS	Bifunctional phosphoribosylaminoimidazole carboxylase/phosphoribosylaminoimidazole succinocarboxamide synthetase	13	ATAEVLNIGKK;AEYEGDGIPTVFVAVAGR;ASILNTWISLK;DDANNDPQWSEEQLIAAK;DLKEVTPEGLQMVK;DQITAGNAAR;EIVLADVIDNDSWR;EVTPEGLQMVK;EVYELLDSPGK;IEFGVDVTTK;IKAEYEGDGIPTVFVAVAGR;NFEWVAER;TKEVYELLDSPGK	40172.2	31686.3	34253.9	83725.5	74241.4	82570	53454	54210.8	52156.2	47056.4	38977.5	41221.7	139298	116917	116814	46287.3	34362.2	62742.4
P22304	IDS_HUMAN	IDS	Iduronate 2-sulfatase	9	ELIAYSQYPR;ENGYVTMSVGK;FRDLEEDPYLPGNPR;LYDFNSYWR;PSDIPQWNSDKPSLK;QSTEQAIQLLEK;QSYFASVSYLDTQVGR;TASLPEAGEK;YSNFDVATHVPLIFYVPGR	NA	6093.42	7209.71	28542.3	24558	27591	3600.6	2069.34	2333.95	6566.61	5658.09	9019.61	35691.3	42914.2	32788.1	40977.8	34533.5	33135.3
P22307	SCP2_HUMAN	SCP2	Sterol carrier protein 2	10	DYPDLAEEAGK;EATWVVDVK;GSVLPNSDKK;HVDLLINK;KLEEEGEQFVK;LQNLQLQPGNAK;MNPQSAFFQGK;VFVVGVGMTK;WVINPSGGLISK;YGLSAHPVAPQMFGYAGK	8340.47	NA	NA	23458.8	24838.1	19750.1	35110.2	41900.9	39875.7	22085.5	20235.3	20897.2	77556.9	61903.2	59353.8	NA	NA	NA
P22314	UBA1_HUMAN	UBA1	Ubiquitin-like modifier-activating enzyme 1	32	AAVATFLQSVQVPEFTPK;AENYDIPSADR;ALPAVQQNNLDEDLIR;ATLPSPDKLPGFK;AVTLHDQGTAQWADLSSQFYLR;AVTLHDQGTAQWADLSSQFYLREEDIGK;DEFEGLFK;DNPGVVTCLDEAR;FEVQGLQPNGEEMTLK;GNVQVVIPFLTESYSSSQDPPEK;HQYYNQEWTLWDR;IHVSDQELQSANASVDDSR;IHVSDQELQSANASVDDSRLEELK;KLAYVAAGDLAPINAFIGGLAAQEVMK;KPLLESGTLGTK;LAGTQPLEVLEAVQR;LDQPMTEIVSR;LKSDTAAAAVR;LQTSSVLVSGLR;MYPIDFEKDDDSNFHMDFIVAASNLR;NEEDAAELVALAQAVNAR;NFPNAIEHTLQWAR;NGFLNLA…	204654	202132	205049	62107.2	53095.4	59310.8	196431	201233	198773	210856	204010	213317	82547.9	85128.4	72462.9	58610.4	45425.2	50779.5
P22352	GPX3_HUMAN	GPX3	Glutathione peroxidase 3	5	FLVGPDGIPIMR;LFWEPMK;MDILSYMR;PGGGFVPNFQLFEK;QEPGENSEILPTLK	NA	NA	NA	15166.4	13544	14490.6	14269.1	13839.4	13238.1	NA	NA	NA	NA	NA	15015.8	NA	NA	NA
P22392	NDKB_HUMAN	NME2	Nucleoside diphosphate kinase B	5	DRPFFPGLVK;EISLWFKPEELVDYK;NIIHGSDSVK;QHYIDLK;YMNSGPVVAMVWEGLNVVK	61945.8	57840.2	51127.6	12863.7	13916.7	23813.8	83868.9	115431	119155	53603.7	46384.5	53575.4	65014.9	70584.1	67393.4	82510.3	79031.5	96539.1
P22570	ADRO_HUMAN	FDXR	NADPH:adrenodoxin oxidoreductase, mitochondrial	13	DVTVPELR;FGVAPDHPEVK;ILLTPPEHLER;LDAEEVAR;LEGVDEATR;LGVIPNVEGR;LTELLLR;LVDPQEMLR;NVINTFTQTAHSGR;PGYAAIQALLSSR;PILDPVDFLGLQDK;QPVPFGLVR;SPQQVLPSPDGR	16005.1	15824.8	12891.3	11620.8	12920.8	12736.7	18806.5	17094.2	18382.2	42478.7	37067.4	39163.5	15879.4	24923.9	NA	NA	NA	NA
P22626	ROA2_HUMAN	HNRNPA2B1	Heterogeneous nuclear ribonucleoproteins A2/B1	21	DYFEEYGK;DYFEEYGKIDTIEIITDR;EESGKPGAHVTVK;GFGFVTFDDHDPVDK;GFGFVTFDDHDPVDKIVLQK;GFGFVTFSSMAEVDAAMAAR;GFGFVTFSSMAEVDAAMAARPHSIDGR;GGGGNFGPGPGSNFR;GGNFGFGDSR;IDTIEIITDR;KLFIGGLSFETTEESLR;KLFVGGIK;LFIGGLSFETTEESLR;LFVGGIKEDTEEHHLR;LTDCVVMR;NMGGPYGGGNYGPGGSGGSGGYGGR;NYYEQWGK;QEMQEVQSSR;RGFGFVTFDDHDPVDK;TLETVPLER;YHTINGHNAEVR	601052	571467	554349	143323	148870	129930	315330	316697	310372	665083	652261	682413	233304	252294	227965	293069	298895	277466
P22676	CALB2_HUMAN	CALB2	Calretinin	12	ELENFFQELEK;EMNIQQLTNYR;GFLSDLLK;HFDADGNGYIEGK;LGLSEMSR;LLPVQENFLLK;LQEYTQTILR;LTSEEFNAIFTFYDKDR;MFDLNGDGK;QHVGSSAEFMEAWR;SGYIDEHELDALLK;SGYIDEHELDALLKDLYEK	NA	NA	NA	9758.54	4908.09	NA	31366.4	28947.6	29434.5	5734.94	8780.72	5681.03	28648.8	36978.8	33058	NA	NA	NA
P22681	CBL_HUMAN	CBL	E3 ubiquitin-protein ligase CBL	2	ADAAEFWR;GTEPIVVDPFDPR	NA	NA	NA	NA	NA	NA	2453.41	2789.47	2403.88	NA	NA	NA	NA	NA	NA	NA	NA	NA
P22694	KAPCB_HUMAN	PRKACB	cAMP-dependent protein kinase catalytic subunit beta	2	DLKPENLLIDHQGYIQVTDFGFAK;ILQAVNFPFLVR	9687.27	12533.5	14406.8	NA	NA	2104.06	3388.94	3740.68	3921.96	10200.5	10388.4	8904.34	NA	NA	NA	NA	NA	NA
P22695	QCR2_HUMAN	UQCRC2	Cytochrome b-c1 complex subunit 2, mitochondrial	13	ATAAPAGAPPQPQDLEFTK;AVAFQNPQTHVIENLHAAAYR;GDVDILMEFLLNVTTAPEFR;LPNGLVIASLENYSPVSR;MALIGLGVSHPVLK;NALANPLYCPDYR;QVAEQFLNMR;RWEVADLQPQLK;SMAASGNLGHTPFVDEL;TIAQGNLSNTDVQAAK;VTSEELHYFVQNHFTSAR;WEVADLQPQLK;YEDFSNLGTTHLLR	57683.5	43873.9	43117	39802.3	35632.7	33766.2	74678	74891.3	80017.8	38793.3	42359	38410.4	26393.4	42076.3	36350.9	41005.6	31005.8	41663.8
P22735	TGM1_HUMAN	TGM1	Protein-glutamine gamma-glutamyltransferase K	37	AIGTLIVTK;AISSNMREDITYLYK;ASGQNLNLR;AVETAAAHGSKPNVYANR;EDITYLYK;EDITYLYKHPEGSDAER;EGMLVVNGVDLLSSR;EHHTDEYEYDELIVR;ESGQVLAK;EVELAPGASDR;EYRPHLVDQGAMLLNVSGHVK;GQPFHMLLLLSR;GSGVNAAGDGTIR;GTHVIIPVGK;GTNPSAWVGSVEILLSYLR;ILNVGDIGGNETVTLR;ITLELLIGNNPEVGK;IVYVEEK;IYYGTEAQIGER;KAVETAAAHGSKPNVYANR;KEVELAPGASDR;LEGSGLQR;LEGSGLQRPK;NAADDDWGPEPSDSR;NPLPVTLTNVVFR;PHLVDQGAMLLNVSGHVK;QEYVLNESGR;QSFVPVR;QSFVPVRPG…	89048.8	128924	93750.9	755546	748512	726370	195725	184256	222795	97678.4	79207	74920.3	702847	813340	746465	391258	357822	338939
P22760	AAAD_HUMAN	AADAC	Arylacetamide deacetylase	6	AAPLLADDNK;FWSEYFTTDR;GHVYNNPNYGSSELAK;LINQYIEWLK;TIQNLATFVELLGLHHFMDSFK;YHFPIQFEDVYNALR	NA	NA	NA	79997.7	91456.8	83252.4	NA	NA	NA	NA	NA	NA	NA	NA	47143.8	NA	NA	NA
P22830	HEMH_HUMAN	FECH	Ferrochelatase, mitochondrial	3	DLMTLPIQNK;GDPYPQEVSATVQK;YVHPLTEEAIEEMER	NA	NA	NA	NA	NA	NA	19990.2	15779.2	16470.1	NA	NA	15522.5	NA	NA	NA	NA	NA	NA
P23083	HV102_HUMAN	IGHV1-2	Immunoglobulin heavy variable 1-2	2	ASGYTFTGYYMHWVR;DTSISTAYMELSR	NA	NA	NA	NA	NA	3921.65	5430.32	5748.13	5912.96	NA	NA	NA	NA	NA	NA	NA	NA	NA
P23141	EST1_HUMAN	CES1	Liver carboxylesterase 1	5	AGQLLSELFTNR;AISESGVALTSVLVK;FLSLDLQGDPR;FWANFAR;TPEELQAER	24362.2	18602.5	13602	8698.69	10679.6	NA	NA	NA	NA	12653.5	13203.7	18332.3	NA	16032.4	NA	NA	NA	NA
P23142	FBLN1_HUMAN	FBLN1	Fibulin-1	4	AITPPHPASQANIIFDITEGNLR;EFTRPEEIIFLR;GYHLNEEGTR;TGYYFDGISR	124544	130194	117333	NA	NA	NA	2374.79	2039.67	2698.91	13611.7	14094	14547.3	35450.1	41669.9	41338.4	NA	NA	NA
P23193	TCEA1_HUMAN	TCEA1	Transcription elongation factor A protein 1	5	DTYVSSFPR;EMLAAALR;IGMSVNAIR;NAAGALDLLK;QSTDEEVTSLAK	NA	NA	NA	NA	NA	NA	5215.22	3890.82	4763.15	25126.6	20651.1	31739.9	18378.6	NA	NA	NA	NA	NA
P23219	PGH1_HUMAN	PTGS1	Prostaglandin G/H synthase 1	6	AEHPTWGDEQLFQTTR;ALGHGVDLGHIYGDNLER;IVIEEYVQQLSGYFLQLK;LILIGETIK;LQPFNEYR;QLPDAQLLAR	NA	NA	NA	91593.3	85473.3	85009.7	3443.34	4440.12	3251.75	NA	NA	NA	45466.6	51188	48963.5	19556.7	NA	18349.6
P23229	ITA6_HUMAN	ITGA6	Integrin alpha-6	19	AEALPLQR;DFHYIVFGAPGTYNWK;DSMFGIAVK;FSLFAER;FSYLPIQK;LETTSNQDNLAPITAK;LIATFPDTLTYSAYR;LLLVGAPR;LNYLDILMR;LPNAGTQVR;NSYPDVAVGSLSDSVTIFR;SEDEVGSLIEYEFR;TAHIDVHFLK;VFIYHGSANGINTK;VFIYHGSANGINTKPTQVLK;VNSLPEVLPILNSDEPK;VVIELLLSVSGVAK;WNNVKPIR;YTQELTLK	65464.7	62727.2	51861	12696.9	12844.8	14236.8	14150.3	15321.8	13875.3	53304.4	54012.7	52381.9	22155.6	31773.8	29902.5	32423.7	29188.2	41409.2
P23246	SFPQ_HUMAN	SFPQ	Splicing factor, proline- and glutamine-rich	16	AELDDTPMR;AVVIVDDR;FAQHGTFEYEYSQR;FATHAAALSVR;FGQGGAGPVGGQGPR;GIVEFASKPAAR;GMGPGTPAGYGR;ISDSEGFK;LFVGNLPADITEDEFK;LFVGNLPADITEDEFKR;MGYMDPR;NLSPYVSNELLEEAFSQFGPIER;PVIVEPLEQLDDEDGLPEK;RMEELHNQEMQK;SPPPGMGLNQNR;YGEPGEVFINK	569524	581260	604863	135774	130467	125573	229839	213852	218028	489237	499123	442258	169839	210838	201208	183925	163435	163579
P23258	TBG1_HUMAN	TUBG1	Tubulin gamma-1 chain	7	AVLLDLEPR;DNFDEMDTSR;EAFLEQFR;KDVFFYQADDEHYIPR;LHFLMTGYTPLTTDQSVASVR;VIHSILNSPYAK;YPGYMNNDLIGLIASLIPTPR	36022.6	41482	43086.9	NA	NA	NA	7717.63	7783.3	7575.29	23882.6	30910.3	32792.1	NA	NA	NA	NA	NA	NA
P23280	CAH6_HUMAN	CA6	Carbonic anhydrase 6	7	HVIEIHIVHYNSK;IEEILDYLR;LENSLLDHR;NYPENTYYSNFISHLANIK;QSPINLQR;SYDIAQDAPDGLAVLAAFVEVK;TTLTGLDVQDMLPR	33032.1	41573.6	40597.3	29864.5	36233.2	34046.2	10314.4	11067.2	12323.6	11335	15947.6	12111.7	68426.4	78330.5	64946	89422.5	66960.3	80855.3
P23284	PPIB_HUMAN	PPIB	Peptidyl-prolyl cis-trans isomerase B	11	DFMIQGGDFTR;DTNGSQFFITTVK;FPDENFK;HYGPGWVSMANAGK;IEVEKPFAIAK;IEVEKPFAIAKE;IGDEDVGR;TVDNFVALATGEK;VIFGLFGK;VIKDFMIQGGDFTR;VLEGMEVVR	254731	244012	247960	53770.1	55799.4	61684	193788	197403	199775	347799	342155	360423	152384	151646	130288	571062	594948	719422
P23368	MAOM_HUMAN	ME2	NAD-dependent malic enzyme, mitochondrial	12	ALTSQLTDEELAQGR;DRTQQYDDLIDEFMK;GLFISISDR;HISDSVFLEAAK;IETQDIQALR;ILGLGDLGVYGMGIPVGK;LFTPDVIR;NTLIQFEDFGNHNAFR;SIVDNWPENHVK;TQQYDDLIDEFMK;VTEYLYANK;YIYIMGIQER	29428.4	25123.3	35249.4	NA	NA	NA	9385.81	10319.5	10606.2	15573.5	23154.4	21461.1	NA	NA	NA	NA	NA	NA
P23378	GCSP_HUMAN	GLDC	Glycine dehydrogenase (decarboxylating), mitochondrial	2	HLAPFLPNHPVISLK;LNSSSELAPITWK	NA	NA	NA	NA	NA	NA	1952.61	1762.53	1739.55	NA	NA	NA	NA	NA	NA	NA	NA	NA
P23381	SYWC_HUMAN	WARS1	Tryptophan--tRNA ligase, cytoplasmic	11	PNSEPASLLELFNSIATQGELVR;ALIEVLQPLIAEHQAR;DLTLDQAYSYAVENAK;DMNQVLDAYENK;GPSSEAMHVGHLIPFIFTK;HVTFNQVK;IDKELINR;KALIEVLQPLIAEHQAR;MSASDPNSSIFLTDTAK;PALLHSTFFPALQGAQTK;WLQDVFNVPLVIQMTDDEK	NA	NA	NA	6667.25	8120.93	NA	19489.9	21136.5	20324.1	17177.6	NA	NA	NA	NA	NA	NA	NA	NA
P23396	RS3_HUMAN	RPS3	Small ribosomal subunit protein uS3	18	AELNEFLTR;DEILPTTPISEQK;ELAEDGYSGVEVR;ELTAVVQK;ELTAVVQKR;FGFPEGSVELYAEK;FIMESGAK;FVADGIFK;FVDGLMIHSGDPVNYYVDTAVR;GGKPEPPAMPQPVPTA;IMLPWDPTGK;IRELTAVVQK;KFVADGIFK;KPLPDHVSIVEPK;KPLPDHVSIVEPKDEILPTTPISEQK;RFGFPEGSVELYAEK;TEIIILATR;TQNVLGEK	442531	478445	447569	267427	249151	274382	370168	385965	397693	475714	516908	513356	325867	310213	338781	287720	302375	345326
P23458	JAK1_HUMAN	JAK1	Tyrosine-protein kinase JAK1	4	IREEWNNFSYFPEITHIVIK;LSDPGIPITVLSR;NVLVESEHQVK;YLATLETLTK	NA	NA	NA	NA	1645.64	NA	3389.11	3008.66	3483.66	NA	NA	NA	NA	NA	NA	NA	NA	NA
P23469	PTPRE_HUMAN	PTPRE	Receptor-type tyrosine-protein phosphatase epsilon	14	AEGLLDVFQAVK;DFLVTLNQPQAR;GMIDLIAAVQK;IGLEEEFR;KYFPIPVEHLEEEIR;NDTLSEAISIR;QETVNDFWR;RGQEYTDYINASFIDGYR;SATIVMLTNLK;TGTFIALSNILER;VDVFEFVSR;VIQIIPYDFNR;VKAEGLLDVFQAVK;VVQDFIDIFSDYANFK	NA	NA	NA	13704.3	15116.6	15797.1	18324.2	17586.4	17817	NA	NA	NA	NA	NA	NA	NA	NA	NA
P23471	PTPRZ_HUMAN	PTPRZ1	Receptor-type tyrosine-protein phosphatase zeta	2	AIIDGVESVSR;VILSLVSTR	NA	NA	NA	NA	NA	NA	6248.42	NA	5472.56	NA	NA	NA	NA	NA	NA	NA	NA	NA
P23497	SP100_HUMAN	SP100	Nuclear autoantigen Sp-100	3	LLYDIVFK;TFPFLEGLR;VVYNVLSELEK	NA	NA	NA	NA	NA	NA	2584.84	2523.27	2465.82	NA	NA	NA	NA	NA	NA	NA	NA	NA
P23526	SAHH_HUMAN	AHCY	Adenosylhomocysteinase	17	SDKLPYK;AGIPVYAWK;ALDIAENEMPGLMR;ATDVMIAGK;DGPLNMILDDGGDLTNLIHTK;ESLIDGIK;GISEETTTGVHNLYK;IILLAEGR;KALDIAENEMPGLMR;KLDEAVAEAHLGK;VADIGLAAWGR;VAVVAGYGDVGK;VNIKPQVDR;VPAINVNDSVTK;WLNENAVEK;YPQLLPGIR;YSASKPLK	221835	210851	202265	151898	168789	166608	181966	185066	172909	139305	141037	160142	285838	246799	265727	176761	173613	159935
P23528	COF1_HUMAN	CFL1	Cofilin-1	12	ASGVAVSDGVIK;EDLVFIFWAPESAPLK;EILVGDVGQTVDDPYATFVK;ESKKEDLVFIFWAPESAPLK;KEDLVFIFWAPESAPLK;KNIILEEGK;KNIILEEGKEILVGDVGQTVDDPYATFVK;LGGSAVISLEGK;LGGSAVISLEGKPL;NIILEEGKEILVGDVGQTVDDPYATFVK;SSTPEEVK;YALYDATYETK	226028	211957	199790	168754	169635	171758	357975	347499	343388	269623	277184	277851	194903	171144	215809	42276.2	25874.1	54939.8
P23588	IF4B_HUMAN	EIF4B	Eukaryotic translation initiation factor 4B	5	AASIFGGAKPVDTAAR;RGDDSFGDKYR;SILPTAPR;VAPAQPSEEGPGR;VDVADQAQDKDRDDR	32297.7	29932.4	17541.9	7437.82	5857.77	5356.51	9899.88	12244.6	6142.4	48003.9	52988.9	51099.1	28955	NA	17545.1	30485.1	25142.9	27071.1
P23610	HAP40_HUMAN	F8A1	40-kDa huntingtin-associated protein	3	DLGQPAAAAGHFQR;KPNVAEAGEQFGQLGR;VLLLLLLQPPPAK	NA	NA	NA	NA	NA	NA	2815.68	2388.14	3803.64	NA	NA	NA	NA	NA	NA	NA	NA	NA
P23634	AT2B4_HUMAN	ATP2B4	Plasma membrane calcium-transporting ATPase 4	19	ADVGFAMGIAGTDVAK;DAEGLDEIDHAEMELR;EASDIILTDDNFTSIVK;GIIDSTVGEHR;GQILWFR;IDESSLTGESDHVK;KADVGFAMGIAGTDVAK;MVTGDNINTAR;MTVVQAYIGGIHYR;NEKGEVEQEKLDK;NGQLIQLPVAEIVVGDIAQVK;NVYDSISK;QVVAVTGDGTNDGPALK;SLDKDPMLLSGTHVMEGSGR;TQDGVALEIQPLNSQEGIDNEEKDKK;TSPVEGLSGNPADLEK;VLDLIVNGISINSAYTSK;VLPANSMAESR;YGDLLPADGILIQGNDLK	48180.6	66643.1	54565.8	16187.1	17904.8	23652.5	23992.6	27765.5	26867.3	32550	39341	33423.8	NA	NA	58367.5	NA	NA	NA
P23743	DGKA_HUMAN	DGKA	Diacylglycerol kinase alpha	16	AGATTVPLLVLLGLEMTLK;EIDYDGSGSVSQAEWVR;FQYILNPR;IDPVPNTHPLLVFVNPK;IYLEVDNVPR;KDIGVQSHVWVR;NGILDSSEVDK;QVFNLLK;RLEVVGLEGAIEMGQIYTK;RPHGDIYGINQALGATAK;TMDDLNLSTSEALR;VAEYLDWDVSELRPILQEMMK;VITDPDILK;WGGGYEGQNLAK;WSVEVIPQQTEEK;YVQGDAIGYEGFQQFLK	NA	NA	NA	9076.91	10755.3	8941.96	15699.5	15439.8	16680.9	NA	6690.3	NA	NA	NA	NA	NA	NA	NA
P23786	CPT2_HUMAN	CPT2	Carnitine O-palmitoyltransferase 2, mitochondrial	19	AGLLEPEVFHLNPAK;ALEDMFDALEGK;ATNMTVSAIR;DELFTDDKAR;DIWAELR;DSTQTPAVTPQSQPATTDSTVTVQK;DSVVLNFNPFMAFNPDPK;EAAMGQGFDR;ELHEQLVALDK;FFNEVFK;HTSYISGPWFDMYLSAR;KGNFYIFDVLDQDGNIVSPSEIQAHLK;LMSSGNEESLR;LNFELTDALK;LSPDAVAQLAFQMAFLR;SEYNDQLTR;SFNLIIAK;TETIRPASVYTK;YLSAQKPLLNDGQFR	NA	NA	NA	6545.92	6706.24	10687.8	27524	28338	27786.8	NA	NA	NA	NA	NA	NA	NA	NA	NA
P23919	KTHY_HUMAN	DTYMK	Thymidylate kinase	8	GALIVLEGVDR;LLSSYLQK;SDVEDHSVHLLFSANR;SIEAVHEDIR;TATEKPLGELWK;WEQVPLIK;YAFSGVAFTGAK;YENGAFQER	50640.4	51046.9	55682.3	NA	NA	NA	9903.44	11055.8	11521.2	37178.9	43227.1	32714.8	NA	NA	NA	NA	NA	NA
P23921	RIR1_HUMAN	RRM1	Ribonucleoside-diphosphate reductase large subunit	13	DFSYNYFGFK;EQGPYETYEGSPVSK;HPDYAILAAR;IAVSNLHK;LNSAIIYDR;LNSAIIYDRDFSYNYFGFK;LTSMHFYGWK;LYASYEK;STLDIVLANK;STLDIVLANKDR;TVWEISQK;VLSGEFQIVNPHLLK;YPFESAEAQLLNK	17065.4	16885.8	19477.1	3629.31	4931.76	5774.77	12375.8	12758.2	13671	14859	19994.6	17241.9	NA	NA	NA	NA	NA	NA
P24043	LAMA2_HUMAN	LAMA2	Laminin subunit alpha-2	4	EETGFSTYNPQVIIR;EIDPIVTR;GIFTVQVDENR;VAPQQDDLDSPQQISISNAEAR	NA	NA	NA	NA	NA	NA	NA	NA	NA	20930.5	24230.2	26712.4	NA	NA	NA	NA	NA	NA
P24158	PRTN3_HUMAN	PRTN3	Myeloblastin	3	LFPDFFTR;LVNVVLGAHNVR;VALYVDWIR	16928.8	16518.1	10305.3	29377.9	30123.7	32746.1	NA	NA	NA	10707.5	8055.06	9626.21	45243.4	59254.4	49765.8	47043.2	47665	39827.7
P24298	ALAT1_HUMAN	GPT	Alanine aminotransferase 1	5	ALELEQELR;ANIGDAQAMGQR;AWALDVAELHR;LLVAGEGHTR;QAVLAELAAK	NA	NA	NA	90282.5	83735	93988.7	2087.58	2125.59	NA	NA	NA	NA	65940.8	51442.4	47030.8	NA	18163.2	NA
P24390	ERD21_HUMAN	KDELR1	ER lumen protein-retaining receptor 1	2	SQVLFAVVFTAR;TLYLFNWIWR	NA	NA	NA	13442.7	9396.19	10791.3	2533.69	1808.91	1855.88	5054.98	NA	NA	14272.6	14713.2	14570.7	NA	NA	NA
P24534	EF1B_HUMAN	EEF1B2	Elongation factor 1-beta	4	LVPVGYGIK;SIQADGLVWGSSK;SPAGLQVLNDYLADK;SSILLDVKPWDDETDMAK	82936.4	88603.2	79400.4	55059.2	53914.6	57724.1	103917	97569	121820	96900.9	96367.3	89536.3	97701.5	96173	103153	109985	106524	131287
P24539	AT5F1_HUMAN	ATP5PB	ATP synthase F(0) complex subunit B1, mitochondrial	14	EQEHMINWVEK;HVVQSISTQQEK;HVVQSISTQQEKETIAK;HYLFDVQR;LAQLEEAK;LDYHISVQNMMR;NNIAMALEVTYR;QASIQHIQNAIDTEK;RKEQEHMINWVEK;SQQALVQK;TGVTGPYVLGTGLILYALSK;YGLIPEEFFQFLYPK;YGPFVADFADK;YGPFVADFADKLNEQK	107410	88238	127652	57564.7	42274	46022.1	83444.5	81731.1	75796.8	135111	145536	159290	52631.9	50360.3	44835.8	75002.1	79314.5	61033.2
P24666	PPAC_HUMAN	ACP1	Low molecular weight phosphotyrosine protein phosphatase	4	IELLGSYDPQK;LVTDQNISENWR;SPIAEAVFR;VDSAATSGYEIGNPPDYR	128158	115589	114442	65198	77623.4	68756.3	52629.7	50604.8	47291.1	101451	80437.5	82280.8	69403.6	77316.6	77134	58827.3	58759.5	63993.2
P24723	KPCL_HUMAN	PRKCH	Protein kinase C eta type	3	IGEAVGLQPTR;LGIDNFEFIR;LGSLTQGGEHAILR	NA	NA	NA	2841.73	NA	5460.17	3043.2	2908.57	2624.56	NA	NA	NA	5887.34	NA	4891.68	NA	NA	NA
P24752	THIL_HUMAN	ACAT1	Acetyl-CoA acetyltransferase, mitochondrial	14	DGLTDVYNK;EAYMGNVLQGGEGQAPTR;EEVKEAYMGNVLQGGEGQAPTR;EVVIVSATR;FGNEVIPVTVTVK;GQPDVVVKEDEEYKR;LEDLIVK;LEDLIVKDGLTDVYNK;LGSIAIQGAIEK;LNVTPLAR;MLEIDPQK;NEQDAYAINSYTR;TPIGSFLGSLSLLPATK;VNINGGAVSLGHPIGMSGAR	91171.5	74687.1	114048	21348.3	18563.3	19905.4	20638.3	20103.1	20844.9	56524	50868.9	45260	18670.7	21368.1	27829.2	23416.9	25352.7	45092.6
P24821	TENA_HUMAN	TNC	Tenascin	30	AATHYTITIR;AATPYTVSIYGVIQGYR;AGTPYTVTLHGEVR;APTAQVESFR;ASVTGYLLVYESVDGTVK;AVDIPGLEAATPYR;DLTATEVQSETALLTWRPPR;EATEYEIELYGISK;ENFYQNWK;ETFTTGLDAPR;FTTDLDSPR;GLEPGQEYNVLLTAEK;IQALNGPLR;ITAQGQYELR;ITYVPITGGTPSMVTVDGTK;LDAPSQIEVK;LEELENLVSSLR;LIPGVEYLVSIIAMK;LLDPQEFTLSGTQR;QSEPLEITLLAPER;QTGLAPGQEYEISLHIVK;SMEIPGLR;SQTVSAIATTAMGSPK;TPVLSAEASTAK;TTLTGLRPGTEYGIGVSAVK;VATYLPAPEGLK;VEGYSGTAGDSMAYHNGR;VFA…	315747	225144	201521	13387	10731.7	12048.3	7892.39	7509.09	12697.4	72185.6	74240.1	66564.5	60237.9	44499.1	57666.8	NA	NA	22647.5
P24844	MYL9_HUMAN	MYL9	Myosin regulatory light polypeptide 9	7	ATSNVFAMFDQSQIQEFK;DGFIDKEDLHDMLASLGK;EAFNMIDQNR;ELLTTMGDR;FTDEEVDEMYR;GNFNYVEFTR;LNGTDPEDVIR	181207	147804	195404	69576.7	63156.2	54691.7	117272	137157	107801	224629	175062	232867	96834.4	106366	88540	147567	206305	114721
P24855	DNAS1_HUMAN	DNASE1	Deoxyribonuclease-1	2	IAAFNIQTFGETK;IVVAGMLLR	NA	NA	NA	NA	NA	NA	4917.97	4554.21	4620.23	NA	NA	NA	NA	NA	NA	NA	NA	NA
P24928	RPB1_HUMAN	POLR2A	DNA-directed RNA polymerase II subunit RPB1	18	AEIQELAMVPR;AHNNELEPTPGNTLR;ALQEWILETDGVSLMR;DVLSNAHIQNELER;EGLIDTAVK;ELYHVISFDGSYVNYR;INISQVIAVVGQQNVEGK;ISPWLLR;LPSDLHPIK;LSGEAFDWLLGEIESK;LVIVNGDDPLSR;NSINQVVQLR;PSDLHLQTGYK;TAETGYIQR;TTSNDIVEIFTVLGIEAVR;VIFPTGDSK;VQFGVLSPDELK;YSPTSPTYSPTSPK	19308.6	18114.2	17306.9	5486.36	3944.59	3135.09	9817.99	9470.75	9127.28	21104.5	17091.7	18015.5	11741.4	8606.71	NA	NA	NA	50210.6
P24941	CDK2_HUMAN	CDK2	Cyclin-dependent kinase 2	8	ALFPGDSEIDQLFR;DLKPQNLLINTEGAIK;FMDASALTGIPLPLIK;IGEGTYGVVYK;LADFGLAR;LDTETEGVPSTAIR;LLDVIHTENK;LTGEVVALK	NA	28624	NA	34137.3	NA	3837.53	7803.61	7350.17	7958.89	9541.72	90934.1	85117.8	NA	NA	NA	NA	NA	NA
P25098	ARBK1_HUMAN	GRK2	Beta-adrenergic receptor kinase 1	8	DLKPANILLDEHGHVR;EIFDSYIMK;FYAAEIILGLEHMHNR;ILLPEPSIR;LGYLLFR;LLDSDQELYR;SLDWQMVFLQK;SLLEGLLQR	NA	NA	12670.1	NA	2359.43	NA	13561.8	11492	22878.4	11657.3	10103.1	14164.1	6551.11	NA	NA	NA	NA	NA
P25205	MCM3_HUMAN	MCM3	DNA replication licensing factor MCM3	18	ALKDFVASIDATYAK;DAQPSFSAEDIAK;DIFDQLAK;DLENGSHIR;DSEEPFSSVEIQAALSK;ELISDNQYR;GDINILLIGDPSVAK;GSSGVGLTAAVTTDQETGER;IIKPVLTQESATYIAEEYSR;LIVNVNDLR;SKDIFDQLAK;SLAPSIHGHDYVK;SVDVILDDDLVDK;TAIHEVMEQGR;TLETLIR;TPMENIGLQDSLLSR;TVDLQDAEEAVELVQYAYFK;VALLDVFR	94208.5	89582.8	99394	19447.6	20050.2	20592.6	24959	27351	26725.4	54854.9	48501.3	50806.8	14491	41814.7	22849	NA	NA	NA
P25311	ZA2G_HUMAN	AZGP1	Zinc-alpha-2-glycoprotein	17	AGEVQEPELR;AREDIFMETLK;DIVEYYNDSNGSHVLQGR;DYIEFNK;EDIFMETLK;EIPAWVPFDPAAQITK;HVEDVPAFQALGSLNDLQFFR;IDVHWTR;NILDRQDPPSVVVTSHQAPGEK;QDPPSVVVTSHQAPGEK;QKWEAEPVYVQR;QVEGMEDWK;QVEGMEDWKQDSQLQK;SQPMGLWR;WEAEPVYVQR;YSLTYIYTGLSK;YYYDGKDYIEFNK	401832	405323	380581	1450000	1400000	1370000	224432	212790	218443	383544	341672	329921	1550000	1600000	1640000	3900000	3370000	4110000
P25325	THTM_HUMAN	MPST	3-mercaptopyruvate sulfurtransferase	9	AFGHHAVSLLDGGLR;AGQPLQLLDASWYLPK;ALVSAQWVAEALR;AQLDPAFIK;ARPEDVISEGR;LGVGAATHVVIYDASDQGLYSAPR;SQPAPAEFR;TSPYDHMLPGAEHFAEYAGR;TYEDIKENLESR	22110.3	27346.7	24494.2	13660.3	9705.09	7504.9	22115.4	21296.3	22230.1	28301.5	33305	29884.9	18439	22201.8	13857.5	NA	NA	NA
P25391	LAMA1_HUMAN	LAMA1	Laminin subunit alpha-1	16	ASYGQGLQQSR;HPISHAIDGTNNWWQSPSIQNGR;LHFMFDLGK;LLEFTSAR;LTAFGGFLK;LVEHVPGRPVR;LVPLEHGEIHTSLINGR;PGNWILER;SIGLWNYIER;STFDLLR;TLNADLMTLSHR;VAFLWDLGSGSTR;VDAIGLELVDGK;VSHPALLSDGK;VVSQSNLR;YFNSVSEK	723406	684662	701160	NA	NA	NA	NA	NA	NA	50104.9	58090.2	NA	NA	NA	NA	NA	NA	NA
P25398	RS12_HUMAN	RPS12	Small ribosomal subunit protein eS12	3	DVIEEYFK;ESQAKDVIEEYFK;TALIHDGLAR	80595.1	102180	106777	16609.8	9778.18	13724.7	39439.3	79842	94965.2	42852.5	40349.6	51481.9	44386.3	31963.7	55297.5	72061.8	67468.4	76187.5
P25685	DNJB1_HUMAN	DNAJB1	DnaJ homolog subfamily B member 1	14	DGSDVIYPAR;DKPHNIFK;DYYQTLGLAR;EGDQTSNNIPADIVFVLK;EIAEAYDVLSDPR;FKEIAEAYDVLSDPR;GKDYYQTLGLAR;ILTIEVK;KQDPPVTHDLR;KVPGEGLPLPK;NPFDTFFGQR;QDPPVTHDLR;TIPVVFK;VPGEGLPLPK	NA	45589.8	11310.4	11504.9	15797	NA	27588.4	27909.2	27192.1	23428.2	25781.8	22582.7	NA	NA	10323.4	NA	NA	NA
P25686	DNJB2_HUMAN	DNAJB2	DnaJ homolog subfamily B member 2	9	AEAGSGGPGFTFTFR;ALQWHPDKNPDNK;AQHQDPGLGGTQEGAR;EGLTGTGTGPSR;EVAEAYEVLSDK;FKEVAEAYEVLSDK;SPEEVFR;SVSTSTTFVQGR;VEVEEDGQLK	12569.4	11315.5	10863.1	28806	23104.9	22314.4	27498.1	23289.2	27296.3	28682.8	31856	30260.1	NA	11454.3	NA	NA	NA	NA
P25705	ATPA_HUMAN	ATP5F1A	ATP synthase subunit alpha, mitochondrial	28	AVDSLVPIGR;EAYPGDVFYLHSR;EIVTNFLAGFEA;EPMQTGIK;EVAAFAQFGSDLDAATQQLLSR;FENAFLSHVVSQHQALLGTIR;GIRPAINVGLSVSR;GMSLNLEPDNVGVVVFGNDK;GYLDKLEPSK;HALIIYDDLSK;ILGADTSVDLEETGR;ITKFENAFLSHVVSQHQALLGTIR;LKEIVTNFLAGFEA;LTDADAMK;LTELLKQGQYSPMAIEEQVAVIYAGVR;NVQAEEMVEFSSGLK;PAINVGLSVSR;QGQYSPMAIEEQVAVIYAGVR;QMSLLLR;RLTDADAMK;RTGAIVDVPVGEELLGR;STVAQLVK;TGAIVDVPVGEELLGR;TGTAEMSSILEER;TSIAIDTIINQK;VLSIGDGIAR;VVDAL…	872535	902440	793646	277783	264323	256875	663159	656249	647526	911103	971340	891473	723909	728427	757969	613581	651993	671941
P25786	PSA1_HUMAN	PSMA1	Proteasome subunit alpha type-1	12	ALRETLPAEQDLTTK;AQPAQPADEPAEK;AQPAQPADEPAEKADEPMEH;ETLPAEQDLTTK;FVFDRPLPVSR;IHQIEYAMEAVK;ILHVDNHIGISIAGLTADAR;KILHVDNHIGISIAGLTADAR;NQYDNDVTVWSPQGR;NVSIGIVGK;QGSATVGLK;THAVLVALK	96887.2	85142.4	94045.2	240460	205823	243451	62360.7	66790.9	64951.8	65323.8	69803	77590.6	273981	264410	253455	133995	185472	174688
P25787	PSA2_HUMAN	PSMA2	Proteasome subunit alpha type-2	11	AANGVVLATEK;GYSFSLTTFSPSGK;HIGLVYSGMGPDYR;KLAQQYYLVYQEPIPTAQLVQR;LAQQYYLVYQEPIPTAQLVQR;LTPTEVKDYLAAIA;LVQIEYALAAVAGGAPSVGIK;RLTPTEVK;RYNEDLELEDAIHTAILTLK;SILYDER;YNEDLELEDAIHTAILTLK	48576.1	47387.4	41274.8	100532	109537	107137	55822.1	55892.1	50695.6	30981.2	31855.9	30358.5	141153	126822	126879	42374.4	41571.8	37758.5
P25788	PSA3_HUMAN	PSMA3	Proteasome subunit alpha type-3	10	SSIGTGYDLSASTFSPDGR;AFELELSWVGELTNGR;AVENSSTAIGIR;DGVVFGVEK;DIREEAEK;HVGMAVAGLLADAR;IIYIVHDEVK;IIYIVHDEVKDK;SNFGYNIPLK;VFQVEYAMK	100951	99944.3	97665.1	238314	226160	236473	96706.8	94563.6	91201.6	62519.8	61041.2	53777.7	242487	296702	247410	182511	163501	148495
P25789	PSA4_HUMAN	PSMA4	Proteasome subunit alpha type-4	9	EVEQLIK;HYGFQLYQSDPSGNYGGWK;LLDEVFFSEK;LSAEKVEIATLTR;QAYTQFGGK;QKEVEQLIK;RPFGVSLLYIGWDK;TTIFSPEGR;VEIATLTR	134503	129641	119894	318153	292432	294047	99564.1	99145.7	102804	122990	122006	109559	419658	408579	418794	289227	247381	252429
P25815	S100P_HUMAN	S100P	Protein S100-P	3	ELPGFLQSGK;MTELETAMGMIIDVFSR;YSGSEGSTQTLTK	24618.6	40169.5	28729.1	1650000	1060000	1920000	33903.2	28937.3	44942.2	52456.6	79717.7	76280.3	414113	418897	406709	380408	394441	422417
P26006	ITA3_HUMAN	ITGA3	Integrin alpha-3	7	AAFVSEQQQK;EAGNPGSLFGYSVALHR;HMGAVFLLSQEAGGDLR;LELLLMDNLR;VNGWATLFLR;YLLLAGAPR;YTQVLWSGSEDQR	24574.3	27457.2	26686.8	13877.7	14140.5	12584.1	14956.9	13193.7	13686.8	23174.8	25576.2	20548.8	15888.6	22110.6	17114.1	NA	NA	NA
P26012	ITB8_HUMAN	ITGB8	Integrin beta-8	2	AANLNNLVVEAYQK;DLLPLLPGTIAGEIESK	NA	NA	NA	NA	NA	NA	2238.73	1578.76	1786.17	NA	NA	NA	NA	NA	NA	NA	NA	NA
P26038	MOES_HUMAN	MSN	Moesin	34	AKFYPEDVSEELIQDITQR;ALTSELANAR;APDFVFYAPR;AQMVQEDLEK;AQQELEEQTR;EALLQASR;EKEELMER;ESEAVEWQQK;EVWFFGLQYQDTK;FVIKPIDK;FYPEDVSEELIQDITQR;GMLREDAVLEYLK;IAQDLEMYGVNYFSIK;IGFPWSEIR;IQVWHEEHR;ISQLEMAR;KAPDFVFYAPR;KAQQELEEQTR;KESPLLFK;KPDTIEVQQMK;KTANDMIHAENMR;KTQEQLALEMAELTAR;LFFLQVK;LKQIEEQTK;LNKDQWEER;NISFNDKK;QEAEEAKEALLQASR;QLFDQVVK;QLFDQVVKTIGLR;QRIDEFESM;RKPDTIEVQQMK;TANDMIHAENMR;TQEQLALEMAELTAR;V…	214016	199331	179549	161104	160221	164203	391974	401285	399522	259527	234998	249692	200838	197202	209662	175612	161627	148211
P26045	PTN3_HUMAN	PTPN3	Tyrosine-protein phosphatase non-receptor type 3	4	GSLAPQDSDSEVSQNR;LNEGDQIVLINGR;NLPIYPLDIVR;TLDFYGVELHSGR	NA	NA	NA	NA	NA	NA	9188.73	8294.99	6184.12	NA	NA	NA	NA	NA	NA	NA	NA	NA
P26196	DDX6_HUMAN	DDX6	Probable ATP-dependent RNA helicase DDX6	15	DNIQAMVIVPTR;FGHLGLAINLITYDDR;FGHLGLAINLITYDDRFNLK;GIDIQAVNVVINFDFPK;GVTQYYAYVTER;KDNIQAMVIVPTR;LAETYLHR;LDDTVHVVIATPGR;QILLYSATFPLSVQK;SGAYLIPLLER;SIEEQLGTEIKPIPSNIDK;SLYVAEYHSEPVEDEK;SLYVAEYHSEPVEDEKP;VDHVQMIVLDEADK;VMATTGGTNLR	50900.6	52957.4	57395.6	34192.7	29196.9	37793.8	42119.4	42922	41339.6	43109	48390.9	44480.1	66933.3	82315.9	63599	18860.3	22553.8	19193.1
P26232	CTNA2_HUMAN	CTNNA2	Catenin alpha-2	2	LLEPLVTQVTTLVNTSNK;LLSETVMPR	NA	NA	NA	NA	NA	NA	2848.27	3088.39	NA	NA	NA	NA	NA	NA	NA	NA	NA	NA
P26358	DNMT1_HUMAN	DNMT1	DNA (cytosine-5)-methyltransferase 1	5	DLPNIEVR;FFLLENVR;FTEDSLLR;LVMAGETTNSR;VLEQLEDLDSR	16213.5	NA	13541.6	NA	NA	NA	5714.21	4283.98	5574.57	25149.7	20656.2	21635.8	NA	NA	NA	NA	NA	NA
P26368	U2AF2_HUMAN	U2AF2	Splicing factor U2AF 65 kDa subunit	4	EEHGGLIR;ELLTSFGPLK;LFIGGLPNYLNDDQVK;NFAFLEFR	98293	107548	82871.8	NA	NA	NA	45367.1	47028.9	48916.6	92444.3	111883	94138.2	39285.7	28377.4	26333.2	NA	NA	NA
P26373	RL13_HUMAN	RPL13	Large ribosomal subunit protein eL13	6	GFSLEELR;LATQLTGPVMPVR;STESLQANVQR;TIGISVDPR;VATWFNQPAR;VITEEEKNFK	369250	393573	396471	93945.3	81434.5	77156.2	188114	204165	197749	435154	560473	557707	259151	263037	279171	234442	275121	237682
P26440	IVD_HUMAN	IVD	Isovaleryl-CoA dehydrogenase, mitochondrial	3	LVLAGGPLGLMQAVLDHTIPYLHVR;LYEIGAGTSEVR;TDLAAVPASR	27134	29328.3	31363.2	4696.49	NA	NA	10151.6	11404.3	9619.35	16372	19669.6	13514.9	64210.1	65218.9	66367.9	17034.4	NA	NA
P26447	S10A4_HUMAN	S100A4	Protein S100-A4	5	ALDVMVSTFHK;ELPSFLGK;LMSNLDSNR;RTDEAAFQK;TDEAAFQK	25715.3	30882.7	41732.1	86062.9	84664.6	96348.7	25844.2	27300.8	24926.8	200920	174895	216754	115426	187315	153988	77339.4	111523	NA
P26572	MGAT1_HUMAN	MGAT1	Alpha-1,3-mannosyl-glycoprotein 2-beta-N-acetylglucosaminyltransferase	6	AFWDDWMR;GIVTFQFR;GLLQQIGDALSSQR;LAQDAEVELER;VYGAPQLQVEK;WALGQVFR	12204.7	8652.67	7783.72	11519.9	9776.84	10823.8	6911.22	6047.29	6608.78	5434.14	7716.83	9874.94	NA	5117.33	6623.04	NA	NA	NA
P26583	HMGB2_HUMAN	HMGB2	High mobility group protein B2	2	IKSEHPGLSIGDTAK;KHPDSSVNFAEFSK	NA	10670.1	NA	NA	NA	NA	3839.15	4137.3	4107.77	NA	NA	NA	NA	NA	NA	NA	NA	NA
P26599	PTBP1_HUMAN	PTBP1	Polypyrimidine tract-binding protein 1	14	DYGNSPLHR;EGQEDQGLTK;ENALVQMADGNQAQLAMSHLNGHK;GQPIYIQFSNHK;HQNVQLPR;IAIPGLAGAGNSVLLVSNLNPER;IIVENLFYPVTLDVLHQIFSK;KENALVQMADGNQAQLAMSHLNGHK;KLPIDVTEGEVISLGLPFGK;LPIDVTEGEVISLGLPFGK;NNQFQALLQYADPVSAQHAK;VLFSSNGGVVK;VTNLLMLK;VTPQSLFILFGVYGDVQR	115248	123448	96302.4	55098.5	48155.8	51266.3	104867	110139	106486	157317	141435	126924	73179.2	71009.8	64712.3	67368	66376	84473.4
P26639	SYTC_HUMAN	TARS1	Threonine--tRNA ligase 1, cytoplasmic	24	ADMETLQR;AEHDSILAEK;AELNPWPEYIYTR;AILGSVER;FLGDIEVWDQAEK;FNLTYVSHDGDDK;FNLTYVSHDGDDKK;GAYIYNALIEFIR;GFQEVVTPNIFNSR;IYGISFPDPK;KETLLAMFK;LADFGVLHR;LEMYNILK;LNLSTRPEK;MIAILTENYGGK;NAQLAQYNFILVVGEK;NAQLAQYNFILVVGEKEK;NELSGALTGLTR;NSSTYWEGK;QLENSLNEFGEK;TVYSVFGFSFK;VNTPTTTVYR;WELNSGDGAFYGPK;WPFWLSPR	48901.2	53633.6	57206	11508	14479.9	15912	37363.6	36113.6	37294.7	47803.8	47029.2	44616.3	45684	34799.8	58245.4	31307.2	33102	33132.3
P26640	SYVC_HUMAN	VARS1	Valine--tRNA ligase	31	STLYVSPHPDAFPSLR;ALSPLEEWLR;AVLGEVVLYSGAR;DINLDVNR;DPGVITYDLPTPPGEK;DVVEPLLRPQWYVR;EAFLQEVWK;EVYLHAIVR;GALINVPPPFLGLPR;HGLEAISIMDSR;IETMLGDVAVAVHPK;IQQQQPPPGEK;ITPAHDQNDYEVGQR;KAVLVALK;KVDEAIALFQK;LGSSLDWDR;LHEEGIIYR;LHTYLAGEAPTLADLAAVTALLLPFR;LLSPFMPFVTEELFQR;LQQTEAELR;LSAAVTEAFVR;NVIHPFLSR;PNVSAANPR;RDPGVITYDLPTPPGEK;SKDVVEPLLRPQWYVR;SLPIVFDEFVDMDFGTGAVK;SSAQDPQAVLGALGR;TLLSVPGYK;VPLEVQEADEAK;V…	45194.1	46983.1	50971.7	18265	15767.4	16593.2	43311.2	41310	43427.2	52692.5	52765.8	45340.8	26317	29858.9	34420.5	36788.6	43538.2	47734.1
P26641	EF1G_HUMAN	EEF1G	Elongation factor 1-gamma	14	ALIAAQYSGAQVR;DGWSLWYSEYR;DPFAHLPK;EYFSWEGAFQHVGK;ILGLLDAYLK;KLDPGSEETQTLVR;KYSNEDTLSVALPYFWEHFDK;LDPGSEETQTLVR;QAFPNTNR;QVLEPSFR;RILGLLDAYLK;STFVLDEFK;STFVLDEFKR;VLSAPPHFHFGQTNR	175471	164694	165452	117023	108191	111122	169926	184164	165526	161892	168064	152871	119899	115765	131172	101067	111297	128250
P26885	FKBP2_HUMAN	FKBP2	Peptidyl-prolyl cis-trans isomerase FKBP2	2	IPGGATLVFEVELLK;KLVIPSELGYGER	NA	NA	NA	NA	NA	NA	11418.3	10827.6	10466.5	NA	7854.85	NA	NA	NA	NA	NA	7898.97	NA
P26992	CNTFR_HUMAN	CNTFR	Ciliary neurotrophic factor receptor subunit alpha	2	EYIIQVAAK;HSPQEAPHVQYER	51928.3	57259.3	44162.7	NA	NA	NA	NA	NA	NA	NA	NA	NA	NA	NA	NA	NA	NA	NA
P27105	STOM_HUMAN	STOM	Stomatin	8	EASMVITESPAALQLR;LLAQTTLR;LPVQLQR;NSTIVFPLPIDMLQGIIGAK;TISFDIPPQEILTK;VIAAEGEMNASR;VQNATLAVANITNADSATR;YLQTLTTIAAEK	90419.3	89630.9	90248	35850.6	32911.1	34520.4	49487.1	49534.2	44993.8	283801	303836	285156	118067	128542	114494	104372	114036	101216
P27144	KAD4_HUMAN	AK4	Adenylate kinase 4, mitochondrial	9	ASTEVGEMAK;AVILGPPGSGK;DVAKPVIELYK;GVLHQFSGTETNK;IAQNFGLQHLSSGHFLR;IWPYVYTLFSNK;PVIELYK;SLLVPDHVITR;WIHPPSGR	14724.1	NA	15871.7	11202.4	10492.8	10215.8	29814.3	32942.5	30605.3	28358.3	40230.3	33401.1	53342.1	41328.8	33778.8	12133.5	NA	NA
P27338	AOFB_HUMAN	MAOB	Amine oxidase [flavin-containing] B	7	ENVLVETLNHEMYEAK;IMDLLGDR;LERPVIYIDQTR;LIGLTTIFSATALGFLAHK;LLHDSGLNVVVLEAR;VLGSLEALEPVHYEEK;YVDLGGSYVGPTQNR	NA	NA	NA	NA	NA	NA	10614.2	10924.9	10727.7	6506.35	7137.5	NA	NA	NA	NA	NA	NA	NA
P27348	1433T_HUMAN	YWHAQ	14-3-3 protein theta	10	AVTEQGAELSNEER;EKVESELR;KQTIDNSQGAYQEAFDISK;KQTIDNSQGAYQEAFDISKK;QTIDNSQGAYQEAFDISK;QTIDNSQGAYQEAFDISKK;TAFDEAIAELDTLNEDSYK;VISSIEQKTDTSDKK;YLAEVACGDDR;YLIANATNPESK	98800.4	97386.9	101714	67422.5	75534.7	73915.4	294943	267474	276978	100451	99250.1	84304.2	77211.8	75760.1	70482.8	73034.6	58210.2	58017.7
P27361	MK03_HUMAN	MAPK3	Mitogen-activated protein kinase 3	14	APEIMLNSK;ASTLEAMR;DVYIVQDLMETDLYK;EIQILLR;ELIFQETAR;GQPFDVGPR;HENVIGIR;IADPEHDHTGFLTEYVATR;LKELIFQETAR;MLTFNPNK;NYLQSLPSK;TEGVGPGVPGEVEMVK;YIHSANVLHR;YTQLQYIGEGAYGMVSSAYDHVR	23611.5	30441.8	38156.5	38825.5	38991.4	39005.7	30509.2	29354.5	28792.1	34103.8	33254.7	34675.5	31962	18726.8	26220.1	NA	NA	NA
P27448	MARK3_HUMAN	MARK3	MAP/microtubule affinity-regulating kinase 3	6	FLVLNPIK;ILNHPNIVK;ISGTSIAFK;SSELDASDSSSSSNLSLAK;SSTVPSSNTASGGMTR;TQLNPTSLQK	NA	NA	17180.5	NA	NA	NA	8592.82	7210.26	7734.74	15177.6	NA	15308.9	NA	NA	NA	NA	NA	NA
P27482	CALL3_HUMAN	CALML3	Calmodulin-like protein 3	14	ADQLTEEQVTEFK;AADTDGDGQVNYEEFVR;DGNGFVSAAELR;DGNGTVDFPEFLGMMAR;DMMSEIDR;DMMSEIDRDGNGTVDFPEFLGMMAR;DTDNEEEIR;DTDNEEEIREAFR;LGEKLSDEEVDEMIR;LSDEEVDEMIR;MKDTDNEEEIR;MKDTDNEEEIREAFR;SLGQNPTEAELR;VFDKDGNGFVSAAELR	46827	45374.4	45410.4	443921	448576	484123	1280000	1260000	1260000	286470	284895	283281	522535	400323	361552	270527	290769	285683
P27487	DPP4_HUMAN	DPP4	Dipeptidyl peptidase 4	7	IISNEEGYR;ISLQWLR;LAYVWNNDIYVK;LGTFEVEDQIEAAR;LNWATYLASTENIIVASFDGR;QLITEER;WEYYDSVYTER	NA	11016.4	NA	14907.3	14709.7	15870.1	4443.68	2830.23	3835.1	43443.5	47628.4	42385.5	22216	25579.8	30360.5	36974.5	42055.6	22021
P27635	RL10_HUMAN	RPL10	Large ribosomal subunit protein uL16	7	EHVIEALR;FNADEFEDMVAEK;FNADEFEDMVAEKR;GAFGKPQGTVAR;LHPFHVIR;LQNKEHVIEALR;VHIGQVIMSIR	70816.2	82452.1	88310.5	17104.3	12938.2	15671.4	62661.9	59116	61717	78456.3	70747.7	74474.6	44576.2	29747.1	31795.4	55060	50880.8	57068.1
P27694	RFA1_HUMAN	RPA1	Replication protein A 70 kDa DNA-binding subunit	13	AAGPSLSHTSGGTQSK;ATAFNEQVDK;ATVMDVKPVDYR;FFPLIEVNK;FIVNTLK;GWFDAEGQALDGVSISDLK;LFSLELVDESGEIR;VGQLSEGAIAAIMQK;VKVETYNDESR;VVILMELEVLK;VVPIASLTPYQSK;VVTATLWGEDADK;VVTATLWGEDADKFDGSR	27668.1	25294	28804.5	9629.41	10387.9	6276.93	12873.3	14566.5	13981.5	34186.4	40817.7	28476.7	12270.1	NA	NA	NA	NA	NA
P27695	APEX1_HUMAN	APEX1	DNA-(apurinic or apyrimidinic site) endonuclease	8	EAAGEGPALYEDPPDQK;EGYSGVGLLSR;GAVAEDGDELR;GAVAEDGDELRTEPEAK;KGAVAEDGDELRTEPEAK;QGFGELLQAVPLADSFR;VIVAEFDSFVLVTAYVPNAGR;VSYGIGDEEHDQEGR	25227.4	19666.1	24813.5	4836.87	6706.16	7934.86	18814.3	17453.9	18950	46376.9	46343.7	44183	11804.8	17797.7	17947.4	13523.6	NA	NA
P27701	CD82_HUMAN	CD82	CD82 antigen	2	LKQEMGGIVTELIR;QEMGGIVTELIR	NA	NA	NA	NA	NA	6914.44	4481.99	5076.75	4392.54	NA	NA	NA	NA	NA	NA	NA	NA	NA
P27708	PYR1_HUMAN	CAD	Multifunctional protein CAD	41	AALVLEDGSVLR;AHWTPFEGQK;AIVHAVGQELQVTGPFNLQLIAK;ASDPGLPAEEPK;ASDPGLPAEEPKEK;ATGYPLAYVAAK;DQMSHLFNVAHTLR;EATAGNPGGQTVR;EHPVVISK;EIEYEVVR;ELSDLESAR;FLSSAAAVSK;HPQPGAVELAAK;IFVVAAALWAGYSVDR;IIAHAQLLEQHR;KEEILLIK;KNILLTIGSYK;LAADFSVPLIIDIK;LALGIPLPELR;LFVEALGQIGPAPPLK;LGGAVLSFSEATSSVQK;LGYPVLVR;LLDTIGISQPQWR;LPGLIDVHVHLR;LSLDDLLQR;LYLNETFSELR;MALLATVLGR;NILLTIGSYK;PLVPEVSIK;QIALAVLSTELAVR;RPVINAGDGVG…	85971.9	81550.7	82100.8	16500.7	17138.6	14159.6	31728.1	30004.9	31006.1	53425.9	52891.4	54326.8	26372.4	23373.6	27976.3	42626.1	38233.4	49534.7
P27797	CALR_HUMAN	CALR	Calreticulin	14	DPDASKPEDWDER;EQFLDGDGWTSR;FYALSASFEPFSNK;FYGDEEK;FYGDEEKDK;FYGDEEKDKGLQTSQDAR;GLQTSQDAR;GQTLVVQFTVK;IDDPTDSKPEDWDKPEHIPDPDAK;IDNSQVESGSLEDDWDFLPPK;IKDPDASKPEDWDER;KPEDWDEEMDGEWEPPVIQNPEYK;QIDNPDYK;VHVIFNYK	211945	215027	229120	74135.3	59319.3	63680.8	232238	225227	212444	254033	295147	260277	116566	116589	142292	125372	163990	134217
P27816	MAP4_HUMAN	MAP4	Microtubule-associated protein 4	27	ALPLEAEVAPVK;ATPMPSRPSTTPFIDK;DFIATLEAEAFDDVVGETVGK;DGVLTLANNVTPAK;DMAQLPETEIAPAK;DMELPTEK;DMSPLSETEMALGK;DMTLPPETNVILTK;DMAQLPETEIAPAKDVAPSTVK;DVKPKPIADAK;DVTPPPETEVVLIK;HVPGGGNVQIQNK;KPMSLASGLVPAAPPK;LATNTSAPDLK;NVVLPTETEVAPAK;NVVLPTETEVAPAKDVTLLK;QPAPTTIGGLNK;TAGPIASAQK;TDYIPLLDVDEK;TKPLATTQPAK;TTDMAPSKETEMALAK;TTTAAAVASTGPSSR;TTTLSGTAPAAGVVPSR;VALSSETEVALAR;VGSLDNVGHLPAGGAVK;VSYSHIQSK;WPTETDV…	23514.3	27259.8	22217.5	9971.57	10442	11229.7	34618.1	35416.2	35769.7	34863.2	32659	34425.6	12620.7	11546.6	17002.7	NA	NA	NA
P27824	CALX_HUMAN	CANX	Calnexin	19	AEEDEILNR;APVPTGEVYFADSFDR;EIEDPEDR;GTLSGWILSK;IPDPEAVKPDDWDEDAPAK;IVDDWANDGWGLK;IVDDWANDGWGLKK;KDDTDDEIAK;KIPNPDFFEDLEPFR;KPEDWDERPK;LNKPFLFDTK;PVIDNPNYK;SDAEEDGGTVSQEEEDRKPK;TGIYEEK;TPELNLDQFHDK;TPYTIMFGPDK;WEVEEMKESK;YDGKWEVEEMKESK;YDGKWEVEEMK	70867.4	73208.8	72088.1	118061	103680	92082	208118	214038	219059	130980	144552	126644	86262.9	80835.1	71938.7	39480.8	51413.9	71311
P27930	IL1R2_HUMAN	IL1R2	Interleukin-1 receptor type 2	3	GTTHLLVHDVALEDAGYYR;KKEETIPVIISPLK;LEGEPVALR	NA	NA	NA	22875.6	18039.1	17673.6	3903.47	3611.49	3241.78	NA	NA	NA	29839.4	15042.6	25471.4	NA	NA	NA
P27986	P85A_HUMAN	PIK3R1	Phosphatidylinositol 3-kinase regulatory subunit alpha	4	FSAASSDNTENLIK;TAIEAFNETIK;TATGYGFAEPYNLYSSLK;VLSEIFSPMLFR	NA	NA	NA	NA	NA	NA	5536.91	7195.65	7311.38	NA	NA	9074.38	NA	NA	NA	NA	NA	NA
P28062	PSB8_HUMAN	PSMB8	Proteasome subunit beta type-8	6	AIAYATHR;ASAGSYISALR;DSYSGGVVNMYHMK;FQHGVIAAVDSR;GPGLYYVDEHGTR;VESTDVSDLLHQYR	17690.1	23970.5	27962	168221	152453	149656	29927.9	29963.2	32288.3	43706	34474	40790.9	94466.1	98268.9	86289.1	37405.8	34862.8	33517.9
P28065	PSB9_HUMAN	PSMB9	Proteasome subunit beta type-9	6	DGSSGGVIYLVTITAAGVDHR;EGGQVYGTLGGMLTR;FTTDAIALAMSR;LSPLHER;VILGNELPK;VSAGEAVVNR	NA	34451.8	NA	62398.6	62409.6	67007.9	8468	10318.2	5905.76	33488.7	36202.2	30240.8	36634.4	29291.3	38043.3	35675.6	17341.5	14963.5
P28066	PSA5_HUMAN	PSMA5	Proteasome subunit alpha type-5	9	AIGSASEGAQSSLQEVYHK;EELEEVIK;EELEEVIKDI;GVNTFSPEGR;ITSPLMEPSSIEK;LFQVEYAIEAIK;PFGVALLFGGVDEK;QVMEEKLNATNIELATVQPGQNFHMFTK;RITSPLMEPSSIEK	193427	195982	223788	363640	345958	344919	153839	160180	150403	185835	178433	177108	369724	446289	402112	372689	369917	343767
P28070	PSB4_HUMAN	PSMB4	Proteasome subunit beta type-4	9	AIHSWLTR;EVLEKQPVLSQTEAR;FEGGVVIAADMLGSYGSLAR;FQIATVTEK;GVEIEGPLSTETNWDIAHMISGFE;QPVLSQTEAR;QVLGQMVIDEELLGDGHSYSPR;TQNPMVTGTSVLGVK;VNNSTMLGASGDYADFQYLK	112127	108395	121419	229495	262270	254698	129269	132933	117669	94624.9	95202.5	89975.4	305838	356495	326344	261926	227374	370574
P28072	PSB6_HUMAN	PSMB6	Proteasome subunit beta type-6	4	LAAIAESGVER;QSFAIGGSGSSYIYGYVDATYR;QVLLGDQIPK;TTTGSYIANR	284106	273442	297803	182786	171129	196346	108970	118010	102666	254733	267273	253158	342980	360837	286403	181608	243042	225407
P28074	PSB5_HUMAN	PSMB5	Proteasome subunit beta type-5	9	ATAGAYIASQTVK;DAYSGGAVNLYHVR;GPGLYYVDSEGNR;GYSYDLEVEQAYDLAR;HGVIVAADSR;ISGATFSVGSGSVYAYGVMDR;LLANMVYQYK;RGPGLYYVDSEGNR;VSSDNVADLHEK	85559.4	72235.4	75082	110379	115700	140354	102671	96163.8	99245.2	51413.6	51002.7	53763.5	193325	181062	192344	101083	139804	123738
P28161	GSTM2_HUMAN	GSTM2	Glutathione S-transferase Mu 2	4	ITFVDFIAYDVLER;LGLDFPNLPYLIDGTHK;LLLEYTDSSYEEK;LYSQFLGK	80114.1	76988.3	65295.4	6752.58	10524.4	7249.26	4596.35	4305.99	3811.63	26896.5	33118.1	29905.4	25897.7	34928.9	28262.4	13802.7	20901.8	14832.9
P28288	ABCD3_HUMAN	ABCD3	ATP-binding cassette sub-family D member 3	15	DLNFEVR;DQVIYPDGR;DQVIYPDGREDQK;EGGWDSVQDWMDVLSGGEK;EYLDNVQLGHILER;FDHVPLATPNGDVLIR;FSMGFIDSIIAK;HHEYYLHMDGR;ITELMQVLK;KGISDLVLK;LITNSEEIAFYNGNK;LVEHLHNFILFR;STHSELLEDYYQSGR;VGITLFTVSHR;VLGELWPLFGGR	18545.6	14574.5	NA	36341.5	38524.7	37168.7	32062.2	31871.8	31816.2	8782.86	15173.4	17569.2	22805.4	20054.3	24979.7	27515.3	NA	33681.6
P28290	ITPI2_HUMAN	ITPRID2	Protein ITPRID2	19	ASVALTPTAPSR;EEVSGSSAAVTENADSDR;FFNSSSFAK;GPDPAAAPYSTQK;IGSMSSVTSNK;ILNVSVIEESGNKNDQK;LLGLEEQLR;MELQDLELQLEER;MEVENPNYALTSR;NVEQDELQQVIR;QIEVLTTVANAFSSLYSQVSGTPLQR;SQSLPTTLLSPVR;SSESEFTQYTTHHILK;SSVLPLYENTFQELQVMR;STIFISPSSVK;TPLGASLDEQSSSTLK;VFLSAQMQR;YTPEEEQELEK;YTPEEEQELEKR	NA	NA	NA	NA	NA	NA	22542.2	22327.1	22729.7	NA	10718.5	NA	NA	NA	NA	NA	NA	NA
P28330	ACADL_HUMAN	ACADL	Long-chain specific acyl-CoA dehydrogenase, mitochondrial	2	KLTDIGIR;VQPIYGGTNEIMK	NA	NA	NA	NA	NA	NA	NA	NA	NA	NA	NA	NA	NA	46669.2	50179	NA	NA	NA
P28331	NDUS1_HUMAN	NDUFS1	NADH-ubiquinone oxidoreductase 75 kDa subunit, mitochondrial	20	ALSEIAGMTLPYDTLDQVR;DFYMTDSISR;FASEIAGVDDLGTTGR;FEAPLFNAR;GLLTYTSWEDALSR;GNDMQVGTYIEK;GWNILTNSEK;IASQVAALDLGYKPGVEAIR;ILQDIASGSHPFSQVLK;KTESIDVMDAVGSNIVVSTR;LEEVSPNLVR;LVNQQLLADPLVPPQLTIK;MHEDINEEWISDK;MTSGVTGDWK;NDGAAILAAVSSIAQK;NRLEEVSPNLVR;SATYVNTEGR;VAGMLQSFQGK;VAVTPPGLAR;VMNILHR	74139.6	83142.1	87317.5	18568.5	19085.8	19948	48960.2	53385	53424.8	77217.2	84004.4	84137.8	74780.7	74126.6	72678.4	40750.5	28628.7	27986.9
P28340	DPOD1_HUMAN	POLD1	DNA polymerase delta catalytic subunit	6	GLLPQILENLLSAR;IDISQLVITK;IFEPILGEGR;VPYVIISAAK;VQTFPFLGR;VSANSVYGFTGAQVGK	13720.7	15427.3	11271.3	NA	NA	NA	4891.27	3779.42	3923.14	9001.6	12119.4	9932.01	NA	NA	NA	NA	NA	NA
P28347	TEAD1_HUMAN	TEAD1	Transcriptional enhancer factor TEF-1	3	GPQNAFFLVK;LVEFSAFLEQQR;QVSSHIQVLAR	18430.5	14212.2	17717.1	10640.6	11190.7	14147.9	4906.92	4308.33	5272.17	NA	NA	7855.63	8863.57	NA	NA	NA	NA	NA
P28482	MK01_HUMAN	MAPK1	Mitogen-activated protein kinase 1	8	APTIEQMK;ELIFEETAR;FRHENIIGINDIIR;GQVFDVGPR;HENIIGINDIIR;LKELIFEETAR;NYLLSLPHK;VADPDHDHTGFLTEYVATR	89408.6	98829.5	101695	17650.9	22080.2	17878.5	23918.3	25579.4	21794.1	76827.1	70384.9	70431.7	29648.7	25706.8	34873.5	NA	53481.2	54924.3
P28702	RXRB_HUMAN	RXRB	Retinoic acid receptor RXR-beta	5	AGWNELLIASFSHR;AIILFNPDAK;GLSNPSEVEVLR;IPHFSSLPLDDQVILLR;QLFTLVEWAK	NA	NA	NA	NA	NA	NA	5138.13	4884.09	5095.31	NA	NA	NA	NA	NA	NA	NA	NA	NA
P28838	AMPL_HUMAN	LAP3	Cytosol aminopeptidase	16	AAGIDEQENWHEGKENIR;EKEDDVPQFTSAGENFDK;ETLNISGPPLK;GITFDSGGISIK;GLVLGIYSK;GSDEPPVFLEIHYK;GSPNANEPPLVFVGK;KAAGIDEQENWHEGK;KAAGIDEQENWHEGKENIR;LFEASIETGDR;LYGSGDQEAWQK;QLMETPANEMTPTR;SWIEEQAMGSFLSVAK;TIQVDNTDAEGR;TLIEFLLR;WAHLDIAGVMTNKDEVPYLR	17674.5	18386.7	20975.7	21827.6	21577.9	28719.5	62883.6	63795.7	63185.6	18653.6	21839.1	27160	51681.3	52237.8	49118.9	NA	NA	20638.9
P29034	S10A2_HUMAN	S100A2	Protein S100-A2	6	ELLHKELPSFVGEK;ELPSFVGEK;ELPSFVGEKVDEEGLK;ELPSFVGEKVDEEGLKK;GEMKELLHK;VDEEGLKK	16048	NA	NA	358324	354872	328070	838571	812738	806248	46584.1	45210.9	21255.5	80822.8	106128	92953.4	NA	57689.2	NA
P29083	T2EA_HUMAN	GTF2E1	General transcription factor IIE subunit 1	2	DHAATTAGAASLAGGHHR;FNEQIEPIYALLR	NA	NA	NA	NA	NA	NA	NA	1959	1572.98	8605.71	NA	NA	NA	NA	NA	NA	NA	NA
P29144	TPP2_HUMAN	TPP2	Tripeptidyl-peptidase 2	31	ATAATEEPFPFHGLLPK;AMIEVINHK;ANNIDYTVHSVR;AYDYLVQNTSFANK;DGEIVGLSGR;DLKEEFTEALR;DLPFIVSHR;EELQSQVELLNSFEK;EKLPANQYTWSSR;ETYPNYLPLYVAR;FDVQSSLK;GTLTEAFPVLGGK;HEQISDLER;IPASWTNPSGK;KADVIPVHYYLIPPPTK;KQEEFDVANNGSSQANK;LDSSDIYNELK;LGFTVTVGNNR;LIKEELQSQVELLNSFEK;LKDLPFIVSHR;LNEIVDAANAVISHIDQTALAVYIAMK;LPANQYTWSSR;LSNTLSLDIHENHSFALLGK;LSTMETGTGLIR;NGVAPGAQILSIK;TDPRPDAATIK;VNESSHYDLAFTDVHFKPGQIR;VPITAVI…	24616.3	26717	26986.1	16366.7	14575.2	16725.6	31141.6	31648.5	32672.7	23872.4	25355.3	20779.2	28493.9	23832.9	20666.5	NA	10825.3	NA
P29218	IMPA1_HUMAN	IMPA1	Inositol monophosphatase 1	6	EIQVIPLQR;LQVSQQEDITK;SILTDNPTWIIDPIDGTTNFVHR;SLLVTELGSSR;SSPVDLVTATDQK;YPSHSFIGEESVAAGEK	24865.8	26911.7	17597	59191.2	55265.6	63175.8	21226.2	21113.1	22527	22417.3	18464.8	20644.9	47780.3	55259.1	49999.6	78313.7	78339.6	82854.6
P29317	EPHA2_HUMAN	EPHA2	Ephrin type-A receptor 2	10	EVVLLDFAAAGGELGWLTHPYGK;FADIVSILDK;IDTIAPDEITVSSDFEAR;LPSTSGSEGVPFR;TASVSINQTEPPK;TYVDPHTYEDPNQAVLK;VDFLGEAGIMGQFSHHNIIR;VIGAGEFGEVYK;WTAPEAISYR;YLANMNYVHR	NA	NA	NA	NA	2485.81	NA	7220.47	8069.54	7316.9	NA	NA	NA	NA	NA	NA	NA	NA	NA
P29322	EPHA8_HUMAN	EPHA8	Ephrin type-A receptor 8	2	DVISSVEEGYR;GGSGGGGGLTVGDWLDSIR	NA	NA	NA	NA	NA	NA	2912.3	NA	NA	NA	NA	NA	NA	NA	NA	NA	NA	NA
P29350	PTN6_HUMAN	PTPN6	Tyrosine-protein phosphatase non-receptor type 6	9	AGFWEEFESLQK;DGTIIHLK;FATLTELVEYYTQQQGVLQDR;IQNSGDFYDLYGGEK;KLEVLQSQK;NILPFDHSR;NQLLGPDENAK;TLQVSPLDNGDLIR;VGDQVTHIR	NA	NA	NA	4875.85	5918.99	NA	3003.59	3115.17	3758.87	6581.42	5225.31	NA	NA	NA	NA	NA	NA	NA
P29353	SHC1_HUMAN	SHC1	SHC-transforming protein 1	6	DLFDMKPFEDALR;ELFDDPSYVNVQNLDK;HLLLVDPEGVVR;PTAPNAQTPSHLGATLPVGQPVGGDPEVR;VEGGQLGGEEWTR;VMGPGVSYLVR	NA	NA	NA	NA	NA	NA	1707.58	3098.64	2916.27	NA	NA	NA	NA	NA	NA	NA	NA	NA
P29372	3MG_HUMAN	MPG	DNA-3-methyladenine glycosylase	5	AFLGQVLVR;ALEPLEGLETMR;GPLEPSEPAVVAAAR;GSPWVSVVDR;LGLEFFDQPAVPLAR	26971.2	28471.4	34086.9	NA	6958.81	NA	13990.9	12574	9515.71	38028.3	32916.1	34772.7	15425.3	11703.8	11770.5	NA	NA	NA
P29373	RABP2_HUMAN	CRABP2	Cellular retinoic acid-binding protein 2	9	IAVAAASKPAVEIK;IAVAAASKPAVEIKQEGDTFYIK;PAVEIKQEGDTFYIK;PNFSGNWK;QEGDTFYIK;SENFEELLK;TTEINFK;VGEEFEEQTVDGR;VLGVNVMLR	67904	67961.6	68758.5	138241	127400	128747	354492	367399	357547	76581.3	81986.6	64752.1	148599	143444	148171	83196.5	73829.3	82700.5
P29401	TKT_HUMAN	TKT	Transketolase	26	AVELAANTK;AYGQALAK;ESWHGKPLPK;GHAAPILYAVWAEAGFLAEAELLNLR;GHAAPILYAVWAEAGFLAEAELLNLRK;GITGVEDKESWHGK;GITGVEDKESWHGKPLPK;HQPTAIIAK;IIALDGDTK;ILATPPQEDAPSVDIANIR;ISSDLDGHPVPK;KAYGQALAK;KILATPPQEDAPSVDIANIR;KISSDLDGHPVPK;KLILDSAR;LDNLVAILDINR;LGQSDPAPLQHQMDIYQK;MFGIDRDAIAQAVR;MPSLPSYK;NMAEQIIQEIYSQIQSK;NSTFSEIFK;SKDDQVTVIGAGVTLHEALAAAELLK;SKDDQVTVIGAGVTLHEALAAAELLKK;SVPTSTVFYPSDGVATEK;TSRPENAIIYNNNED…	205565	206101	200474	191357	210905	201791	333346	341677	331286	368070	380758	382393	342468	371169	289211	269755	278959	351530
P29466	CASP1_HUMAN	CASP1	Caspase-1	10	ALIDSVIPK;AQMPTTER;FSFEQPDGR;GDSPGVVWFK;HPTMGSVFIGR;KNLTASDMTTELEAFAHRPEHK;NLTASDMTTELEAFAHRPEHK;SAEIYPIMDK;SMGEGTINGLLDELLQTR;TSDSTFLVFMSHGIR	9137.72	NA	NA	21075	15997	17217	26035.4	28095.3	28384.5	47097	41381.8	47809.5	NA	27731.6	23104.1	NA	NA	NA
P29475	NOS1_HUMAN	NOS1	Nitric oxide synthase 1	4	FSVFGLGSR;LTFVAEAPELTQGLSNVHK;VGGLGFLVK;VSKPPVIISDLIR	NA	NA	NA	NA	NA	NA	8707.21	6191.69	7984.84	NA	NA	NA	NA	NA	NA	NA	NA	NA
P29508	SPB3_HUMAN	SERPINB3	Serpin B3	43	MNSLSEANTK;AATYHVDR;DLSMIVLLPNEIDGLQK;DLSMIVLLPNEIDGLQKLEEK;DNTAQQIK;ENNIFYSPISITSALGMVLLGAK;FKVEESYDLK;FKVEESYDLKDTLR;FMFDLFQQFR;FYQTSVESVDFANAPEESR;FYQTSVESVDFANAPEESRK;GKDLSMIVLLPNEIDGLQK;GKDLSMIVLLPNEIDGLQKLEEK;GLVLSGVLHK;INSWVESQTNEK;INSWVESQTNEKIK;KFYQTSVESVDFANAPEESR;KFYQTSVESVDFANAPEESRK;KINSWVESQTNEK;KKINSWVESQTNEK;KSKENNIFYSPISITSALGMVLLGAK;KVLHFDQVTENTTGK;LLTEFNK;LLTEFNKSTDAYELK;LMEWTS…	228086	237795	235467	2120000	2000000	2070000	1630000	1610000	1610000	497914	493556	465315	1780000	1810000	1800000	1050000	1080000	1080000
P29590	PML_HUMAN	PML	Protein PML	15	AETEELIR;APASEEEFQFLR;AVSLEVGLQHFLSFLSSMR;DYEEMASR;ELLEAVDAR;ISQLAAVNR;LLALHNVSFMELLSAHR;LRQEEPQSLQAAVR;NLAQTYLAR;QEEPQSLQAAVR;QPSPSPSPTER;TDGFDEFK;VLDENLADPQAEDRPLVFFDLK;VVIQPEAFFSIYSK;VVVISSSEDSDAENSSSR	34189.7	32616.1	31934.3	16798.3	14505.7	18393	18412.5	19547.7	18537.6	46040.2	46881.5	47778.4	NA	17825.7	NA	NA	NA	NA
P29622	KAIN_HUMAN	SERPINA4	Kallistatin	8	ALWEKPFISSR;GDATVFFILPNQGK;GFQHLLHTLNLPGHGLETR;IAPANADFAFR;IVDLVSELK;LGFTDLFSK;VGSALFLSHNLK;WADLSGITK	NA	NA	NA	2207.05	2502.43	4260.03	83632.3	72092.8	69137.8	NA	NA	NA	NA	NA	NA	NA	NA	NA
P29692	EF1D_HUMAN	EEF1D	Elongation factor 1-delta	10	ATNFLAHEK;ATAPQTQHVSPMR;FKYDDAER;FYEQMNGPVAGASR;GVVQELQQAISK;IASLEVENQSLR;LVPVGYGIR;QENGASVILR;SIQLDGLVWGASK;SLAGSSGPGASSGTSGDHGELVVR	241836	235832	231596	69703.6	74472.9	74050.2	172446	193473	192808	271856	292979	290886	130039	112647	112968	184470	150858	180933
P29762	RABP1_HUMAN	CRABP1	Cellular retinoic acid-binding protein 1	6	ALGVNAMLR;QDGDQFYIK;SLATWENENK;SSENFDELLK;VAVAAASKPHVEIR;VGEGFEEETVDGR	128709	134940	128148	NA	NA	NA	NA	NA	NA	51043.8	49903.9	42373.2	13391.9	NA	15456.7	NA	NA	NA
P29966	MARCS_HUMAN	MARCKS	Myristoylated alanine-rich C-kinase substrate	5	AEDGATPSPSNETPK;EAGEGGEAEAPAAEGGK;GEAAAERPGEAAVASSPSK;GEPAAAAAPEAGASPVEK;VNGDASPAAAESGAK	57082.9	53511.3	59217.9	4483.25	4370.57	3960.24	10809.7	8976.3	8808.56	20250.6	24019.3	19416.3	8438.11	12049.6	6318.22	10314	10420.2	NA
P29992	GNA11_HUMAN	GNA11	Guanine nucleotide-binding protein subunit alpha-11	8	DTILQLNLK;IATLGYLPTQQDVLR;ILYSHLVDYFPEFDGPQR;LLLLGTGESGK;LVYQNIFTAMQAMIR;TIITYPWFQNSSVILFLNK;VPTTGIIEYPFDLENIIFR;YYLTDVDR	22212.7	29358.8	20433.8	12325	13494.1	8715.28	13895.6	12693.8	15920.9	25398.3	27777.9	23666	32722.7	31318.4	28422.1	32614.5	25279.7	37839.6
P30038	AL4A1_HUMAN	ALDH4A1	Delta-1-pyrroline-5-carboxylate dehydrogenase, mitochondrial	14	AADMLSGPR;AIEAALAAR;ASGTNDKPGGPHYILR;LYVPHSLWPQIK;NAAGNFYINDK;QVAQNLDR;SADVESVVSGTLR;SAFEYGGQK;SSPSLTILAGGK;STGSIVGQQPFGGAR;TVIQAEIDAAAELIDFFR;VANEPVLAFTQGSPER;VGDPAEDFGTFFSAVIDAK;WTSPQVIK	12271.4	7773.63	13494.1	11437.7	10795.8	6356.16	42892.4	42225.1	41480	32458.2	26801	32446.6	28816.9	53102.1	49222.7	21476.2	14644.8	15084.2
P30040	ERP29_HUMAN	ERP29	Endoplasmic reticulum resident protein 29	10	DGDFENPVPYTGAVK;ESYPVFYLFR;FDTQYPYGEK;GALPLDTVTFYK;ILDQGEDFPASEMTR;LDKESYPVFYLFR;QGQDNLSSVK;SLNILTAFQK;WAEQYLK;YKLDKESYPVFYLFR	38257.7	41431.7	40802.3	34353.4	33873	37017.6	28327.3	33401.6	29759.5	48795.6	42764.4	54127.3	19742.2	27257.8	25121.8	NA	NA	NA
P30041	PRDX6_HUMAN	PRDX6	Peroxiredoxin-6	13	DGDSVMVLPTIPEEEAK;ELAILLGMLDPAEK;ELAILLGMLDPAEKDEK;FHDFLGDSWGILFSHPR;LIALSIDSVEDHLAWSK;LPFPIIDDR;LSILYPATTGR;NFDEILR;PGGLLLGDVAPNFEANTTVGR;VATPVDWK;VVFVFGPDK;VVFVFGPDKK;VVISLQLTAEK	416211	408062	370317	156167	165920	207613	105794	108897	113204	333104	301253	300103	227486	122443	261009	134156	139062	161980
P30043	BLVRB_HUMAN	BLVRB	Flavin reductase (NADPH)	7	IAIFGATGQTGLTTLAQAVQAGYEVTVLVR;LPSEGPRPAHVVVGDVLQAADVDK;LQAVTDDHIR;NDLSPTTVMSEGAR;PAHVVVGDVLQAADVDK;TVAGQDAVIVLLGTR;YVAVMPPHIGDQPLTGAYTVTLDGR	21440	25484.3	36439	30685.1	29544.6	25136.2	28731.4	27364.2	28551.6	31677.6	38172.2	28250.8	24278.9	16824.7	18967.3	NA	20658.5	24644.7
P30044	PRDX5_HUMAN	PRDX5	Peroxiredoxin-5, mitochondrial	6	ETDLLLDDSLVSIFGNR;FSMVVQDGIVK;LLADPTGAFGK;THLPGFVEQAEALK;VGDAIPAVEVFEGEPGNK;VNLAELFK	195896	192066	170226	64277.7	58067.2	65377.9	196739	197940	192530	183407	195931	188436	427735	419522	377399	116923	138121	135768
P30046	DOPD_HUMAN	DDT	D-dopachrome decarboxylase	4	ELALGQDR;FFPLESWQIGK;PFLELDTNLPANR;SHSAHFFEFLTK	68175.1	59015.2	62046.1	17026.1	15218.7	15289.8	40459.1	37530.3	38978.4	50379.5	51225.9	53683.6	14684.1	NA	NA	45325.1	65307.1	36241.9
P30047	GFRP_HUMAN	GCHFR	GTP cyclohydrolase 1 feedback regulatory protein	2	ALGNNFYEYYVDDPPR;IVLDKLER	NA	NA	NA	17311	15861.2	18257.6	NA	NA	NA	NA	NA	NA	12962	16558.9	11034.7	NA	NA	NA
P30048	PRDX3_HUMAN	PRDX3	Thioredoxin-dependent peroxide reductase, mitochondrial	7	DLSLDDFK;DYGVLLEGSGLALR;GLFIIDPNGVIK;GTAVVNGEFK;HLSVNDLPVGR;KNGGLGHMNIALLSDLTK;NGGLGHMNIALLSDLTK	241581	234282	247828	93416.7	92161.7	95708	108854	110365	115329	223276	207488	199956	98597	87824.7	85755.8	59408	60731.5	38999.1
P30049	ATPD_HUMAN	ATP5F1D	ATP synthase subunit delta, mitochondrial	4	AQAELVGTADEATR;IEANEALVK;PGLVVVHAEDGTTSK;QVDVPTLTGAFGILAAHVPTLQVLR	88586.1	92583.9	83136.6	45472.8	43843.3	41534.1	130225	129073	137558	106217	112503	120671	118660	109931	122044	76459.5	85183.4	87959.3
P30050	RL12_HUMAN	RPL12	Large ribosomal subunit protein uL11	3	HSGNITFDEIVNIAR;IGPLGLSPK;QAQIEVVPSASALIIK	306586	298927	291991	90325.6	96573.8	91294.8	308080	300031	300262	222177	205143	218986	131108	136155	127004	171228	193769	194896
P30084	ECHM_HUMAN	ECHS1	Enoyl-CoA hydratase, mitochondrial	11	AQFAQPEILIGTIPGAGGTQR;EGMTAFVEK;ESVNAAFEMTLTEGSK;HWDHLTQVK;KLFYSTFATDDR;LFYSTFATDDR;LFYSTFATDDRK;NNTVGLIQLNR;NNTVGLIQLNRPK;SLAMEMVLTGDR;TFEEDPAVGAIVLTGGDK	NA	7899.37	9330.47	NA	7348.52	NA	16229	15920.1	16156.1	9264.15	12426.9	11269.4	NA	39743.1	NA	NA	NA	NA
P30085	KCY_HUMAN	CMPK1	UMP-CMP kinase	13	EMDQTMAANAQK;FLIDGFPR;IQTYLQSTK;IQTYLQSTKPIIDLYEEMGK;IVPVEITISLLK;KNPDSQYGELIEK;MKPLVVFVLGGPGAGK;NPDSQYGELIEK;NQDNLQGWNK;PLVVFVLGGPGAGK;SVDEVFDEVVQIFDK;SVDEVFDEVVQIFDKEG;YGYTHLSAGELLR	31938.8	23101.1	35316.8	55393.8	44477.4	49849.3	67119.4	63101.2	64369.5	30834.7	37510.2	40790.2	66498.4	44134.4	47470	NA	NA	NA
[truncated: 3,677 more rows]
